# Supplementary material for: Proteomic Analysis of Sputum from Patients with Active Tuberculosis
Source: Proteomes. 2025 Sep 12;13(3):43. doi: 10.3390/proteomes13030043 (PMC12452556; doi:10.3390/proteomes13030043)
Supplement: Supplementary file 1 [file proteomes-13-00043-s001.zip]

Archive with 2 entries (2 files):
- proteomes-3797846-SI figures.pdf
- proteomes-3797846-SI tables.xlsx
