# Supplementary material for: Proteomic Analysis of Sputum from Patients with Active Tuberculosis
Source: Proteomes. 2025 Sep 12;13(3):43. doi: 10.3390/proteomes13030043 (PMC12452556; doi:10.3390/proteomes13030043)
Supplement: Supplementary file 1 [file proteomes-13-00043-s001.zip › proteomes-3797846-SI tables.xlsx]

## Sheet: Table_S1
Table S1: The smear grade, GeneXpert results, culture identification, and the amount of CP and total protein per sample. Abbreviations: X: smear score, culture growth, and if it was used for LC-MS/MS. D: detected. ND: not detected N/A: not applicable.
Sample ID	Smear						GeneXpert		Culture (Final)			Result	Calprotectin (CP), total proteins, and samples submitted for proteomics
	Negative	1+	2+	3+	4+	1-2 AFB seen	MTB	RIF	Negative	Positive	ID(s) obtained	TB or non-TB	Concentration of CP (ng/mL)	Concentration of proteins (mg/mL)	CP (ng) per protein (mg)	CP (pmol) per protein (μg)	Proteomics?	Proteomics sample name
SLD-HI-001	X										Smear only	unknown	4204.35	0.024	175181	7.27588
SLD-HI-002	X								X			non-TB	3685.84	0.32	11518.3	0.478393
SLD-HI-003	X									X	Not M. tuberculosis	non-TB	3886.78	0.04	97169.4	4.03578
SLD-HI-004	X								X			non-TB	1386.17	0.024	57757.1	2.39885
SLD-HI-005	X									X	Not M. tuberculosis	non-TB	2315.8	0.009	257312	10.687
SLD-HI-006	X								X			non-TB	2301.04	0.029	79346.3	3.29552
SLD-HI-007	X								X			non-TB	3314.9	0.018	184161	7.64884
SLD-HI-008	X								X			non-TB	976.647	0.021	46507	1.93159
SLD-HI-009	X								X			non-TB	4897.99	0.024	204083	8.47626
SLD-HI-010	X										Smear only	unknown	18064.2	0.16	112902	4.68918
SLD-HI-011	X								X			non-TB	113573	0.396	286801	11.9118
SLD-HI-012	X						ND	N/A	X			non-TB	4281.26	0.02	214063	8.89076
SLD-HI-013	X						ND	N/A		X	Not M. tuberculosis	non-TB	7199.58	0.04	179990	7.47558
SLD-HI-014	X								X			non-TB	ND	ND	N/A	N/A
SLD-HI-015	X								X			non-TB	ND	ND	N/A	N/A
SLD-HI-016	X								X			non-TB	ND	ND	N/A	N/A
SLD-HI-017	X								X			non-TB	ND	ND	N/A	N/A
SLD-HI-018	X								X			non-TB	ND	ND	N/A	N/A
SLD-HI-019	X								X			non-TB	ND	ND	N/A	N/A
SLD-HI-020	X								X			non-TB	4297.89	0.015	286526	11.9004
SLD-HI-021	X								X			non-TB	1873.67	0.187	10019.6	0.416149
SLD-HI-022	X								X			non-TB	1425.16	0.326	4371.64	0.181569
SLD-HI-023				X							Smear only	unknown	113820	0.197	577767	23.9966
SLD-HI-024	X									X	M. porcinum	non-TB	2075.12	0.189	10979.5	0.456015
SLD-HI-025	X						ND	N/A	X			non-TB	234839	0.55	426981	17.734	X	NON-TB_HIGH_CP_Sample1
SLD-HI-026	X									X	Not M. tuberculosis	non-TB	6408.38	0.0644751	99393	4.12813
SLD-HI-027	X									X	Not M. tuberculosis	non-TB	4951.7	0.019	260616	10.8243
SLD-HI-028			X				ND	N/A		X	Not M. tuberculosis	non-TB	7261.14	0.02	363057	15.079
SLD-HI-029	X									X	M. chimaera / intracellulare	non-TB	83452.3	0.22	379328	15.7548
SLD-HI-030	X								X			non-TB	3140.23	0.489	6421.74	0.266717
SLD-HI-031	X									X	Not M. tuberculosis	non-TB	5492.58	0.021	261551	10.8631
SLD-HI-032	X						ND	N/A		X	M. tuberculosis complex	TB	4462.88	0.024	185953	7.72328
SLD-HI-033	X								X			non-TB	493.068	0.0096	51361.2	2.13321
SLD-HI-034	X									X	Not M. tuberculosis	non-TB	4280.31	0.0599625	71383.1	2.96478
SLD-HI-035			X							X	M. tuberculosis complex	TB	5016.76	0.146	34361.3	1.42714	X	TB_LOW_CP_Sample1
SLD-HI-036	X								X			non-TB	267.72	0.0057	46968.4	1.95076
SLD-HI-037	X								X			non-TB	2027.38	0.017	119257	4.95317
SLD-HI-038	X								X			non-TB	2569.97	0.026	98845	4.10537
SLD-HI-039	X								X			non-TB	1868.67	0.01	186867	7.76124
SLD-HI-040	X						ND	N/A	X			non-TB	1964.77	0.03	65492.3	2.72012
SLD-HI-041				X						X	M. tuberculosis complex	TB	47047.6	0.16	294047	12.2128	X	TB_HIGH_CP_Sample1
SLD-HI-042				X						X	M. tuberculosis complex	TB	40913.7	0.141	290168	12.0517	X	TB_HIGH_CP_Sample2
SLD-HI-043	X								X			non-TB	3851.48	0.016	240718	9.99782
SLD-HI-044	X									X	M. tuberculosis complex	TB	1890.36	0.024	78765	3.27138
SLD-HI-045	X									X	Not M. tuberculosis	non-TB	11349.9	0.023	493476	20.4957
SLD-HI-046	X									X	Not M. tuberculosis	non-TB	6257.15	0.039	160440	6.66361
SLD-HI-047	X									X	Not M. tuberculosis	non-TB	259.11	0.036	7197.5	0.298937
SLD-HI-048	X									X	M. chimaera / intracellulare	non-TB	739.299	0.011	67209	2.79142
SLD-HI-049	X								X			non-TB	504.506	0.392	1287	0.0534537
SLD-HI-050	X								X			non-TB	19136.4	0.191	100190	4.16125
SLD-HI-051	X								X			non-TB	7103.37	0.027	263088	10.9269
SLD-HI-052		X								X	M. chimaera / intracellulare	non-TB	19049.9	0.463	41144.6	1.70888
SLD-HI-053	X								X			non-TB	2410.17	0.131	18398.3	0.764143
SLD-HI-054	X								X			non-TB	6834.36	0.186	36743.9	1.5261
SLD-HI-055	X									X	M. abscessus	non-TB	86149	0.291	296045	12.2957
SLD-HI-056	X								X			non-TB	1597.46	0.385	4149.25	0.172332
SLD-HI-057	X								X			non-TB	4901.28	0.0374146	130999	5.44084
SLD-HI-058				X						X	Not M. tuberculosis	non-TB	13409.1	0.121	110819	4.60268
SLD-HI-059	X								X			non-TB	8675.4	0.049	177049	7.35345
SLD-HI-060	X									X	Not M. tuberculosis	non-TB	30667.3	0.082	373991	15.5331
SLD-HI-061	X						ND	N/A	X			non-TB	6977.87	0.019	367256	15.2534
SLD-HI-062	X						D	ND		X	M. tuberculosis complex	TB	2053.29	0.021	97775.6	4.06095
SLD-HI-063	X								X			non-TB	276.847	0.186	1488.43	0.0618194	X	NON-TB_LOW_CP_Sample1
SLD-HI-064	X								X			non-TB	479.652	0.023	20854.4	0.866155
SLD-HI-065	X								X			non-TB	5429.56	0.227	23918.8	0.993428
SLD-HI-066	X								X			non-TB	5818.8	0.023	252991	10.5076
SLD-HI-067	X								X			non-TB	8957.05	0.081	110581	4.5928
SLD-HI-068	X						ND	N/A		X	Not M. tuberculosis	non-TB	17842.6	0.078	228751	9.50082
SLD-HI-069	X						ND	N/A		X	Not M. tuberculosis	non-TB	14538.8	0.1	145388	6.03846
SLD-HI-070	X									X	M. tuberculosis complex	TB	4848.07	0.048	101001	4.19493
SLD-HI-072	X									X	M. abscessus	non-TB	16647.8	0.093	179008	7.43483
SLD-HI-073	X								X			non-TB	16858.3	0.021	802779	33.3421
SLD-HI-074	X								X			non-TB	20603.2	0.119852	171905	7.13982
SLD-HI-075	X								X			non-TB	8425.49	0.101298	83175.5	3.45456
SLD-HI-076	X								X			non-TB	13706.2	0.203	67518	2.80425
SLD-HI-077	X									X	Not M. tuberculosis	non-TB	5209.28	0.066	78928.5	3.27817
SLD-HI-078	X								X			non-TB	17358.6	0.063	275533	11.4438
SLD-HI-079										X	M. abscessus	non-TB	65589.4	0.153	428689	17.8049
SLD-HI-080	X						ND	N/A	X			non-TB	18290.5	0.017	1.07591e+06	44.6863
SLD-HI-081					X					X	Not M. tuberculosis	non-TB	8425.99	0.098	85979.5	3.57102
SLD-HI-090	X								X			non-TB	1697.82	0.057	29786.3	1.23713
SLD-HI-091	X								X			non-TB	24282.3	0.21	115630	4.80252
SLD-HI-092	X								X			non-TB	1340.76	0.024	55864.9	2.32026
SLD-HI-093	X									X	M. tuberculosis complex	TB	201.741	0.005	40348.1	1.6758
SLD-HI-094	X									X	Not M. tuberculosis	non-TB	102.358	0.016	6397.41	0.265706
SLD-HI-095	X								X			non-TB	ND	ND	N/A	N/A
SLD-HI-096	X						ND	N/A	X			non-TB	ND	0.004	0	0
SLD-HI-097	X								X			non-TB	ND	0.011	0	0
SLD-HI-098	X								X			non-TB	ND	0.187	0	0	X	NON-TB_LOW_CP_Sample2
SLD-HI-099	X								X			non-TB	ND	ND	N/A	N/A
SLD-HI-100	X								X			non-TB	8661.16	0.02	433058	17.9864
SLD-HI-101		X							X			non-TB	2124.13	0.007	303447	12.6032
SLD-HI-102	X						ND	N/A	X			non-TB	4155.19	0.036	115422	4.79387
SLD-HI-103	X								X			non-TB	1010.02	0.023	43913.8	1.82389
SLD-HI-104				X						X	M. tuberculosis complex	TB	4052.34	0.032	126636	5.25962
SLD-HI-105	X								X			non-TB	2401.61	0.038	63200.2	2.62492
SLD-HI-106	X								X			non-TB	2547.03	0.037	68838.6	2.8591
SLD-HI-107	X								X			non-TB	8431.63	0.025	337265	14.0078
SLD-HI-108	X									X	Not M. tuberculosis	non-TB	1061.09	0.021	50528.3	2.09861
SLD-HI-109	X								X			non-TB	5894.47	0.2	29472.3	1.22409
SLD-HI-110	X									X	Not M. tuberculosis	non-TB	3925.76	0.042	93470.5	3.88215
SLD-HI-111	X								X			non-TB	587.119	0.004	146780	6.09627
SLD-HI-112	X									X	M. chimaera / intracellulare	non-TB	25149.2	0.126	199597	8.28994
SLD-HI-113	X								X			non-TB	2654.78	0.076	34931.4	1.45082
SLD-HI-114	X									X	M. chimaera / intracellulare	non-TB	1969.11	0.164	12006.8	0.498682
SLD-HI-115	X								X			non-TB	5075.22	0.09	56391.4	2.34213
SLD-HI-116	X									X	Not M. tuberculosis	non-TB	6496.66	0.067	96965.1	4.02729
SLD-HI-119			X				D	ND		X	M. tuberculosis complex	TB	2982.72	0.022	135578	5.63103
SLD-HI-120	X									X	M. chimaera / intracellulare	non-TB	2840.9	0.033	86087.9	3.57552
SLD-NHI-121	X									X	M. tuberculosis complex	TB	6556.49	0.113235	57901.4	2.40484	X	TB_LOW_CP_Sample2
SLD-NHI-122	X								X			non-TB	70255.8	0.1729	406336	16.8765
SLD-NHI-123	X								X			non-TB	4150.82	0.018	230601	9.57764
SLD-NHI-124	X								X			non-TB	1677.86	0.05	33557.1	1.39374
SLD-NHI-125	X								X			non-TB	3996.55	0.112915	35394.5	1.47005
SLD-NHI-126	X								X			non-TB	2550.71	0.0542118	47050.8	1.95418
SLD-NHI-127	X								X			non-TB	16515.3	0.0606274	272407	11.314
SLD-NHI-128	X								X			non-TB	11131.8	0.179958	61858.1	2.56918
SLD-NHI-129	X								X			non-TB	1392.56	0.015	92837	3.85584
SLD-NHI-130	X								X			non-TB	3940.8	0.208186	18929.2	0.786194
SLD-NHI-131	X								X			non-TB	12174.4	0.039	312165	12.9653
SLD-NHI-132	X								X			non-TB	15659.6	0.057	274730	11.4105
SLD-NHI-133	X								X			non-TB	4323.87	0.12318	35102.2	1.45791
SLD-NHI-134			X							X	M. tuberculosis complex	TB	3989.76	0.067043	59510.4	2.47167
SLD-NHI-135	X								X			non-TB	38662.3	0.162636	237724	9.87348
SLD-NHI-136	X									X	M. tuberculosis complex	TB	2890.96	0.039	74127.3	3.07876
SLD-NHI-137	X								X			non-TB	7652.02	0.021	364382	15.134
SLD-NHI-138	X								X			non-TB	8272	0.0971964	85106.1	3.53475
SLD-NHI-139		X					ND	N/A		X	Not M. tuberculosis	non-TB	3517.79	0.033	106600	4.42745
SLD-NHI-140	X								X			non-TB	14560.4	0.166164	87626.7	3.63944
SLD-NHI-141	X								X			non-TB	37865.3	0.065	582543	24.195
SLD-NHI-142	X								X			non-TB	5382.85	0.039	138022	5.73252
SLD-NHI-143	X								X			non-TB	3292.11	0.047	70045	2.90921
SLD-NHI-144	X								X			non-TB	34712.2	0.086	403630	16.7641
SLD-NHI-145	X								X			non-TB	9399.18	0.02	469959	19.519
SLD-NHI-146	X									X	Not M. tuberculosis	non-TB	8251.04	0.0811574	101667	4.22258
SLD-NHI-147		X					ND	N/A		X	Not M. tuberculosis	non-TB	60578.7	0.072	841371	34.945
SLD-NHI-148		X								X	M. abscessus	non-TB	16711.9	0.059	283253	11.7645
SLD-NHI-149	X								X			non-TB	7271.49	0.12	60595.8	2.51675
SLD-NHI-150	X								X			non-TB	18063.4	0.052	347374	14.4276
SLD-NHI-151	X								X			non-TB	14858.3	0.021	707537	29.3864
SLD-NHI-152	X						ND	N/A	X			non-TB	27281	0.1	272810	11.3307
SLD-NHI-153	X									X	Not M. tuberculosis	non-TB	15182.6	0.058	261769	10.8722
SLD-NHI-154	X									X	M. tuberculosis complex	TB	14755.4	0.0911016	161966	6.72702
SLD-NHI-155			X							X	M. tuberculosis complex	TB	15589.2	0.084	185585	7.708
SLD-NHI-156				X						X	M. tuberculosis complex	TB	3493.73	0.105537	33104.4	1.37494	X	TB_LOW_CP_Sample3
SLD-NHI-157	X								X			non-TB	3425.52	0.0984795	34784.1	1.4447
SLD-NHI-158			X				D	ND	X			non-TB	7280.43	0.0763457	95361.4	3.96068
SLD-NHI-159	X									X	M. tuberculosis complex	TB	202911	0.171	1.18661e+06	49.284	X	TB_HIGH_CP_Sample3
SLD-NHI-160	X								X			non-TB	105082	0.091	1.15475e+06	47.9607
SLD-NHI-161	X								X			non-TB	16327.6	0.0955925	170805	7.0941
SLD-NHI-162	X								X			non-TB	53291.5	0.0638352	834829	34.6733
SLD-NHI-163	X								X			non-TB	49192.7	0.102008	482243	20.0292
SLD-NHI-164	X									X	M. avium	non-TB	3487.58	0.101367	34405.6	1.42898
SLD-NHI-165	X								X			non-TB	16322.3	0.107782	151438	6.28975
SLD-NHI-166	X								X			non-TB	ND	0.669	0	0	X	NON-TB_LOW_CP_Sample3
SLD-NHI-167	X						ND	N/A	X			non-TB	12749	0.144993	87928.4	3.65197
SLD-NHI-168	X									X	Not M. tuberculosis	non-TB	5771.27	0.024	240470	9.98753
SLD-NHI-169	X								X			non-TB	14934.4	0.161994	92190.8	3.829
SLD-NHI-170	X								X			non-TB	33342.2	0.124142	268581	11.1551
SLD-NHI-171	X						ND	N/A		X	Not M. tuberculosis	non-TB	4081.48	0.0827613	49316.3	2.04827
SLD-NHI-172	X						ND	N/A		X	Not M. tuberculosis	non-TB	13258.5	0.107141	123749	5.13971
SLD-NHI-173	X								X			non-TB	6543.82	0.101687	64352.4	2.67277
SLD-NHI-174	X									X	Not M. tuberculosis	non-TB	2685.27	0.0808366	33218.5	1.37968
SLD-NHI-175	X								X			non-TB	5820.73	0.08	72759.1	3.02193
SLD-NHI-176	X								X			non-TB	11653.7	0.557195	20914.9	0.868667
SLD-NHI-177	X								X			non-TB	6147.27	0.0821197	74857.4	3.10908
SLD-NHI-178	X									X	M. avium	non-TB	27498.9	0.137935	199360	8.28012
SLD-NHI-179	X									X	M. chimaera / intracellulare	non-TB	122046	0.141464	862739	35.8325
SLD-NHI-180	X								X			non-TB	20390.3	0.104895	194388	8.07359
SLD-NHI-181	X								X			non-TB	8019.4	0.023	348669	14.4814
SLD-NHI-182	X								X			non-TB	7589.22	0.0603067	125844	5.22672
SLD-NHI-183	X								X			non-TB	13341.2	0.0609482	218894	9.0914
SLD-NHI-184	X								X			non-TB	16571	0.0535703	309332	12.8476
SLD-NHI-185	X									X	Not M. tuberculosis	non-TB	16318.3	0.0532495	306451	12.7279
SLD-NHI-186	X									X	Not M. tuberculosis	non-TB	6554.47	0.017	385557	16.0135
SLD-NHI-187	X									X	Not M. tuberculosis	non-TB	10389.9	0.0734587	141438	5.87441
SLD-NHI-188	X								X			non-TB	7782.67	0.051004	152589	6.33755
SLD-NHI-189	X								X			non-TB	11463.1	0.153974	74448.2	3.09209
SLD-NHI-190	X									X	Not M. tuberculosis	non-TB	6800.63	0.064156	106001	4.4026
SLD-NHI-191	X						ND	N/A		X	Not M. tuberculosis	non-TB	6918.79	0.025	276752	11.4944
SLD-NHI-192	X								X			non-TB	5662.59	0.0683262	82875.9	3.44212
SLD-NHI-193	X								X			non-TB	14785.9	0.20562	71908.8	2.98662
SLD-NHI-194			X							X	M. chimaera / intracellulare	non-TB	36972.8	0.063	586870	24.3747
SLD-NHI-195	X								X			non-TB	38122	0.136652	278970	11.5866
SLD-NHI-196	X									X	M. porcinum	non-TB	47027.9	0.225829	208246	8.64915
SLD-NHI-197	X								X			non-TB	15103.9	0.109065	138485	5.75176
SLD-NHI-198	X								X			non-TB	133710	0.207224	645246	26.7993	X	NON-TB_HIGH_CP_Sample2
SLD-NHI-199	X									X	M. chimaera / intracellulare	non-TB	91790.8	0.303458	302483	12.5631
SLD-NHI-200	X						ND	N/A	X			non-TB	20675	0.0792327	260941	10.8378
SLD-NHI-201	X								X			non-TB	5381.87	0.013	413990	17.1944
SLD-NHI-202		X								X	M. tuberculosis complex	TB	14852.8	0.0923847	160772	6.6774
SLD-NHI-203		X									Smear only	unknown	997.58	0.008	124698	5.17911
SLD-NHI-204									X			non-TB	23909	0.153654	155603	6.46273
SLD-NHI-205	X								X			non-TB	11349.1	0.126387	89796.2	3.72954
SLD-NHI-206	X								X			non-TB	13413.8	0.0994418	134891	5.6025
SLD-NHI-207	X								X			non-TB	8533.67	0.0994418	85815.7	3.56422
SLD-NHI-208	X								X			non-TB	6064.2	0.019	319168	13.2561
SLD-NHI-209	X								X			non-TB	8032.88	0.037	217105	9.0171
SLD-NHI-210	X								X			non-TB	4176.83	0.034	122848	5.1023
SLD-NHI-211	X								X			non-TB	16873.5	0.023	733632	30.4702
SLD-NHI-212					X					X	M. tuberculosis complex	TB	13785.4	0.025	551414	22.9021
SLD-NHI-213	X								X			non-TB	291746	0.11	2.65224e+06	110.156	X	NON-TB_HIGH_CP_Sample3
SLD-NHI-214	X								X			non-TB	6318.96	0.103	61349.2	2.54804
SLD-NHI-215	X								X			non-TB	14397.7	0.03	479922	19.9328
SLD-NHI-216	X								X			non-TB	3540.62	0.026	136178	5.65593
SLD-NHI-217	X								X			non-TB	13323.4	0.034	391864	16.2754
SLD-NHI-218	X								X			non-TB	7958.56	0.014	568468	23.6104
SLD-NHI-219	X								X			non-TB	14801.7	0.03	493390	20.4922
SLD-NHI-220	X								X			non-TB	48697.9	0.202	241079	10.0128
SLD-NHI-221	X								X			non-TB	17053.2	0.109	156451	6.49795
SLD-NHI-222	X								X			non-TB	2727.3	0.01	272730	11.3274
SLD-NHI-223	X								X			non-TB	7006.23	0.042	166815	6.92839
SLD-NHI-224			X						X			non-TB	7419.25	0.111	66840.1	2.7761
SLD-NHI-225	X								X			non-TB	17935.5	0.14	128111	5.32088
SLD-NHI-226	X								X			non-TB	26313.4	0.153	171983	7.14304
SLD-NHI-227	X								X			non-TB	2228.79	0.012	185732	7.7141
SLD-NHI-228	X								X			non-TB	2706.88	0.0075	360918	14.9902
SLD-NHI-229	X								X			non-TB	425.81	0.004	106452	4.42134
SLD-NHI-230	X								X			non-TB	1150.5	0.005	230100	9.55684

## Sheet: Table_S2
Table S2: Complete search results of sputum supernatant samples. Spectral counts are shown and were not filtered. Total spectral counts per sample are shown in the first row under the header. Ensemble protein IDs and protein names (official gene symbols in parantheses) are listed. Abbreviations: n/a: gene symbol not available. CP: calprotectin.
Ensembl ID	Official gene symbol	Protein name	NON-TB_LOW_CP_Sample1_1	NON-TB_LOW_CP_Sample1_2	NON-TB_LOW_CP_Sample1_3	NON-TB_LOW_CP_Sample2_1	NON-TB_LOW_CP_Sample2_2	NON-TB_LOW_CP_Sample2_3	NON-TB_LOW_CP_Sample3_1	NON-TB_LOW_CP_Sample3_2	NON-TB_LOW_CP_Sample3_3	NON-TB_HIGH_CP_Sample1_1	NON-TB_HIGH_CP_Sample1_2	NON-TB_HIGH_CP_Sample1_3	NON-TB_HIGH_CP_Sample2_1	NON-TB_HIGH_CP_Sample2_2	NON-TB_HIGH_CP_Sample2_3	NON-TB_HIGH_CP_Sample3_1	NON-TB_HIGH_CP_Sample3_2	NON-TB_HIGH_CP_Sample3_3	TB_LOW_CP_Sample1_1	TB_LOW_CP_Sample1_2	TB_LOW_CP_Sample1_3	TB_LOW_CP_Sample2_1	TB_LOW_CP_Sample2_2	TB_LOW_CP_Sample2_3	TB_LOW_CP_Sample3_1	TB_LOW_CP_Sample3_2	TB_LOW_CP_Sample3_3	TB_HIGH_CP_Sample1_1	TB_HIGH_CP_Sample1_2	TB_HIGH_CP_Sample1_3	TB_HIGH_CP_Sample2_1	TB_HIGH_CP_Sample2_2	TB_HIGH_CP_Sample2_3	TB_HIGH_CP_Sample3_1	TB_HIGH_CP_Sample3_2	TB_HIGH_CP_Sample3_3	Total spectral count per protein
Total spectral counts	n/a	n/a	12775	10848	10227	11893	12426	12409	11303	11984	11676	13744	15803	15413	17035	15379	14506	15682	16396	15983	13351	14522	13604	13503	15199	13953	10509	14439	14141	16445	15912	15655	16727	16134	15336	16162	15257	15188
ENSP00000295897	ALB	albumin(ALB)	979	465	495	1765	1984	1989	1120	1156	1190	1126	1258	1183	511	451	471	637	661	635	539	578	570	678	778	669	785	1509	1301	1021	1013	920	726	741	681	769	699	812	32865
ENSP00000333994	HBB	hemoglobin subunit beta(HBB)	2294	2807	2643	613	562	618	2060	2201	2187	2877	3237	3166	9	15	25	58	55	46	6	205	6	324	14	15	1521	34	252	179	192	192	31	24	23	33	164	66	28754
ENSP00000322421	HBA1	hemoglobin subunit alpha 1(HBA1)	2275	2455	2282	590	451	452	1949	1871	1896	3065	2995	2960	7	6	15	58	47	43	3	150	3	275	10	8	1780	18	227	236	222	205	35	27	20	18	107	42	26803
ENSP00000231751	LTF	lactotransferrin(LTF)	144	11	5	60	84	87	54	71	56	185	277	270	571	587	500	119	146	122	617	630	651	460	530	461	145	385	388	212	281	280	340	320	373	392	445	473	10732
ENSP00000390299	SERPINA1	serpin family A member 1(SERPINA1)	419	483	462	927	849	811	256	270	268	195	216	210	229	165	190	212	219	209	90	102	95	138	110	106	325	265	228	400	264	240	267	228	199	395	265	237	10544
ENSP00000253354	BPIFB1	BPI fold containing family B member 1(BPIFB1)	190	25	25	76	71	88	78	94	80	148	182	165	376	319	343	65	61	66	856	733	791	280	291	271	169	457	389	382	325	336	372	349	317	499	452	445	10166
ENSP00000374989	IGHA1	immunoglobulin heavy constant alpha 1(IGHA1)	195	92	91	108	131	125	103	119	94	67	104	107	280	281	255	314	341	317	495	513	514	526	639	553	152	291	277	413	423	412	332	312	325	266	277	286	10130
ENSP00000357727	S100A9	S100 calcium binding protein A9(S100A9)	104	35	40	28	38	22	20	26	26	557	574	500	758	523	450	342	269	279	135	124	128	147	135	133	89	190	154	273	277	257	497	486	350	562	528	485	9541
ENSP00000246635	KRT13	keratin 13(KRT13)	136	14	14	16	13	22	5	8	7	17	25	37	43	37	32	1642	1522	1565	155	163	160	609	547	570	86	210	192	302	316	282	68	68	76	105	92	78	9234
ENSP00000359100	AMY1A	amylase alpha 1A(AMY1A)	217	0	0	51	41	60	246	247	217	518	570	572	100	97	80	19	15	21	406	407	405	599	633	600	191	538	495	253	277	288	93	91	87	144	173	167	8918
HIP000046027.1	n/a	n/a	16	13	257	28	26	421	6	8	253	232	224	238	196	12	165	328	335	313	170	170	175	343	315	326	11	566	557	346	289	300	402	421	412	261	265	272	8672
ENSP00000331514	n/a	n/a	68	0	0	55	51	52	40	47	40	36	424	441	397	428	353	201	207	209	240	248	253	165	176	155	69	169	165	252	271	283	473	390	426	293	303	329	7709
ENSP00000245907	C3	complement C3(C3)	193	118	107	480	486	480	327	341	339	80	120	113	131	129	117	134	166	146	200	196	191	177	189	170	185	373	322	193	181	191	152	148	142	119	114	117	7367
ENSP00000348888	PIGR	polymeric immunoglobulin receptor(PIGR)	112	15	11	26	29	32	16	30	18	21	51	39	176	179	168	207	226	223	400	408	390	442	506	396	97	263	239	393	303	333	267	269	266	195	181	183	7110
ENSP00000225275	MPO	myeloperoxidase(MPO)	43	12	12	1	3	0	0	4	2	161	220	205	556	552	484	93	106	87	124	126	121	55	69	57	52	143	141	194	193	200	297	297	305	404	381	393	6093
ENSP00000323929	A2M	alpha-2-macroglobulin(A2M)	123	120	140	613	595	616	254	255	257	50	71	59	65	65	58	106	101	93	9	16	9	88	95	76	109	189	177	182	163	177	94	91	85	92	89	91	5473
ENSP00000357721	S100A8	S100 calcium binding protein A8(S100A8)	68	17	18	51	53	11	15	19	14	256	298	268	299	264	235	144	148	151	105	82	100	84	96	88	51	101	97	197	163	175	205	241	194	258	250	302	5118
HIP000147131.1	n/a	n/a	155	139	133	149	148	157	122	133	128	45	65	0	9	140	7	189	217	204	87	99	87	104	229	248	137	240	234	8	204	203	96	223	223	122	149	166	4999
ENSP00000374777	IGKC	immunoglobulin kappa constant(IGKC)	5	135	3	223	223	226	2	151	2	0	0	0	272	0	229	338	2	313	339	311	322	5	2	4	8	3	0	296	2	3	377	359	0	266	1	4	4426
ENSP00000436812	MUC5B	mucin 5B, oligomeric mucus/gel-forming(MUC5B)	80	19	14	60	91	88	86	93	92	22	26	28	127	113	114	113	148	119	189	225	227	140	260	154	95	235	222	93	97	104	121	111	108	194	158	154	4320
ENSP00000369317	KRT6A	keratin 6A(KRT6A)	56	0	0	0	0	0	0	0	2	1	6	3	35	41	32	691	757	722	60	94	78	228	257	251	33	95	100	89	89	91	19	21	24	77	71	64	4087
ENSP00000348170	HP	haptoglobin(HP)	162	205	188	345	372	390	163	153	176	0	0	0	69	61	51	114	112	105	0	21	15	29	33	35	159	101	98	60	59	71	0	0	0	81	57	59	3544
ENSP00000216181	MYH9	myosin heavy chain 9(MYH9)	25	0	0	0	0	0	12	11	11	47	66	60	291	236	256	70	77	73	90	95	93	56	52	44	22	72	65	162	158	138	197	177	174	218	162	144	3354
ENSP00000261267	LYZ	lysozyme(LYZ)	83	8	5	33	42	48	40	47	51	43	65	68	90	120	87	29	44	41	187	233	235	160	235	195	75	176	169	70	86	76	60	67	82	80	86	89	3305
ENSP00000342210	DMBT1	deleted in malignant brain tumors 1(DMBT1)	72	9	5	22	24	28	26	31	29	10	13	12	74	57	65	58	70	56	218	223	214	96	156	117	64	183	182	190	170	181	84	77	80	107	97	88	3188
ENSP00000376795	SERPINA3	serpin family A member 3(SERPINA3)	77	79	76	208	194	185	56	57	50	34	29	29	120	98	80	36	40	39	55	44	39	53	39	35	66	93	75	101	72	66	94	72	61	269	233	198	3152
HIP000046082.1	n/a	n/a	401	271	14	421	442	21	283	288	17	1	0	0	0	181	4	2	19	15	18	10	9	32	22	13	351	40	32	25	13	13	18	3	14	8	10	10	3021
ENSP00000257497	ANXA1	annexin A1(ANXA1)	37	8	11	17	17	18	11	13	11	34	38	41	109	102	103	283	264	283	53	52	50	129	110	112	26	62	51	108	100	97	103	106	91	120	106	109	2985
ENSP00000362108	LCN2	lipocalin 2(LCN2)	28	3	3	1	2	3	1	1	2	35	48	37	181	182	159	32	33	35	107	101	104	42	54	43	24	75	77	107	92	92	151	135	147	217	203	198	2755
ENSP00000306099	FGB	fibrinogen beta chain(FGB)	46	1	0	285	265	247	30	40	31	81	92	87	67	51	39	42	44	41	10	9	9	63	60	51	45	123	106	143	160	144	65	52	59	53	52	42	2735
ENSP00000381581	LCP1	lymphocyte cytosolic protein 1(LCP1)	19	0	0	4	8	6	0	5	1	52	57	54	200	187	160	43	50	46	62	60	54	20	32	33	19	73	56	124	120	125	185	162	150	186	184	195	2732
ENSP00000228811	PRR4	proline rich 4(PRR4)	68	31	29	58	46	46	46	42	41	39	14	15	95	58	60	0	0	0	128	141	116	86	83	64	83	155	140	208	174	153	85	54	62	138	80	66	2704
ENSP00000384860	FGG	fibrinogen gamma chain(FGG)	50	0	0	206	203	201	28	30	27	87	104	104	54	61	47	66	56	47	10	5	9	72	73	67	62	126	133	135	118	118	66	62	62	58	50	51	2648
ENSP00000448220	KRT4	keratin 4(KRT4)	79	13	11	10	7	19	9	12	5	10	12	27	31	21	20	11	6	9	131	137	130	4	2	465	54	146	141	259	288	235	52	56	56	57	47	52	2624
ENSP00000292401	AZGP1	alpha-2-glycoprotein 1, zinc-binding(AZGP1)	53	29	26	46	49	49	26	26	22	21	14	11	64	50	52	80	98	96	96	110	105	106	124	105	44	108	107	111	114	119	61	58	54	96	90	83	2503
ENSP00000430656	CA1	carbonic anhydrase 1(CA1)	233	263	247	50	51	46	200	184	178	203	221	240	0	0	0	2	3	4	0	4	0	13	0	0	191	0	12	14	18	16	0	0	2	0	2	0	2397
ENSP00000364469	APOA1	apolipoprotein A1(APOA1)	92	112	107	148	170	182	116	122	130	92	124	108	10	6	6	35	36	33	18	24	16	53	58	59	82	87	76	56	63	52	24	28	23	14	9	7	2378
ENSP00000485659	MUC5AC	mucin 5AC, oligomeric mucus/gel-forming(MUC5AC)	17	4	2	28	36	34	3	6	3	2	3	3	77	64	54	0	0	0	235	242	187	31	47	33	25	80	78	30	31	37	238	205	219	112	99	110	2375
ENSP00000370115	SERPINB1	serpin family B member 1(SERPINB1)	21	2	0	6	4	5	4	4	2	27	25	36	193	153	166	62	70	66	48	44	40	36	46	41	19	54	49	99	87	88	115	112	117	162	131	124	2258
ENSP00000374855	IGLC1	immunoglobulin lambda constant 1(IGLC1)	48	21	25	1	1	55	33	0	1	0	0	0	99	17	27	37	31	34	170	169	164	206	80	86	48	48	44	152	50	47	184	53	48	27	26	31	2063
ENSP00000490253	IGHM	immunoglobulin heavy constant mu(IGHM)	89	76	84	58	61	66	90	0	88	20	26	29	0	73	72	0	106	94	41	54	0	0	0	0	76	104	0	106	133	131	76	78	76	71	0	76	2054
ENSP00000374987	IGHG2	immunoglobulin heavy constant gamma 2 (G2m marker)(IGHG2)	63	50	41	96	78	87	61	65	56	52	65	68	32	33	30	39	44	42	16	18	19	38	40	42	60	102	87	90	76	73	63	73	69	44	58	55	2025
ENSP00000259396	ORM1	orosomucoid 1(ORM1)	102	137	133	178	178	182	60	73	61	23	35	33	35	34	34	58	55	0	14	17	14	27	23	22	76	54	60	32	28	14	26	28	28	54	44	46	2018
ENSP00000233242	APOB	apolipoprotein B(APOB)	24	0	0	74	66	78	174	172	164	16	21	20	31	20	25	33	45	50	0	4	0	21	28	28	15	129	124	150	142	128	35	38	27	36	36	28	1982
ENSP00000291009	PIP	prolactin induced protein(PIP)	37	7	11	15	13	13	25	33	23	18	26	20	42	34	34	88	91	89	48	52	49	100	115	106	35	67	63	133	100	117	41	55	39	55	68	67	1929
ENSP00000278282	SCGB1A1	secretoglobin family 1A member 1(SCGB1A1)	89	11	13	34	22	22	18	12	14	30	22	25	27	16	12	0	0	0	198	194	181	23	17	12	68	110	102	14	19	15	214	151	170	23	19	16	1913
ENSP00000466090	ELANE	elastase, neutrophil expressed(ELANE)	22	5	5	1	0	0	0	3	1	75	72	65	183	138	129	33	41	41	34	38	39	16	28	19	16	47	47	61	58	60	66	52	63	122	104	116	1800
ENSP00000224237	VIM	vimentin(VIM)	12	4	3	7	8	7	5	5	9	41	60	55	113	157	119	23	29	37	45	73	62	17	16	15	12	34	37	69	91	76	112	123	136	67	57	58	1794
ENSP00000265983	HPX	hemopexin(HPX)	55	63	59	123	128	133	57	60	56	9	13	14	41	31	30	37	38	31	30	25	27	23	32	21	55	68	83	77	65	64	47	34	27	57	41	40	1794
ENSP00000362929	GSN	gelsolin(GSN)	23	0	0	24	30	31	12	17	0	23	35	36	109	116	99	43	48	43	72	3	1	42	1	46	18	67	65	82	95	91	119	121	133	4	73	60	1782
ENSP00000306361	n/a	n/a	44	70	75	186	202	202	77	89	86	39	51	49	23	24	18	19	24	25	5	7	4	14	22	21	32	40	32	42	41	44	20	14	14	23	17	18	1713
ENSP00000234347	PRTN3	proteinase 3(PRTN3)	15	8	3	0	0	0	0	3	0	37	53	49	150	130	121	30	29	0	36	31	33	16	0	0	15	0	29	88	60	71	104	92	87	118	106	114	1628
ENSP00000252242	KRT5	keratin 5(KRT5)	20	2	4	5	22	15	4	6	11	2	1	7	9	10	8	214	257	242	22	43	33	82	103	111	15	32	31	50	54	39	6	3	6	33	20	23	1545
ENSP00000193403	ACTN1	actinin alpha 1(ACTN1)	15	0	0	4	3	4	7	5	7	22	30	34	123	100	99	21	19	19	47	26	41	10	6	4	12	39	34	56	55	47	123	100	104	122	92	100	1530
ENSP00000234590	ENO1	enolase 1(ENO1)	9	6	4	4	9	4	9	12	10	32	35	34	99	119	102	37	42	34	37	41	36	34	43	42	16	36	26	44	52	49	79	86	80	56	71	67	1496
ENSP00000417773	TKT	transketolase(TKT)	14	5	3	2	0	3	4	3	3	26	29	31	105	100	86	21	27	25	30	38	38	22	21	24	18	48	41	71	64	64	72	71	68	101	106	109	1493
ENSP00000418649	IGKV3-20	immunoglobulin kappa variable 3-20(IGKV3-20)	31	9	22	51	21	59	26	8	33	0	0	0	30	33	25	73	77	73	43	48	49	63	72	60	31	83	64	58	52	56	50	58	38	24	24	24	1468
ENSP00000361405	MMP9	matrix metallopeptidase 9(MMP9)	6	0	0	0	0	0	0	0	0	7	9	8	145	151	139	22	28	19	27	36	36	9	15	18	0	23	26	51	46	50	58	58	50	135	151	137	1460
ENSP00000353467	FLNA	filamin A(FLNA)	0	0	0	0	0	0	0	5	1	7	9	9	115	107	97	11	17	15	29	45	31	10	0	4	0	22	18	97	88	90	135	131	132	76	68	69	1438
ENSP00000462667	H4C14	H4 clustered histone 14(H4C14)	14	7	7	9	12	14	8	8	7	51	94	128	61	73	63	22	19	20	35	48	52	27	35	34	21	30	28	30	31	32	45	55	49	69	81	81	1400
ENSP00000216336	CTSG	cathepsin G(CTSG)	8	0	0	0	0	0	0	0	2	23	60	59	94	145	112	16	16	14	29	45	46	16	29	28	8	29	33	27	42	41	40	66	73	68	95	101	1365
ENSP00000371715	ZG16B	zymogen granule protein 16B(ZG16B)	17	1	4	8	7	9	8	11	11	24	33	29	14	9	8	100	79	95	45	35	31	97	117	93	12	36	31	115	74	86	32	19	20	22	17	16	1365
ENSP00000225655	PFN1	profilin 1(PFN1)	8	9	10	2	5	5	7	7	5	19	34	31	77	89	66	19	23	16	36	40	36	19	21	25	6	20	15	62	78	75	100	112	107	47	56	59	1346
ENSP00000264908	ANXA3	annexin A3(ANXA3)	11	0	0	0	0	0	0	0	0	14	18	20	97	90	86	34	33	31	32	28	28	22	24	27	11	29	28	51	48	56	76	79	76	100	88	103	1340
ENSP00000263598	LCN1	lipocalin 1(LCN1)	8	7	4	7	5	10	27	28	25	13	26	18	2	0	0	47	47	50	32	35	32	44	44	43	7	17	20	241	185	161	30	27	33	15	12	8	1310
ENSP00000414200	C4B	complement C4B (Chido/Rodgers blood group)(C4B)	87	0	0	178	189	175	110	0	0	0	0	0	0	0	0	55	0	0	0	0	0	0	0	0	82	190	172	0	0	0	53	0	0	0	0	0	1291
ENSP00000379342	ANXA2	annexin A2(ANXA2)	11	2	2	9	14	15	4	10	7	0	0	0	23	18	16	130	123	132	43	42	45	69	81	72	10	33	31	47	49	48	30	25	26	35	34	44	1280
ENSP00000370867	TGM3	transglutaminase 3(TGM3)	6	0	0	0	0	0	0	0	0	0	0	0	0	1	0	231	250	259	18	26	29	75	96	69	6	27	26	33	39	42	0	2	0	5	8	9	1257
ENSP00000254801	JCHAIN	joining chain of multimeric IgA and IgM(JCHAIN)	25	7	6	10	10	10	11	10	11	3	6	5	42	43	41	48	48	52	53	68	60	56	76	68	23	38	37	55	55	58	0	48	45	45	36	36	1245
ENSP00000481056	FCGBP	Fc gamma binding protein(FCGBP)	0	0	0	2	5	6	6	12	16	3	8	5	57	53	48	1	2	2	7	5	135	0	89	62	0	108	94	12	21	19	51	60	1	3	167	168	1228
ENSP00000241052	CAT	catalase(CAT)	27	38	33	11	14	12	68	66	53	48	65	52	72	71	62	16	15	16	11	11	14	7	7	9	25	19	20	21	29	32	55	56	51	35	38	44	1223
ENSP00000229239	GAPDH	glyceraldehyde-3-phosphate dehydrogenase(GAPDH)	1	3	2	0	21	19	37	32	2	50	83	82	80	99	69	2	4	5	3	58	62	3	5	5	19	2	4	51	5	74	91	94	12	42	64	7	1192
ENSP00000252699	ACTN4	actinin alpha 4(ACTN4)	0	0	0	0	0	0	0	1	1	2	5	3	58	49	45	86	86	81	19	41	21	52	55	46	2	13	15	70	75	69	63	61	52	41	39	38	1189
ENSP00000369654	n/a	n/a	110	118	118	24	21	24	84	92	73	127	130	136	0	0	0	2	2	3	0	6	0	11	0	0	76	0	8	7	6	7	1	0	0	0	0	1	1187
ENSP00000334983	PKM	pyruvate kinase M1/2(PKM)	0	0	0	0	0	0	12	10	10	27	42	37	82	82	74	27	26	26	44	52	44	28	36	27	6	19	15	39	49	51	57	67	61	38	45	51	1184
ENSP00000374981	IGHA2	immunoglobulin heavy constant alpha 2 (A2m marker)(IGHA2)	15	1	0	1	3	1	4	9	7	0	0	0	28	9	10	117	117	109	22	17	19	64	60	52	11	27	28	154	72	75	49	26	33	25	12	7	1184
ENSP00000170150	BPIFB2	BPI fold containing family B member 2(BPIFB2)	26	3	3	18	30	31	27	33	30	11	19	17	21	19	15	29	46	41	68	77	74	34	46	44	22	77	68	29	42	35	31	30	26	17	18	18	1175
ENSP00000364562	BPIFA1	BPI fold containing family A member 1(BPIFA1)	13	2	0	5	9	10	16	25	17	7	13	9	39	30	30	9	10	15	55	56	55	71	97	89	11	25	21	78	76	89	27	28	19	36	37	39	1168
ENSP00000328069	C6orf58	chromosome 6 open reading frame 58(C6orf58)	36	0	0	10	12	13	12	13	13	0	3	2	19	16	15	33	42	39	71	79	87	79	101	94	28	81	78	40	41	41	13	13	12	8	10	10	1164
ENSP00000278407	SERPING1	serpin family G member 1(SERPING1)	30	42	34	69	74	71	29	28	19	13	19	19	38	28	26	14	17	13	25	22	25	15	19	15	30	45	40	36	33	36	39	31	30	56	36	36	1152
ENSP00000356671	SERPINC1	serpin family C member 1(SERPINC1)	27	32	26	53	60	56	26	32	33	16	23	21	33	29	33	23	24	20	11	13	14	25	29	24	27	50	38	45	43	41	27	36	31	41	41	38	1141
ENSP00000291568	CSTB	cystatin B(CSTB)	11	6	3	5	6	7	3	4	3	2	2	0	7	3	2	228	187	188	20	12	10	90	51	56	10	18	18	49	32	25	23	20	14	8	7	9	1139
ENSP00000357726	S100A12	S100 calcium binding protein A12(S100A12)	7	5	4	2	0	0	3	0	1	57	60	56	104	76	70	16	16	13	14	16	12	10	7	7	9	17	15	40	34	28	70	81	60	81	71	65	1127
ENSP00000327801	P4HB	prolyl 4-hydroxylase subunit beta(P4HB)	5	0	0	3	0	4	0	0	0	11	11	12	83	63	67	45	60	56	19	21	20	33	33	33	5	23	22	43	42	34	55	57	54	66	56	53	1089
ENSP00000273951	GC	GC vitamin D binding protein(GC)	19	5	6	88	103	100	37	31	40	0	5	5	18	12	14	29	28	23	18	16	22	23	26	29	15	67	64	25	31	26	29	28	26	25	22	24	1079
ENSP00000364802	HSPA1A	heat shock protein family A (Hsp70) member 1A(HSPA1A)	4	3	4	6	13	16	1	0	4	4	12	9	60	57	49	44	51	30	32	33	29	36	28	26	4	11	8	48	56	54	66	77	76	19	25	46	1041
ENSP00000287497	n/a	n/a	8	0	0	0	0	0	0	0	0	8	9	9	111	96	94	10	10	8	21	23	24	6	13	12	5	23	25	47	37	43	51	44	51	92	70	72	1022
ENSP00000338934	EZR	ezrin(EZR)	16	0	0	17	18	15	4	4	1	1	3	1	32	31	26	33	39	35	86	94	88	33	43	36	8	42	43	19	30	20	37	25	30	30	25	26	991
ENSP00000479169	H2BC9	H2B clustered histone 9(H2BC9)	0	0	0	0	0	0	0	0	0	0	0	0	101	142	100	0	0	1	45	0	57	0	43	43	24	1	48	0	0	0	3	2	78	75	89	115	967
ENSP00000394423	FN1	fibronectin 1(FN1)	29	15	16	2	142	2	35	49	44	0	5	6	7	10	7	19	26	23	3	4	4	38	47	1	29	1	83	1	76	72	45	41	44	7	9	6	948
ENSP00000301522	PRDX2	peroxiredoxin 2(PRDX2)	67	87	78	16	23	16	44	55	52	94	117	130	3	1	2	6	9	8	0	6	2	6	6	5	47	2	6	7	11	17	2	3	3	1	3	2	937
ENSP00000353408	MSN	moesin(MSN)	5	3	3	1	1	1	0	2	4	17	31	30	53	67	45	4	9	10	17	21	22	5	10	10	3	17	16	47	65	57	72	73	72	43	42	39	917
ENSP00000233997	AZU1	azurocidin 1(AZU1)	6	1	0	0	0	0	0	0	0	22	44	48	64	71	50	11	14	9	19	23	26	9	15	14	5	14	20	23	26	29	51	45	57	63	67	61	907
ENSP00000346550	ANXA6	annexin A6(ANXA6)	8	0	0	0	0	0	0	0	0	0	6	6	68	64	61	9	15	15	29	18	23	7	6	6	6	24	19	32	34	35	77	68	65	67	61	65	894
ENSP00000216281	HSP90AA1	heat shock protein 90 alpha family class A member 1(HSP90AA1)	5	0	0	26	30	25	12	18	15	7	9	13	33	36	38	32	37	35	25	28	30	21	26	26	0	23	23	38	34	40	0	42	50	39	34	40	890
ENSP00000268182	IQGAP1	IQ motif containing GTPase activating protein 1(IQGAP1)	0	0	0	0	0	0	0	0	0	2	6	7	64	52	51	30	27	32	29	28	24	22	23	23	1	18	14	42	42	45	61	55	55	48	43	40	884
ENSP00000380067	GAPDH	glyceraldehyde-3-phosphate dehydrogenase(GAPDH)	22	31	28	16	0	0	2	3	30	6	9	7	14	11	9	47	55	51	46	3	5	43	55	45	1	31	30	4	73	8	9	7	103	10	10	59	883
ENSP00000237014	TTR	transthyretin(TTR)	27	46	38	20	31	27	27	29	29	31	24	25	30	27	28	12	8	8	18	20	19	18	22	19	25	25	24	28	30	27	22	29	25	19	18	14	869
ENSP00000437125	HSPA8	heat shock protein family A (Hsp70) member 8(HSPA8)	12	12	18	16	22	13	15	19	15	3	6	8	27	20	22	25	27	30	25	30	35	29	43	40	8	24	19	27	27	23	49	38	39	36	36	31	869
ENSP00000336927	LOC112694756	uncharaterized LOC112694756(LOC112694756)	11	9	9	4	4	5	9	11	14	7	9	10	42	41	40	34	36	34	23	33	23	24	34	29	8	17	22	35	41	37	45	36	35	30	31	28	860
ENSP00000252244	KRT1	keratin 1(KRT1)	19	12	11	16	36	23	14	35	33	20	22	23	14	9	14	71	85	74	22	22	17	17	33	20	21	11	17	1	29	18	38	9	17	16	7	6	852
ENSP00000266041	ITIH4	inter-alpha-trypsin inhibitor heavy chain 4(ITIH4)	29	47	41	105	107	96	42	38	40	6	10	7	9	8	5	17	15	23	0	3	0	10	18	10	29	27	23	14	16	10	6	11	5	8	8	5	848
ENSP00000375001	IGHM	immunoglobulin heavy constant mu(IGHM)	0	0	0	0	0	0	0	84	0	0	0	0	70	0	0	90	0	0	0	0	52	112	116	118	0	0	113	0	0	0	0	0	0	0	72	0	827
ENSP00000341289	TUBB4B	tubulin beta 4B class IVb(TUBB4B)	4	0	0	40	46	38	23	19	20	0	0	0	5	2	4	40	58	45	59	64	68	26	33	30	5	40	30	3	42	38	8	9	6	6	6	7	824
ENSP00000270776	PGD	phosphogluconate dehydrogenase(PGD)	9	0	0	1	1	2	6	0	0	17	22	24	44	39	38	34	40	37	29	25	23	30	26	24	0	19	17	37	32	35	42	37	39	24	27	30	810
ENSP00000420436	IGKV1-5	immunoglobulin kappa variable 1-5(IGKV1-5)	16	10	11	29	26	34	24	13	16	0	0	0	8	5	7	22	17	22	71	58	66	40	31	36	17	31	35	18	20	20	19	19	19	9	11	12	792
ENSP00000405573	GPI	glucose-6-phosphate isomerase(GPI)	13	1	0	0	0	0	2	4	3	12	26	18	84	0	0	24	22	20	24	27	27	15	20	13	5	23	23	32	36	36	52	44	40	67	78	0	791
ENSP00000427594	MUC7	mucin 7, secreted(MUC7)	19	0	0	0	0	0	10	15	13	5	19	19	13	7	9	36	46	0	27	40	36	59	71	63	7	22	26	53	58	54	9	11	10	11	8	8	784
ENSP00000271835	CRNN	cornulin(CRNN)	8	4	0	0	0	0	0	0	0	0	0	0	0	0	0	163	126	122	14	15	17	72	55	48	6	16	14	31	18	21	5	6	6	3	4	3	777
ENSP00000336799	TUBA1B	tubulin alpha 1b(TUBA1B)	8	0	0	22	2	25	2	2	2	1	9	9	35	31	31	31	0	31	37	2	40	28	6	23	2	2	27	30	29	34	47	48	47	40	38	44	765
ENSP00000299698	A2ML1	alpha-2-macroglobulin like 1(A2ML1)	0	0	0	0	0	0	0	0	0	0	0	0	0	0	0	174	179	179	0	2	2	52	55	53	0	5	5	20	19	19	0	0	0	0	0	0	764
ENSP00000379287	YWHAZ	tyrosine 3-monooxygenase/tryptophan 5-monooxygenase activation protein zeta(YWHAZ)	11	5	11	9	10	13	7	10	9	5	16	17	17	24	24	37	45	44	17	24	28	21	27	30	6	17	26	32	35	36	44	22	23	20	20	21	763
ENSP00000410815	n/a	Complement factor B (B4E1Z4_HUMAN)	27	31	28	57	65	69	30	32	35	0	0	0	0	0	0	0	9	0	26	35	31	19	22	20	24	48	46	13	21	22	0	20	0	0	33	0	763
ENSP00000381607	GSTP1	glutathione S-transferase pi 1(GSTP1)	5	4	2	16	16	15	8	9	10	1	5	6	21	15	14	61	63	56	25	25	26	31	32	26	7	18	14	28	33	30	34	30	27	10	13	16	752
ENSP00000356399	CFH	complement factor H(CFH)	18	20	15	69	70	71	37	38	38	0	3	4	3	7	4	8	14	10	16	18	24	22	26	27	14	36	32	13	13	18	7	13	11	7	8	10	744
ENSP00000355124	KRT19	keratin 19(KRT19)	3	2	4	36	33	36	16	21	15	0	0	0	15	12	15	28	29	32	15	11	16	76	66	68	1	7	5	32	42	35	3	13	2	15	14	15	733
ENSP00000248553	HSPB1	heat shock protein family B (small) member 1(HSPB1)	7	12	10	3	6	4	3	6	6	1	0	0	0	0	0	118	123	124	3	12	8	45	44	58	3	9	15	30	31	33	1	1	3	2	4	1	726
ENSP00000395337	LDHA	lactate dehydrogenase A(LDHA)	5	2	2	1	2	3	9	5	4	18	23	24	42	44	36	26	24	22	19	18	20	18	20	17	7	15	14	17	15	18	25	28	24	44	51	59	721
ENSP00000383981	RPS27A	ribosomal protein S27a(RPS27A)	10	24	24	4	6	8	5	18	22	62	0	0	20	35	0	14	38	35	7	19	18	11	18	19	9	17	16	16	36	34	15	32	29	31	38	28	718
ENSP00000228945	ARHGDIB	Rho GDP dissociation inhibitor beta(ARHGDIB)	4	2	2	0	0	0	0	0	1	14	18	14	56	52	43	8	1	6	14	14	12	6	4	3	5	11	10	50	44	37	76	60	50	32	29	32	710
ENSP00000286713	STOM	stomatin(STOM)	5	0	0	0	0	0	7	5	5	4	9	11	59	50	50	12	10	8	22	25	24	7	6	7	5	18	20	20	19	19	27	24	21	69	66	74	708
ENSP00000236826	MMP8	matrix metallopeptidase 8(MMP8)	0	1	1	0	0	0	0	0	0	0	3	4	64	53	49	3	4	5	10	10	11	2	2	2	2	12	7	33	28	31	44	42	42	78	86	78	707
ENSP00000229270	TPI1	triosephosphate isomerase 1(TPI1)	15	20	19	6	6	7	13	16	14	8	10	9	31	40	28	26	32	27	12	20	17	15	17	18	11	12	14	12	19	25	30	32	29	24	34	35	703
ENSP00000369129	DSP	desmoplakin(DSP)	0	0	0	0	0	0	0	0	0	0	0	0	0	0	0	147	167	156	0	12	3	46	56	60	0	5	2	13	14	13	0	0	0	1	5	3	703
ENSP00000374993	IGHG3	immunoglobulin heavy constant gamma 3 (G3m marker)(IGHG3)	33	15	14	28	38	33	16	18	20	5	5	4	10	6	3	20	25	15	11	14	10	34	53	29	38	47	30	16	16	10	19	32	11	12	7	5	702
ENSP00000394936	ORM2	orosomucoid 2(ORM2)	33	40	32	48	52	49	23	29	20	0	0	1	11	10	10	19	21	19	6	8	7	17	17	13	27	26	18	14	14	26	13	12	15	17	13	16	696
ENSP00000380950	ITGB2	integrin subunit beta 2(ITGB2)	0	0	0	0	0	0	0	0	0	0	0	3	77	62	75	3	8	5	20	27	25	5	11	8	0	16	17	20	21	26	25	22	31	66	67	53	693
ENSP00000385834	TF	transferrin(TF)	0	31	30	3	5	4	1	0	1	49	73	61	1	0	1	81	95	81	0	0	0	0	0	90	1	3	3	0	3	2	0	69	0	1	1	0	690
ENSP00000306261	KRT78	keratin 78(KRT78)	0	0	0	0	0	0	0	0	0	0	0	0	0	0	0	114	112	108	14	13	15	54	71	54	0	9	10	35	33	34	0	0	0	8	0	5	689
ENSP00000324173	HSPA5	heat shock protein family A (Hsp70) member 5(HSPA5)	0	1	0	3	4	3	1	2	2	1	3	3	43	39	35	24	37	46	9	8	13	11	18	18	1	9	19	28	27	29	39	36	31	53	54	39	689
ENSP00000374805	IGKV3D-20	immunoglobulin kappa variable 3D-20(IGKV3D-20)	8	21	8	17	59	20	11	34	10	0	0	0	10	9	9	29	31	33	16	20	20	26	35	35	8	27	20	23	22	21	28	28	25	5	10	11	689
ENSP00000263100	A1BG	alpha-1-B glycoprotein(A1BG)	25	24	18	51	49	55	38	36	37	4	4	4	10	11	10	9	9	8	6	11	7	11	12	12	19	28	30	18	21	27	19	15	17	8	9	13	685
ENSP00000315130	CLU	clusterin(CLU)	14	13	11	19	17	15	17	16	16	0	0	0	0	1	0	4	6	6	113	97	78	30	23	19	15	23	26	9	10	8	29	27	21	0	0	0	683
ENSP00000301653	KRT16	keratin 16(KRT16)	2	0	0	0	0	0	0	0	0	0	0	0	2	1	1	162	164	170	4	19	5	30	13	28	1	7	5	2	1	0	0	0	1	21	18	20	677
ENSP00000296511	ANXA5	annexin A5(ANXA5)	7	0	0	5	6	10	4	5	7	2	8	4	41	37	41	16	18	20	19	22	18	15	12	12	6	16	19	24	21	24	37	35	30	48	38	43	670
ENSP00000262776	LGALS3BP	galectin 3 binding protein(LGALS3BP)	10	0	5	17	25	21	6	10	9	2	0	0	13	11	18	17	16	14	41	43	41	19	33	28	10	39	37	16	18	17	16	19	24	24	26	23	668
ENSP00000428719	SFTPB	surfactant protein B(SFTPB)	14	0	0	34	31	28	2	3	3	5	6	5	13	11	14	0	0	0	74	75	65	0	0	0	15	42	34	0	0	0	24	22	25	42	34	33	654
ENSP00000423138	SMR3B	submaxillary gland androgen regulated protein 3B(SMR3B)	0	0	0	0	0	6	5	17	4	20	31	34	0	0	0	42	48	36	15	28	25	11	34	22	0	0	0	0	70	52	0	0	0	48	58	46	652
ENSP00000372815	LOC110384692	complement C4A (Rodgers blood group)-like(LOC110384692)	0	61	56	0	0	0	0	1	2	0	0	0	0	0	0	0	0	0	77	77	69	0	33	0	0	0	0	67	75	77	0	0	55	0	0	0	650
ENSP00000361883	CAP1	cyclase associated actin cytoskeleton regulatory protein 1(CAP1)	6	2	2	2	0	0	0	0	0	7	8	5	40	34	33	15	14	13	14	19	17	10	13	11	5	17	19	29	27	36	60	62	57	20	20	24	641
ENSP00000339001	TUBB	tubulin beta class I(TUBB)	0	0	0	0	1	1	2	2	1	8	16	11	56	54	48	3	3	2	6	6	5	1	1	1	0	2	1	24	3	3	59	61	60	57	66	74	638
ENSP00000167586	KRT14	keratin 14(KRT14)	4	1	1	0	0	0	1	1	3	0	0	0	4	5	4	120	121	130	6	36	4	23	34	23	6	17	16	9	12	7	2	0	3	17	14	13	637
ENSP00000272298	CALM2	calmodulin 2(CALM2)	16	12	20	12	13	14	9	12	12	8	16	14	30	29	20	16	16	17	16	15	18	10	12	12	17	16	7	23	15	20	29	29	26	26	22	17	616
ENSP00000474363	IGHV3OR16-9	immunoglobulin heavy variable 3/OR16-9 (non-functional)(IGHV3OR16-9)	12	7	6	32	22	28	12	7	6	0	7	8	17	12	7	24	22	42	20	19	21	23	38	22	20	48	48	1	0	1	14	24	24	7	8	6	615
ENSP00000487490	FCGBP	Fc gamma binding protein(FCGBP)	40	0	0	0	0	0	0	0	0	0	0	0	2	0	0	0	0	0	129	139	1	59	0	0	42	0	0	0	0	0	2	1	46	151	1	1	614
ENSP00000269576	KRT10	keratin 10(KRT10)	12	0	6	10	37	15	14	17	19	19	23	29	13	12	11	35	39	38	18	18	15	8	25	9	14	6	5	42	20	16	35	5	6	11	3	4	609
ENSP00000305731	CST1	cystatin SN(CST1)	6	0	0	0	0	0	2	3	4	0	0	0	1	6	1	0	5	1	28	23	19	92	100	84	11	93	82	1	7	5	2	10	1	1	15	3	606
ENSP00000340510	PPL	periplakin(PPL)	0	0	0	2	0	0	0	0	2	0	0	0	0	0	0	78	104	98	2	6	0	60	59	65	0	2	7	27	39	39	0	0	2	3	3	3	601
ENSP00000366662	CA6	carbonic anhydrase 6(CA6)	16	0	0	0	0	0	15	16	16	11	9	12	3	0	0	31	36	29	34	31	26	34	36	32	12	42	42	31	27	25	8	7	4	7	4	5	601
ENSP00000339063	EEF1A1	eukaryotic translation elongation factor 1 alpha 1(EEF1A1)	10	5	6	9	6	5	5	6	7	7	7	10	13	16	7	45	55	42	11	16	17	27	30	34	7	10	12	17	22	18	24	16	16	17	16	12	583
ENSP00000358155	H2AC18	H2A clustered histone 18(H2AC18)	9	7	8	8	10	7	7	6	4	74	73	81	4	3	1	13	16	12	12	22	19	7	16	12	11	16	0	11	0	0	23	39	1	4	46	1	583
ENSP00000374778	IGKV4-1	immunoglobulin kappa variable 4-1(IGKV4-1)	16	13	13	21	25	28	13	12	10	0	0	0	12	8	8	28	24	23	16	13	17	29	30	35	14	34	23	21	15	15	18	20	14	7	8	0	583
ENSP00000271638	S100A11	S100 calcium binding protein A11(S100A11)	9	5	4	4	8	8	6	8	7	4	12	14	25	33	16	26	31	31	9	12	15	15	21	18	3	13	16	21	23	23	28	37	34	12	12	15	578
ENSP00000419425	PPIA	peptidylprolyl isomerase A(PPIA)	13	12	15	0	0	6	11	10	9	9	13	15	0	41	17	25	34	26	10	13	12	17	16	15	9	14	11	18	19	24	29	27	29	13	20	18	570
ENSP00000432660	CFL1	cofilin 1(CFL1)	7	12	15	1	2	3	6	7	6	19	21	27	20	22	16	11	12	12	15	15	23	7	13	10	7	7	7	19	27	24	42	47	41	11	13	15	562
ENSP00000285379	CA2	carbonic anhydrase 2(CA2)	30	57	56	10	10	13	52	47	39	47	58	53	1	1	1	1	1	2	1	4	3	4	0	0	33	0	3	2	7	7	4	4	5	1	1	0	558
ENSP00000219022	OLFM4	olfactomedin 4(OLFM4)	0	0	0	0	0	0	0	0	0	4	11	6	43	57	36	0	0	0	4	4	4	5	7	8	0	9	8	28	29	33	33	35	37	45	57	54	557
ENSP00000257264	TCN1	transcobalamin 1(TCN1)	7	0	0	2	3	4	3	5	4	0	1	0	17	17	20	16	17	15	19	32	22	33	37	36	9	26	27	27	31	34	8	10	11	18	24	20	555
ENSP00000358164	H2BC18	H2B clustered histone 18(H2BC18)	25	14	14	11	7	12	9	0	1	114	2	132	0	1	2	6	41	0	0	50	0	31	0	0	0	0	0	0	38	43	0	0	0	0	1	0	554
ENSP00000443787	PYGL	glycogen phosphorylase L(PYGL)	0	0	0	0	0	0	0	0	0	0	19	0	68	56	62	0	0	0	22	27	28	0	0	0	0	0	0	0	34	0	37	42	38	35	37	48	553
ENSP00000316029	TLN1	talin 1(TLN1)	0	3	0	0	0	0	0	0	3	0	6	2	32	34	38	3	1	5	6	13	15	2	2	4	0	8	7	46	36	37	65	61	64	10	23	20	546
ENSP00000321259	TALDO1	transaldolase 1(TALDO1)	9	8	6	0	0	3	5	3	4	12	17	19	21	28	22	13	18	21	12	14	13	11	17	9	5	14	14	23	28	28	32	27	29	17	19	25	546
ENSP00000446955	MYL6	myosin light chain 6(MYL6)	4	0	0	4	0	0	2	0	0	9	14	14	35	35	32	16	16	16	12	11	18	11	13	11	6	13	11	15	22	24	35	34	38	26	25	24	546
ENSP00000478870	IGHA2	immunoglobulin heavy constant alpha 2 (A2m marker)(IGHA2)	8	2	2	3	2	3	3	3	3	0	0	0	14	11	13	0	0	0	25	19	17	54	50	42	7	17	17	0	52	51	27	22	27	20	15	17	546
ENSP00000367263	AHNAK	AHNAK nucleoprotein(AHNAK)	0	3	2	0	0	0	0	2	0	0	0	0	4	3	3	83	87	83	7	8	5	43	45	38	0	5	5	34	22	17	7	7	10	10	4	1	538
ENSP00000302621	LRG1	leucine rich alpha-2-glycoprotein 1(LRG1)	23	42	40	43	41	40	14	17	15	0	4	3	9	8	6	7	7	9	10	6	6	8	4	4	21	10	11	19	9	11	15	11	13	19	15	17	537
ENSP00000327137	ARPC2	actin related protein 2/3 complex subunit 2(ARPC2)	4	0	0	0	0	0	0	0	0	5	5	7	44	37	36	16	14	12	18	14	15	13	14	10	2	15	11	30	26	27	30	32	24	25	23	25	534
ENSP00000362413	PGK1	phosphoglycerate kinase 1(PGK1)	10	11	14	6	3	5	10	10	12	15	24	20	17	25	22	12	12	14	14	12	18	7	11	10	9	6	7	12	18	21	30	38	36	9	13	15	528
ENSP00000217423	CST4	cystatin S(CST4)	50	0	0	2	3	4	15	16	13	0	5	0	7	1	4	2	0	7	5	7	10	23	37	35	41	46	43	24	27	27	10	4	11	12	3	26	520
ENSP00000219150	CORO1A	coronin 1A(CORO1A)	5	0	0	0	0	0	0	0	2	11	19	17	35	43	48	5	8	6	9	11	13	2	5	6	3	9	10	13	27	30	26	36	27	23	31	35	515
ENSP00000377192	G6PD	glucose-6-phosphate dehydrogenase(G6PD)	4	0	0	0	0	0	0	0	2	10	0	15	45	42	36	8	14	12	18	21	19	7	10	11	3	11	13	20	22	25	34	0	36	26	28	23	515
ENSP00000330074	H1-5	H1.5 linker histone, cluster member(H1-5)	5	6	5	1	0	0	0	2	0	30	30	33	21	17	16	13	10	15	15	17	14	10	13	12	5	9	4	23	26	26	36	38	28	12	12	8	512
ENSP00000394842	GCA	grancalcin(GCA)	0	0	0	0	0	0	0	0	0	4	12	5	39	31	30	10	9	7	15	13	14	7	8	8	3	14	11	25	23	21	41	31	32	38	28	29	508
ENSP00000397082	SFTPA1	surfactant protein A1(SFTPA1)	25	1	0	22	20	25	3	2	2	0	0	0	4	4	6	0	0	0	22	19	22	1	0	0	21	79	70	0	2	0	30	33	32	23	19	21	508
ENSP00000374985	IGHG4	immunoglobulin heavy constant gamma 4 (G4m marker)(IGHG4)	12	2	3	5	10	10	9	10	8	0	0	0	1	1	1	6	8	7	1	1	2	20	31	22	10	66	64	8	8	5	61	47	60	2	3	3	507
ENSP00000361841	VCL	vinculin(VCL)	0	0	0	0	0	0	0	0	0	0	1	0	43	43	37	9	12	12	6	4	5	2	5	5	2	10	10	37	31	31	41	34	37	37	27	25	506
ENSP00000374843	IGLV3-21	immunoglobulin lambda variable 3-21(IGLV3-21)	19	14	17	12	5	7	19	15	16	0	0	0	7	6	8	15	12	11	8	9	9	43	47	42	19	18	21	21	20	18	12	9	15	4	4	3	505
ENSP00000264474	CSTA	cystatin A(CSTA)	5	2	3	1	0	0	0	2	0	5	7	5	17	7	16	48	51	53	6	8	6	25	18	23	3	10	17	29	29	27	13	9	15	17	15	12	504
ENSP00000228740	LTA4H	leukotriene A4 hydrolase(LTA4H)	0	0	0	0	0	0	0	0	0	4	6	5	50	46	50	9	9	7	22	21	20	6	11	7	0	12	7	26	18	22	40	34	37	16	10	8	503
ENSP00000375035	IGHV5-51	immunoglobulin heavy variable 5-51(IGHV5-51)	0	0	2	11	15	14	14	16	11	0	0	8	6	4	7	7	18	15	29	35	33	27	20	30	10	30	15	15	18	25	21	16	25	0	2	1	500
ENSP00000452780	n/a	n/a	20	8	9	7	9	7	0	0	0	2	3	0	5	6	4	9	7	7	53	44	49	33	29	21	12	34	31	10	6	7	19	13	12	5	4	4	489
ENSP00000300289	PDIA3	protein disulfide isomerase family A member 3(PDIA3)	0	0	0	4	2	2	2	3	2	0	2	3	33	32	32	13	17	22	8	14	11	14	17	13	3	12	11	10	19	19	23	28	24	30	26	23	474
ENSP00000320866	CALR	calreticulin(CALR)	0	0	0	0	0	0	0	0	0	0	0	0	49	34	33	17	16	16	6	4	7	4	7	5	1	11	7	19	13	15	29	16	22	62	43	38	474
ENSP00000295367	SPRR3	small proline rich protein 3(SPRR3)	13	0	0	0	0	0	0	0	0	0	0	0	7	0	0	8	8	9	17	21	19	75	65	71	8	18	20	38	35	34	0	0	0	0	0	0	466
ENSP00000369538	GDI2	GDP dissociation inhibitor 2(GDI2)	3	0	0	3	0	0	4	5	4	4	9	7	38	26	25	16	19	20	17	17	13	12	11	11	2	9	13	18	17	19	20	20	20	22	21	18	463
ENSP00000222553	NAMPT	nicotinamide phosphoribosyltransferase(NAMPT)	0	0	0	0	0	0	0	0	0	8	10	9	28	23	22	17	19	20	15	23	22	12	15	14	0	6	10	14	12	15	23	25	30	21	24	23	460
ENSP00000402016	SPRR3	small proline rich protein 3(SPRR3)	0	2	4	0	0	0	0	0	0	0	0	0	0	2	0	128	144	130	0	0	0	0	0	0	0	0	0	0	0	0	9	7	8	9	7	7	457
ENSP00000479032	n/a	n/a	11	4	6	16	12	16	12	11	9	0	0	0	2	1	1	18	17	16	24	19	18	41	36	24	14	22	20	15	14	13	12	13	9	3	4	4	457
ENSP00000283752	SERPINB3	serpin family B member 3(SERPINB3)	4	3	3	14	11	18	6	8	6	0	0	0	13	7	6	42	41	39	7	7	7	20	28	25	4	9	8	11	12	11	7	4	10	26	23	15	455
ENSP00000375024	IGHV3-33	immunoglobulin heavy variable 3-33(IGHV3-33)	19	0	0	19	21	21	18	0	0	0	0	0	1	13	0	24	28	0	49	41	36	27	18	18	22	19	0	15	17	14	4	1	0	0	2	7	454
ENSP00000342026	PRDX6	peroxiredoxin 6(PRDX6)	19	25	24	4	6	8	23	19	19	7	12	10	13	9	9	18	16	16	8	11	10	11	15	8	16	7	6	13	11	13	12	12	12	8	12	11	453
ENSP00000357521	TPM3	tropomyosin 3(TPM3)	7	9	3	3	4	3	4	5	6	6	14	9	29	33	29	14	13	13	11	13	11	8	8	8	7	15	11	24	25	21	1	30	1	21	18	16	453
ENSP00000357123	MNDA	myeloid cell nuclear differentiation antigen(MNDA)	2	0	0	0	0	0	0	0	0	9	18	15	19	21	20	2	3	3	19	15	13	5	6	5	1	10	10	34	28	28	45	37	43	9	11	15	446
ENSP00000262865	BPI	bactericidal permeability increasing protein(BPI)	2	0	0	0	0	0	0	0	0	21	34	35	41	38	31	1	2	1	27	22	27	5	7	4	3	15	10	22	20	19	14	15	14	3	6	5	444
ENSP00000349960	n/a	n/a	0	6	7	0	0	0	0	0	0	338	2	2	16	7	15	1	0	0	3	1	2	0	0	0	0	0	0	4	2	3	9	5	7	8	3	3	444
ENSP00000424063	CANX	calnexin(CANX)	0	0	0	0	0	0	0	0	0	3	9	10	44	34	34	7	10	14	11	12	12	6	8	8	3	11	15	11	13	8	13	13	16	41	36	36	438
ENSP00000246662	KRT9	keratin 9(KRT9)	9	4	5	2	5	6	8	25	25	12	9	10	9	3	6	11	23	16	12	11	12	6	7	5	12	5	10	90	36	10	9	4	7	6	1	5	436
ENSP00000299767	HSP90B1	heat shock protein 90 beta family member 1(HSP90B1)	0	0	0	0	6	3	2	0	0	0	0	0	40	29	30	15	16	17	12	9	8	8	13	7	1	8	11	14	18	16	24	23	22	30	28	25	435
ENSP00000381199	HP	haptoglobin(HP)	0	0	0	0	0	0	0	0	0	80	100	107	0	0	0	0	0	0	14	0	0	0	0	0	0	0	0	0	0	0	46	43	44	0	0	0	434
ENSP00000375016	IGHV3-21	immunoglobulin heavy variable 3-21(IGHV3-21)	24	1	15	10	12	13	9	16	9	0	0	0	11	12	10	1	3	19	20	15	18	22	19	19	16	5	20	19	19	16	0	4	16	10	18	11	432
ENSP00000265462	PRDX5	peroxiredoxin 5(PRDX5)	7	5	6	14	15	12	8	4	9	4	5	4	11	13	14	13	10	15	17	16	16	12	13	10	7	12	10	10	13	17	21	26	23	11	11	14	428
ENSP00000244336	CEACAM8	CEA cell adhesion molecule 8(CEACAM8)	2	0	0	0	0	0	0	0	0	0	2	0	51	46	50	4	12	6	2	1	0	1	0	0	3	7	5	16	14	16	21	24	22	47	37	38	427
ENSP00000363641	TXN	thioredoxin(TXN)	12	11	10	3	5	3	8	7	6	0	9	10	9	11	14	29	33	25	9	9	9	10	19	15	8	9	8	16	14	17	13	15	16	11	11	10	424
ENSP00000232003	HRG	histidine rich glycoprotein(HRG)	13	20	17	25	30	29	21	21	20	3	4	4	5	2	2	3	6	5	2	2	2	9	11	9	11	21	20	21	21	21	11	10	10	6	2	3	422
ENSP00000376763	CLTC	clathrin heavy chain(CLTC)	1	0	0	3	3	4	1	3	2	1	4	5	32	25	30	14	23	17	14	14	12	8	17	15	0	11	7	13	12	14	23	18	17	18	20	19	420
ENSP00000351190	ITIH2	inter-alpha-trypsin inhibitor heavy chain 2(ITIH2)	14	14	9	38	52	43	34	41	41	0	4	5	1	1	1	3	3	4	2	2	0	11	10	8	11	24	22	3	2	3	1	3	2	1	1	1	415
ENSP00000262746	PRDX1	peroxiredoxin 1(PRDX1)	9	12	15	8	4	4	9	8	6	3	7	6	1	5	1	23	24	25	14	19	14	17	23	19	4	8	9	18	25	15	13	12	9	5	9	10	413
ENSP00000253362	BPIFA2	BPI fold containing family A member 2(BPIFA2)	14	0	0	0	0	0	11	17	15	5	10	6	0	0	0	14	15	14	15	20	15	33	36	34	12	38	26	19	18	19	2	2	1	0	0	0	411
ENSP00000482961	n/a	A0A087WZY1_HUMAN	16	0	0	23	0	0	108	0	57	127	0	0	45	0	0	0	0	0	7	0	0	0	0	0	10	0	0	14	0	0	0	0	0	0	0	0	407
ENSP00000319281	BASP1	brain abundant membrane attached signal protein 1(BASP1)	2	4	3	1	0	0	0	0	0	3	10	10	42	21	31	2	4	3	19	19	18	4	5	4	4	10	7	15	14	16	31	20	19	32	15	16	404
ENSP00000462171	MYL12A	myosin light chain 12A(MYL12A)	0	0	0	0	0	0	0	0	1	5	6	6	36	27	25	10	7	6	8	8	9	6	7	5	2	9	8	17	15	17	35	32	30	17	23	21	398
ENSP00000473589	S100A6	S100 calcium binding protein A6(S100A6)	5	6	8	4	0	0	8	4	8	11	11	11	18	27	16	18	19	18	10	10	0	6	6	4	6	5	7	16	15	14	18	23	24	13	14	13	396
ENSP00000339566	H1-2	H1.2 linker histone, cluster member(H1-2)	1	0	12	0	6	4	0	0	0	31	40	7	20	21	16	4	0	0	11	2	16	5	0	5	10	0	6	2	25	28	41	2	38	10	2	16	381
ENSP00000374856	IGLC2	immunoglobulin lambda constant 2(IGLC2)	5	4	5	2	5	3	3	3	6	0	0	0	55	3	116	5	5	4	2	4	4	4	6	7	4	8	9	65	1	10	5	2	9	5	3	2	374
ENSP00000262030	ATP5F1B	ATP synthase F1 subunit beta(ATP5F1B)	0	0	0	3	0	4	0	0	0	0	0	0	19	20	15	32	28	27	9	13	14	26	19	19	0	0	0	0	0	11	25	23	24	19	0	23	373
ENSP00000292901	HBD	hemoglobin subunit delta(HBD)	25	46	52	3	6	9	34	36	43	22	35	36	0	0	0	0	0	0	0	0	0	0	0	0	23	0	0	0	0	1	0	0	0	0	0	0	371
ENSP00000301420	KLK1	kallikrein 1(KLK1)	0	0	0	0	0	0	0	0	0	0	2	0	2	0	0	36	43	40	4	7	5	49	54	41	2	9	5	15	13	13	10	5	5	3	2	2	367
ENSP00000254722	SERPINF1	serpin family F member 1(SERPINF1)	4	6	4	23	26	23	4	5	6	0	0	0	2	2	3	0	0	0	36	40	40	9	15	9	6	17	21	0	2	3	16	9	12	8	7	5	363
ENSP00000292641	SCGB3A1	secretoglobin family 3A member 1(SCGB3A1)	3	1	0	3	3	3	2	4	2	0	0	0	0	0	0	0	0	0	78	87	90	1	2	1	2	14	11	3	4	7	9	13	15	2	0	3	363
ENSP00000372139	DEFA1	defensin alpha 1(DEFA1)	3	1	1	2	3	0	0	0	0	3	8	16	31	1	36	7	7	5	7	11	10	3	0	6	5	11	12	12	15	14	17	16	0	40	0	60	363
ENSP00000396688	C4A	complement C4A (Chido/Rodgers blood group)(C4A)	0	0	0	0	1	1	0	0	0	10	21	21	44	50	46	1	0	1	0	0	0	25	0	0	0	1	0	0	0	0	1	60	0	24	25	29	361
ENSP00000356574	QSOX1	quiescin sulfhydryl oxidase 1(QSOX1)	4	0	0	2	4	5	2	2	2	0	0	0	8	15	14	4	7	6	26	35	31	11	20	17	3	19	14	11	14	11	8	14	12	7	14	16	358
ENSP00000273283	ITIH1	inter-alpha-trypsin inhibitor heavy chain 1(ITIH1)	12	11	15	32	34	40	32	25	28	2	8	6	0	0	0	3	3	4	0	0	0	9	8	12	16	22	23	2	4	6	0	0	0	0	0	0	357
ENSP00000379386	LDHB	lactate dehydrogenase B(LDHB)	9	5	8	7	7	7	15	16	15	11	12	13	14	13	16	6	6	9	7	7	9	6	7	7	5	8	7	9	6	8	15	13	9	13	16	15	356
ENSP00000263368	BLVRB	biliverdin reductase B(BLVRB)	34	46	47	6	3	4	31	30	32	18	19	25	0	0	0	4	7	7	0	2	0	5	2	0	27	0	3	0	0	0	1	2	0	0	0	0	355
ENSP00000375007	IGHV3-7	immunoglobulin heavy variable 3-7(IGHV3-7)	4	0	0	1	11	8	3	3	15	2	3	4	3	13	9	20	31	8	17	18	5	21	5	18	3	5	5	24	23	25	12	5	5	9	1	11	350
ENSP00000447566	KRT8	keratin 8(KRT8)	4	7	8	19	33	30	12	7	8	0	0	0	6	5	5	7	14	8	4	4	3	17	24	22	2	3	5	12	15	7	2	4	3	19	16	13	348
ENSP00000264335	YWHAE	tyrosine 3-monooxygenase/tryptophan 5-monooxygenase activation protein epsilon(YWHAE)	10	13	15	4	4	5	11	9	11	1	1	3	10	6	7	20	14	19	9	12	9	10	11	8	9	10	8	8	13	11	18	14	17	5	6	6	347
ENSP00000312999	GNAI2	G protein subunit alpha i2(GNAI2)	3	0	0	0	0	0	0	0	0	0	7	0	34	29	30	3	6	6	0	11	0	2	4	0	0	0	5	15	13	16	24	26	23	33	27	30	347
ENSP00000361816	SPTAN1	spectrin alpha, non-erythrocytic 1(SPTAN1)	0	0	0	0	0	0	0	0	0	0	2	0	25	21	19	14	7	7	0	0	3	3	3	5	0	4	3	25	24	17	57	49	37	7	7	5	344
ENSP00000375042	IGHV1-69	immunoglobulin heavy variable 1-69(IGHV1-69)	0	11	0	7	9	7	5	0	6	0	0	0	5	12	4	0	16	19	12	13	12	14	40	15	7	14	33	5	0	13	12	13	12	3	13	9	341
ENSP00000263867	CAPG	capping actin protein, gelsolin like(CAPG)	0	0	0	0	0	2	0	0	0	2	3	0	20	24	20	11	18	19	8	12	10	2	5	9	1	10	7	17	18	16	26	24	23	10	13	10	340
ENSP00000340989	SFN	stratifin(SFN)	2	0	0	0	0	0	0	0	1	0	0	0	0	0	0	60	69	65	2	6	4	22	36	28	2	5	5	7	9	14	1	1	0	0	0	0	339
ENSP00000263238	ACTR3	actin related protein 3(ACTR3)	0	0	0	0	0	0	0	0	0	3	4	3	32	29	27	9	6	6	12	9	10	9	9	6	1	1	5	14	11	12	28	26	21	12	15	17	337
ENSP00000261366	LMNB1	lamin B1(LMNB1)	0	0	0	0	0	0	0	0	0	0	5	3	22	20	14	3	4	7	0	5	11	0	2	3	0	6	6	23	28	23	36	35	37	11	16	12	332
ENSP00000380899	HBA1	hemoglobin subunit alpha 1(HBA1)	24	36	40	3	6	7	17	22	33	23	25	34	1	1	1	2	2	2	0	2	0	4	0	0	24	0	1	1	5	7	0	1	3	0	2	1	330
ENSP00000377507	JUP	junction plakoglobin(JUP)	0	0	0	0	0	0	0	0	0	0	0	0	0	0	0	64	76	74	0	5	0	23	42	28	0	3	3	4	2	3	0	0	0	2	0	0	329
ENSP00000300026	PPIB	peptidylprolyl isomerase B(PPIB)	0	2	0	0	0	0	0	0	3	1	6	4	11	16	12	8	11	10	8	11	9	9	14	10	0	12	10	17	14	17	12	19	16	12	23	27	324
ENSP00000342082	SLPI	secretory leukocyte peptidase inhibitor(SLPI)	2	4	2	0	2	4	4	6	8	0	0	0	7	5	6	5	7	4	22	39	30	14	32	15	1	10	9	2	8	8	11	8	14	6	11	16	322
ENSP00000364597	PADI4	peptidyl arginine deiminase 4(PADI4)	1	0	0	0	0	0	0	0	0	3	2	4	37	44	29	3	2	6	13	16	18	0	0	0	1	9	2	9	7	8	21	20	17	14	18	17	321
ENSP00000464636	LPO	lactoperoxidase(LPO)	0	0	0	0	2	0	0	5	1	0	0	0	6	2	2	16	15	14	0	0	25	26	34	33	2	22	16	21	16	22	2	3	2	12	9	13	321
ENSP00000236671	CTSD	cathepsin D(CTSD)	0	0	0	7	10	11	0	0	0	0	0	0	0	0	4	0	10	0	31	34	35	18	20	20	0	14	11	0	12	0	14	18	16	9	12	12	318
ENSP00000260641	ACTR2	actin related protein 2(ACTR2)	0	0	0	0	0	0	0	0	0	2	6	3	32	33	25	9	9	9	6	6	5	5	3	3	0	5	0	15	13	18	27	15	21	15	17	15	317
ENSP00000296370	S100P	S100 calcium binding protein P(S100P)	3	3	3	1	3	1	2	0	2	6	8	9	22	24	22	7	7	8	4	9	7	4	6	5	0	8	8	9	11	12	16	16	22	17	16	16	317
ENSP00000385479	H3C15	H3 clustered histone 15(H3C15)	9	4	0	0	0	0	0	0	0	35	43	57	5	7	25	8	0	0	14	1	2	0	0	0	9	14	10	0	10	13	2	19	3	3	6	18	317
ENSP00000223642	C5	complement C5(C5)	2	0	0	51	56	60	13	19	13	0	0	0	2	0	0	4	7	4	0	0	0	5	6	10	3	21	19	7	4	7	0	0	2	0	0	0	315
ENSP00000364940	CLIC1	chloride intracellular channel 1(CLIC1)	2	1	0	3	3	4	2	0	1	0	2	0	13	14	14	9	10	11	21	20	21	9	11	11	1	7	7	10	9	12	20	19	17	8	12	10	314
ENSP00000361305	ANXA11	annexin A11(ANXA11)	0	0	0	0	0	0	0	0	0	1	1	0	20	25	19	8	5	8	10	11	13	8	5	2	2	5	7	14	8	15	22	19	22	21	22	20	313
ENSP00000355627	AGT	angiotensinogen(AGT)	9	12	10	32	37	30	9	12	7	2	5	4	3	1	0	3	5	5	3	3	3	6	10	7	9	12	15	6	7	7	5	3	4	7	9	9	311
ENSP00000226218	VTN	vitronectin(VTN)	6	2	3	18	18	22	14	19	14	1	1	0	0	2	0	7	11	5	3	4	3	8	7	9	6	15	16	14	19	22	8	10	11	2	4	6	310
ENSP00000351777	VCP	valosin containing protein(VCP)	2	0	0	0	0	0	12	14	10	1	3	3	12	14	9	12	18	15	10	11	12	10	13	13	0	7	5	9	15	14	12	13	14	7	11	9	310
ENSP00000419353	IGKV2-28	immunoglobulin kappa variable 2-28(IGKV2-28)	8	1	1	15	17	5	5	12	9	0	0	0	15	17	17	16	10	8	11	15	4	12	13	15	1	7	5	14	5	8	5	8	17	1	10	3	310
ENSP00000206451	PSME1	proteasome activator subunit 1(PSME1)	7	8	10	3	3	3	2	4	2	3	6	4	9	6	9	10	15	12	7	10	5	7	6	3	7	10	5	22	16	13	25	18	17	8	6	7	308
ENSP00000300161	YWHAB	tyrosine 3-monooxygenase/tryptophan 5-monooxygenase activation protein beta(YWHAB)	8	9	7	2	1	2	5	4	4	1	1	2	15	7	8	6	7	9	7	8	8	8	6	4	5	6	7	12	9	10	25	36	44	5	5	5	308
ENSP00000296503	HMGB2	high mobility group box 2(HMGB2)	5	2	3	0	0	0	0	0	0	15	8	13	10	13	11	0	0	0	9	7	6	4	4	4	3	7	7	27	21	16	27	14	32	12	13	14	307
ENSP00000354532	PNP	purine nucleoside phosphorylase(PNP)	4	2	0	0	0	0	11	12	10	3	8	9	23	22	20	8	6	9	6	7	7	3	7	0	0	3	3	14	9	5	18	13	14	17	18	16	307
ENSP00000240617	PLBD1	phospholipase B domain containing 1(PLBD1)	0	0	0	0	0	0	0	0	0	0	2	0	30	36	33	3	6	4	4	4	6	0	1	1	0	4	0	7	11	14	14	20	15	28	28	33	304
ENSP00000262418	SLC4A1	solute carrier family 4 member 1 (Diego blood group)(SLC4A1)	0	0	1	5	4	3	49	39	39	41	57	57	0	0	0	0	0	0	0	0	0	0	0	0	0	0	0	2	2	4	0	0	0	0	0	0	303
ENSP00000359991	PGAM1	phosphoglycerate mutase 1(PGAM1)	0	0	0	0	0	0	5	0	0	1	0	0	23	18	15	15	10	11	8	7	6	8	7	8	0	3	5	19	15	15	31	26	22	8	8	8	302
ENSP00000367851	CYBB	cytochrome b-245 beta chain(CYBB)	0	0	0	0	0	0	0	0	0	0	7	3	36	35	28	3	6	6	5	8	7	1	5	3	0	6	10	9	9	14	11	10	9	20	24	27	302
ENSP00000371271	PRH2	proline rich protein HaeIII subfamily 2(PRH2)	0	0	0	1	0	0	0	0	0	0	0	0	0	0	0	0	0	0	91	0	0	0	0	0	0	0	0	107	0	0	0	0	0	103	0	0	302
ENSP00000252252	KRT6B	keratin 6B(KRT6B)	2	0	1	8	7	5	4	7	0	4	0	0	2	1	2	85	30	30	5	6	4	9	29	26	3	10	9	0	4	3	0	0	0	3	2	0	301
ENSP00000310861	KRT2	keratin 2(KRT2)	5	3	4	4	2	5	5	10	19	12	24	44	4	10	7	6	16	11	8	2	5	2	9	2	7	1	5	15	10	10	20	1	3	5	2	1	299
ENSP00000301607	EVPL	envoplakin(EVPL)	0	0	0	0	0	0	0	0	0	0	0	0	0	0	0	40	60	67	0	0	0	22	27	30	0	0	2	14	17	13	0	0	0	0	0	0	292
ENSP00000303276	RNASE2	ribonuclease A family member 2(RNASE2)	8	2	0	0	0	0	0	0	0	0	1	0	40	31	28	0	1	1	6	4	5	1	0	0	8	21	20	12	10	9	18	18	13	10	12	11	290
ENSP00000411355	PTPRC	protein tyrosine phosphatase receptor type C(PTPRC)	0	0	0	0	0	0	0	0	0	0	0	2	48	26	36	0	2	0	5	6	7	0	0	0	0	5	4	11	12	9	12	8	11	34	23	26	287
ENSP00000238508	SERPINB10	serpin family B member 10(SERPINB10)	0	0	0	0	0	0	0	0	0	0	0	0	34	29	28	4	3	0	6	5	5	0	1	0	0	6	6	10	15	11	27	20	23	23	15	15	286
ENSP00000381448	CST3	cystatin C(CST3)	5	1	0	4	2	2	5	2	4	0	0	0	5	4	2	6	6	6	33	26	27	21	16	14	4	16	11	7	7	9	11	7	7	3	4	3	280
ENSP00000252486	APOE	apolipoprotein E(APOE)	10	9	8	25	36	41	10	10	8	0	4	0	0	0	0	2	2	3	2	4	3	5	5	4	12	19	20	3	5	4	6	8	9	0	0	0	277
ENSP00000292432	HK3	hexokinase 3(HK3)	0	0	0	0	0	0	0	0	0	3	6	6	22	16	19	3	2	4	7	10	9	0	4	2	0	6	5	13	15	13	23	20	21	18	11	18	276
ENSP00000356037	C4BPA	complement component 4 binding protein alpha(C4BPA)	7	16	12	12	14	12	17	15	16	0	0	0	2	4	2	9	11	7	0	0	2	9	10	6	8	13	11	9	15	14	3	5	4	2	5	3	275
ENSP00000364286	CAPZB	capping actin protein of muscle Z-line subunit beta(CAPZB)	0	0	0	0	0	0	0	0	2	0	0	0	18	20	18	11	10	0	10	7	10	6	8	6	0	8	6	15	14	15	23	12	17	11	13	13	273
ENSP00000254301	LGALS3	galectin 3(LGALS3)	6	7	6	3	4	4	0	4	4	0	0	0	16	13	13	17	15	11	11	12	14	14	15	11	5	5	5	5	4	4	6	6	7	8	5	12	272
ENSP00000296435	CAMP	cathelicidin antimicrobial peptide(CAMP)	0	0	0	0	0	0	0	0	0	7	12	13	26	33	33	2	2	2	2	8	6	1	4	3	2	8	9	3	7	7	17	18	20	7	10	10	272
ENSP00000362914	GSN	gelsolin(GSN)	0	11	10	0	0	0	0	0	17	0	0	0	0	0	1	0	0	0	1	73	66	0	39	0	0	0	1	0	0	0	0	0	0	53	0	0	272
ENSP00000264613	CP	ceruloplasmin(CP)	0	0	0	0	0	0	0	0	0	0	0	0	68	0	62	0	0	0	0	0	0	0	0	0	0	0	0	0	0	0	67	0	0	73	0	0	270
ENSP00000435272	CAPN1	calpain 1(CAPN1)	0	0	0	0	0	0	5	2	3	1	4	3	23	16	14	16	19	19	2	2	4	12	16	15	0	3	1	7	6	3	9	12	8	14	13	17	269
ENSP00000347872	VAT1	vesicle amine transport 1(VAT1)	0	0	0	0	0	0	0	0	0	5	6	4	21	23	17	2	0	4	10	10	9	4	3	4	0	5	3	15	15	14	28	20	25	7	7	6	267
ENSP00000374840	IGLV3-25	immunoglobulin lambda variable 3-25(IGLV3-25)	3	11	10	9	10	12	8	7	9	0	0	0	4	0	0	7	3	7	12	15	14	13	14	16	8	15	14	3	4	5	14	6	12	0	0	2	267
ENSP00000307940	EEF2	eukaryotic translation elongation factor 2(EEF2)	0	0	0	0	2	2	0	0	1	2	0	0	10	11	5	19	23	21	6	7	8	12	25	21	0	5	8	10	8	14	8	11	8	5	7	7	266
ENSP00000357129	n/a	n/a	2	4	4	0	2	3	63	65	64	16	20	23	0	0	0	0	0	0	0	0	0	0	0	0	0	0	0	0	0	0	0	0	0	0	0	0	266
ENSP00000374825	IGLV1-51	immunoglobulin lambda variable 1-51(IGLV1-51)	5	4	0	5	8	11	5	5	5	0	0	0	0	5	5	7	15	11	11	13	12	9	9	11	4	13	10	11	8	15	11	10	12	4	5	6	265
ENSP00000393887	AHSG	alpha 2-HS glycoprotein(AHSG)	11	5	6	25	30	24	19	18	15	2	6	6	3	1	0	4	3	5	7	4	5	3	7	6	11	0	18	0	3	3	6	4	4	0	0	0	264
ENSP00000356969	APOA2	apolipoprotein A2(APOA2)	9	11	16	19	25	33	13	26	24	6	13	13	0	0	0	0	2	1	0	3	0	3	7	3	10	7	9	0	2	3	0	2	0	1	1	1	263
ENSP00000378394	PSAP	prosaposin(PSAP)	3	0	0	1	0	0	0	0	0	1	2	2	15	15	11	6	9	7	11	14	9	8	10	6	0	8	7	9	16	8	12	13	12	19	14	12	260
ENSP00000352696	FN1	fibronectin 1(FN1)	0	0	0	122	0	137	0	0	0	0	0	0	0	0	0	0	0	0	0	0	0	0	0	0	0	0	0	0	0	0	0	0	0	0	0	0	259
ENSP00000426090	PROM1	prominin 1(PROM1)	0	0	0	0	0	0	0	0	0	0	0	0	18	8	11	2	3	1	25	22	26	13	13	12	0	7	5	11	11	6	12	10	10	13	10	10	259
ENSP00000320516	EHD1	EH domain containing 1(EHD1)	0	0	0	0	0	0	0	0	0	3	3	4	25	23	19	0	0	2	10	6	9	0	2	0	0	5	5	12	13	9	21	16	16	18	19	16	256
ENSP00000442127	n/a	n/a	0	0	0	0	0	0	0	0	0	34	35	37	0	0	0	0	0	0	0	0	0	0	0	0	0	0	0	121	0	0	0	0	0	26	0	0	253
ENSP00000272102	ARF1	ARF GTPase 1(ARF1)	0	0	0	0	0	0	0	0	0	2	2	2	18	14	13	10	10	1	9	13	10	7	8	9	0	5	3	11	11	10	15	15	14	13	16	11	252
ENSP00000349977	MVP	major vault protein(MVP)	0	0	0	0	0	0	0	0	0	0	0	0	23	20	21	8	7	10	2	2	2	0	1	0	0	2	5	10	6	10	15	17	15	29	23	22	250
ENSP00000379042	ERO1A	endoplasmic reticulum oxidoreductase 1 alpha(ERO1A)	0	0	0	0	0	0	0	0	0	0	0	0	11	6	9	31	32	31	2	3	6	10	17	12	0	5	2	10	9	7	8	12	6	8	6	7	250
ENSP00000387137	DYSF	dysferlin(DYSF)	0	0	0	0	0	0	0	0	0	0	0	0	45	33	34	1	1	0	2	0	0	0	0	0	0	0	2	5	3	4	7	4	9	33	32	35	250
ENSP00000374787	IGKV3-15	immunoglobulin kappa variable 3-15(IGKV3-15)	12	6	0	11	8	10	8	5	4	0	0	0	6	9	3	5	12	8	12	11	8	10	12	10	12	9	1	8	7	7	8	7	10	3	1	4	247
ENSP00000377833	ANXA4	annexin A4(ANXA4)	0	0	0	0	0	0	0	0	0	0	0	0	20	13	13	0	0	5	0	13	0	0	2	0	0	5	0	9	10	11	23	25	27	27	20	24	247
ENSP00000374844	IGLV3-19	immunoglobulin lambda variable 3-19(IGLV3-19)	11	4	2	9	15	11	6	3	5	0	0	0	0	0	0	0	0	0	20	19	21	9	11	14	7	17	13	7	6	5	8	9	7	0	4	0	243
ENSP00000381008	MUC16	mucin 16, cell surface associated(MUC16)	0	0	0	0	0	0	0	0	0	0	0	0	6	10	4	0	0	0	23	35	27	1	7	5	0	11	12	3	5	6	15	20	11	17	13	11	242
ENSP00000269321	ARHGDIA	Rho GDP dissociation inhibitor alpha(ARHGDIA)	0	2	2	1	0	0	0	0	2	2	4	3	17	9	12	6	6	4	6	6	6	7	3	5	1	6	5	16	10	11	24	16	20	9	9	7	237
ENSP00000339950	FERMT3	FERM domain containing kindlin 3(FERMT3)	0	0	0	0	0	0	0	0	0	6	6	3	26	21	21	0	0	0	6	4	0	0	0	0	0	0	0	6	9	11	19	18	18	23	18	22	237
ENSP00000357076	TAGLN2	transgelin 2(TAGLN2)	3	4	5	5	5	2	4	4	3	0	0	0	3	1	3	7	16	11	4	10	8	6	10	8	3	6	9	4	9	10	15	15	21	7	8	8	237
ENSP00000265062	RAB7A	RAB7A, member RAS oncogene family(RAB7A)	0	0	0	0	0	0	0	0	0	0	4	0	17	16	14	5	5	5	9	13	12	4	5	7	0	6	6	10	11	10	10	13	10	14	13	15	234
ENSP00000366525	FTL	ferritin light chain(FTL)	0	0	0	5	5	4	0	0	0	2	2	2	11	4	9	0	0	0	4	4	8	0	0	0	2	4	9	5	6	4	23	20	16	31	29	25	234
ENSP00000263408	C9	complement C9(C9)	3	2	5	39	44	41	10	13	21	0	0	0	2	1	0	2	3	0	0	0	2	2	3	3	2	7	3	1	1	2	2	3	2	2	3	2	226
ENSP00000357711	S100A7	S100 calcium binding protein A7(S100A7)	0	0	0	0	0	0	0	0	0	0	1	0	2	2	0	39	36	35	0	0	0	15	19	14	1	5	4	13	12	11	0	0	0	8	6	3	226
ENSP00000225371	EPX	eosinophil peroxidase(EPX)	11	0	0	0	0	0	0	0	0	0	0	0	27	27	25	0	0	0	10	13	14	0	0	0	9	31	32	0	0	0	4	5	7	5	1	4	225
ENSP00000252250	KRT6C	keratin 6C(KRT6C)	2	0	0	0	0	0	0	0	0	0	0	0	0	0	0	21	82	77	0	4	1	15	4	4	0	3	3	1	0	0	0	0	0	5	1	2	225
ENSP00000315299	CALML3	calmodulin like 3(CALML3)	2	0	0	0	0	0	1	0	0	0	0	0	0	0	1	37	35	37	1	4	3	18	17	21	2	2	11	8	14	8	1	1	0	1	0	0	225
ENSP00000348877	GPI	glucose-6-phosphate isomerase(GPI)	0	0	0	0	0	0	0	0	0	0	0	0	0	75	67	0	0	0	0	0	0	0	0	0	0	0	0	0	0	0	0	0	0	0	0	83	225
ENSP00000358727	GSTO1	glutathione S-transferase omega 1(GSTO1)	3	3	5	0	2	2	7	6	5	1	2	0	12	8	10	6	8	5	9	7	5	2	4	4	5	3	3	7	7	7	13	13	16	11	14	10	225
ENSP00000431254	IGLL5	immunoglobulin lambda like polypeptide 5(IGLL5)	0	3	2	53	54	6	2	26	28	0	0	0	0	0	2	2	0	3	3	7	4	4	1	5	0	3	4	2	2	2	2	1	0	1	1	1	224
ENSP00000364321	C4B	complement C4B (Chido/Rodgers blood group)(C4B)	0	1	0	0	0	0	0	110	112	0	0	0	0	0	0	0	0	0	0	0	0	0	0	0	0	0	0	0	0	0	0	0	0	0	0	0	223
ENSP00000451752	n/a	n/a	0	0	0	1	2	2	49	53	54	16	22	24	0	0	0	0	0	0	0	0	0	0	0	0	0	0	0	0	0	0	0	0	0	0	0	0	223
ENSP00000420361	IGKV1-6	immunoglobulin kappa variable 1-6(IGKV1-6)	9	9	13	11	11	13	0	6	11	0	0	0	0	0	0	15	12	5	0	14	11	16	17	18	0	2	2	8	0	0	0	9	9	0	0	0	221
ENSP00000346694	HNRNPA2B1	heterogeneous nuclear ribonucleoprotein A2/B1(HNRNPA2B1)	3	2	0	2	3	0	0	2	3	3	3	4	9	9	6	2	3	5	4	9	8	4	3	4	2	6	5	8	13	16	21	22	18	6	6	6	220
ENSP00000413479	KRT3	keratin 3(KRT3)	1	0	0	0	0	0	0	0	0	0	2	0	0	0	0	51	57	61	0	3	0	8	11	10	1	5	6	0	1	3	0	0	0	0	0	0	220
ENSP00000217456	APMAP	adipocyte plasma membrane associated protein(APMAP)	0	0	0	0	0	0	0	0	0	0	6	0	35	25	25	4	0	5	7	0	0	0	0	0	0	5	5	0	0	0	9	0	6	31	31	25	219
ENSP00000300060	ANPEP	alanyl aminopeptidase, membrane(ANPEP)	0	0	0	0	0	0	0	0	0	0	0	0	14	11	9	2	0	0	10	15	13	1	4	4	0	9	6	4	8	6	16	13	18	22	15	17	217
ENSP00000357284	LMNA	lamin A/C(LMNA)	0	0	0	0	0	0	0	2	0	0	0	0	0	0	0	27	35	30	5	8	9	18	21	19	0	2	3	9	12	9	2	3	1	0	2	0	217
ENSP00000488753	n/a	Ig-like domain-containing protein (A0A0J9YY99_HUMAN)	3	1	0	3	2	3	1	1	1	0	0	0	2	2	1	5	3	2	12	7	13	9	10	10	6	36	37	11	4	7	5	3	5	8	3	1	217
ENSP00000477590	CPNE3	copine 3(CPNE3)	0	0	0	0	0	0	0	0	0	2	3	3	17	15	16	9	9	10	6	6	5	4	5	2	0	6	3	7	6	4	8	10	14	16	12	13	211
ENSP00000245932	VASP	vasodilator stimulated phosphoprotein(VASP)	0	0	0	0	0	0	0	0	0	0	2	0	14	19	19	1	1	1	1	6	8	1	1	2	1	0	3	9	12	12	20	23	25	10	9	10	210
ENSP00000312134	PRG2	proteoglycan 2, pro eosinophil major basic protein(PRG2)	8	0	0	0	0	0	0	0	0	0	0	0	32	34	28	0	0	0	5	7	7	0	0	0	9	28	23	0	0	0	7	5	6	6	3	2	210
ENSP00000480035	n/a	n/a	2	0	0	3	3	3	0	0	0	5	1	1	1	2	1	4	9	5	6	4	1	7	10	6	1	6	7	33	29	33	9	5	5	3	3	2	210
ENSP00000297785	ALDH1A1	aldehyde dehydrogenase 1 family member A1(ALDH1A1)	0	4	3	18	17	17	8	10	7	0	0	2	1	0	0	3	5	3	13	15	16	9	13	9	0	7	5	3	4	4	3	3	3	2	1	0	208
ENSP00000360709	HSP90AB1	heat shock protein 90 alpha family class B member 1(HSP90AB1)	0	0	0	3	6	7	3	1	0	2	1	2	5	4	4	9	14	12	7	7	8	5	8	8	3	6	8	9	9	9	9	10	9	6	7	6	207
ENSP00000465883	CAPS	calcyphosine(CAPS)	7	8	7	12	13	15	8	14	11	0	0	0	6	5	5	0	0	0	11	0	8	0	0	3	4	5	8	1	3	3	12	13	11	4	3	6	206
ENSP00000335290	PLTP	phospholipid transfer protein(PLTP)	4	0	0	8	12	9	0	1	0	1	1	0	8	8	7	0	0	2	19	22	16	3	0	8	2	0	15	0	0	14	10	9	8	6	5	5	203
ENSP00000365147	EFHD2	EF-hand domain family member D2(EFHD2)	0	0	0	0	0	0	0	0	0	5	6	5	11	10	10	5	3	1	6	8	8	2	3	4	2	7	7	11	11	10	13	14	12	10	10	9	203
ENSP00000252725	n/a	n/a	0	0	0	0	0	0	0	0	0	0	2	3	23	17	17	0	6	4	3	8	6	0	3	0	0	5	3	12	7	6	19	12	15	8	10	12	201
ENSP00000273550	FTH1	ferritin heavy chain 1(FTH1)	0	1	0	3	0	0	0	0	0	0	0	0	3	0	5	0	0	0	5	6	4	2	2	0	2	3	3	3	5	4	15	14	14	40	35	32	201
ENSP00000373620	HSPD1	heat shock protein family D (Hsp60) member 1(HSPD1)	0	1	2	0	2	3	0	0	2	0	0	0	5	11	11	10	13	14	0	8	8	5	8	9	0	5	5	2	7	10	7	12	10	7	11	13	201
ENSP00000307540	CST2	cystatin SA(CST2)	10	0	0	0	0	0	2	2	2	2	1	6	1	0	1	4	3	1	9	7	7	20	22	21	7	19	22	1	0	1	2	1	1	7	8	8	198
ENSP00000387210	IL1RN	interleukin 1 receptor antagonist(IL1RN)	1	0	0	0	0	0	0	0	0	0	0	0	0	0	0	39	38	42	5	4	6	11	13	13	1	5	3	3	6	5	0	2	1	0	0	0	198
ENSP00000308383	LSP1	lymphocyte specific protein 1(LSP1)	0	0	0	0	0	0	0	0	0	2	0	0	27	10	12	0	0	0	7	5	0	4	0	0	2	0	0	21	8	7	40	20	20	9	2	0	196
ENSP00000412284	ARPC4	actin related protein 2/3 complex subunit 4(ARPC4)	0	0	0	0	0	0	0	0	0	0	6	7	12	13	14	7	6	4	7	6	6	5	5	5	0	4	6	9	7	7	12	12	13	10	6	7	196
ENSP00000215727	SERPIND1	serpin family D member 1(SERPIND1)	6	3	4	19	25	21	11	10	9	2	3	2	0	0	0	0	0	0	0	0	0	3	7	3	7	14	12	7	9	6	4	4	4	0	0	0	195
ENSP00000427687	WDR1	WD repeat domain 1(WDR1)	0	0	0	0	0	0	0	0	0	0	3	2	10	11	10	6	1	1	9	10	7	5	7	5	3	6	6	8	10	9	14	13	18	5	7	7	193
ENSP00000254043	KRT15	keratin 15(KRT15)	1	0	0	0	0	0	0	0	1	0	1	0	0	0	0	42	44	49	0	0	0	8	9	14	0	1	2	3	3	3	2	0	3	0	2	1	189
ENSP00000262613	NHERF1	NHERF family PDZ scaffold protein 1(NHERF1)	0	0	0	0	0	0	0	0	0	0	0	0	12	9	6	0	0	3	14	20	16	4	8	6	0	4	1	4	7	7	21	10	17	11	9	0	189
ENSP00000345179	APOD	apolipoprotein D(APOD)	7	12	10	22	21	24	12	10	8	0	0	0	0	0	0	2	2	0	3	6	0	2	3	3	9	3	5	2	4	2	0	5	0	3	3	5	188
ENSP00000263045	CRISP3	cysteine rich secretory protein 3(CRISP3)	0	0	0	0	0	0	0	0	0	0	0	0	6	0	0	11	10	11	7	7	5	19	33	23	0	9	8	11	13	13	0	0	0	0	0	0	186
ENSP00000341072	CDC42	cell division cycle 42(CDC42)	0	0	0	1	0	0	0	3	0	1	3	3	7	10	9	4	9	9	10	9	12	5	7	6	0	3	3	1	6	6	10	11	14	9	5	9	185
ENSP00000392541	ALB	albumin(ALB)	7	3	2	20	17	20	11	9	14	1	1	2	2	1	1	3	4	1	2	2	3	2	2	2	8	6	8	6	4	3	3	3	3	4	2	3	185
ENSP00000416561	CFB	complement factor B(CFB)	0	0	0	1	0	0	0	0	0	6	11	8	13	17	14	9	0	10	0	0	0	0	0	0	0	0	0	0	0	0	23	0	23	24	0	26	185
ENSP00000348786	RAP1A	RAP1A, member of RAS oncogene family(RAP1A)	0	0	0	1	2	0	0	0	0	3	6	6	3	16	17	4	3	3	8	10	8	5	4	4	0	4	5	7	9	10	2	1	1	14	14	14	184
ENSP00000357704	S100A4	S100 calcium binding protein A4(S100A4)	6	4	7	0	0	0	6	7	6	0	6	6	6	9	10	0	2	3	4	7	5	0	1	2	2	2	6	3	10	8	10	7	11	10	8	10	184
ENSP00000431657	PYGL	glycogen phosphorylase L(PYGL)	0	0	0	0	0	0	0	0	0	10	0	18	0	0	0	9	13	8	0	0	0	10	19	7	2	16	13	29	0	30	0	0	0	0	0	0	184
ENSP00000249071	RAC2	Rac family small GTPase 2(RAC2)	0	0	0	0	0	0	0	0	0	8	7	4	11	15	11	0	3	2	8	6	8	1	3	3	0	5	4	4	3	8	12	11	11	7	13	15	183
ENSP00000307387	PDCD6IP	programmed cell death 6 interacting protein(PDCD6IP)	0	0	0	0	0	0	0	0	0	0	0	0	5	2	6	15	12	11	10	8	8	8	15	16	0	3	1	2	5	4	9	13	14	6	6	4	183
ENSP00000307705	H1-4	H1.4 linker histone, cluster member(H1-4)	11	0	1	0	0	0	8	0	0	1	0	36	2	3	2	1	3	4	2	20	1	1	4	1	1	0	0	15	3	3	3	39	2	3	11	2	183
ENSP00000369891	SERPINB6	serpin family B member 6(SERPINB6)	0	0	0	0	0	0	0	0	0	0	0	0	27	15	15	7	5	8	2	1	0	1	2	0	0	0	0	8	7	3	10	5	7	25	20	15	183
ENSP00000366679	H2AC12	H2A clustered histone 12(H2AC12)	0	0	0	0	0	0	0	0	0	0	0	0	42	68	0	0	0	0	0	0	0	0	0	0	0	0	0	0	0	0	0	0	0	0	0	72	182
ENSP00000261313	PEBP1	phosphatidylethanolamine binding protein 1(PEBP1)	3	7	8	3	3	2	0	4	3	0	0	0	3	5	6	12	14	16	4	3	3	5	8	4	3	0	0	7	7	7	7	8	11	3	4	8	181
ENSP00000348116	DBI	diazepam binding inhibitor, acyl-CoA binding protein(DBI)	0	0	0	0	0	0	0	0	0	0	0	0	8	4	2	33	32	29	2	4	0	10	6	3	0	0	0	12	7	6	6	5	3	5	4	0	181
ENSP00000429150	CYRIB	CYFIP related Rac1 interactor B(CYRIB)	0	0	0	0	0	0	0	0	0	0	3	0	16	11	10	0	0	1	5	6	5	0	4	1	0	6	5	8	14	13	16	13	14	8	11	10	180
ENSP00000308938	PLG	plasminogen(PLG)	0	1	0	12	24	17	11	14	13	0	0	0	1	2	0	4	4	3	0	0	0	7	8	13	1	10	6	3	4	5	2	4	3	1	3	0	176
ENSP00000289473	NCF1	neutrophil cytosolic factor 1(NCF1)	0	0	0	0	0	0	0	0	0	2	4	3	16	10	12	1	1	1	4	8	6	0	1	0	0	5	2	11	12	10	18	17	17	4	6	3	174
ENSP00000374990	IGHG1	immunoglobulin heavy constant gamma 1 (G1m marker)(IGHG1)	5	4	5	7	1	3	4	3	8	3	4	1	8	0	1	22	2	5	1	0	0	2	1	2	7	11	30	1	0	1	3	21	8	0	0	0	174
ENSP00000255040	APCS	amyloid P component, serum(APCS)	2	3	0	9	9	10	3	8	8	1	4	0	3	10	5	3	1	4	0	0	0	5	7	5	2	6	9	6	10	10	4	5	5	3	6	6	172
ENSP00000417637	IGKV2D-29	immunoglobulin kappa variable 2D-29(IGKV2D-29)	4	10	9	5	1	18	1	3	3	0	0	0	1	2	2	1	1	1	4	0	1	0	7	4	7	2	26	1	1	0	17	15	6	9	1	7	170
ENSP00000420118	IGKV3-11	immunoglobulin kappa variable 3-11(IGKV3-11)	7	1	2	6	11	18	0	2	4	0	0	0	2	2	5	6	5	6	3	9	6	6	7	4	5	11	18	3	3	5	4	4	2	2	1	0	170
ENSP00000481231	MUC1	mucin 1, cell surface associated(MUC1)	0	0	0	2	2	3	0	0	0	0	0	0	5	7	7	0	1	0	14	15	16	5	9	6	0	9	10	2	2	3	8	6	4	13	12	9	170
ENSP00000270792	SH3BGRL3	SH3 domain binding glutamate rich protein like 3(SH3BGRL3)	2	4	4	0	0	0	2	2	0	0	0	0	11	10	13	7	9	8	2	2	2	3	3	2	0	2	4	4	7	8	14	17	14	5	3	5	169
ENSP00000365458	HNRNPK	heterogeneous nuclear ribonucleoprotein K(HNRNPK)	0	0	0	1	0	2	3	0	0	0	3	4	19	10	12	7	4	5	0	3	0	4	3	3	2	2	3	11	6	10	15	0	10	13	7	6	168
ENSP00000441543	UBC	ubiquitin C(UBC)	0	0	0	0	0	0	0	0	0	0	69	61	0	0	38	0	0	0	0	0	0	0	0	0	0	0	0	0	0	0	0	0	0	0	0	0	168
ENSP00000446252	SOD2	superoxide dismutase 2(SOD2)	0	0	0	0	0	0	0	0	0	1	2	0	11	1	8	3	4	3	3	5	4	3	4	2	2	5	5	2	7	6	13	14	16	12	15	17	168
ENSP00000345347	HMGB1	high mobility group box 1(HMGB1)	0	0	0	0	0	0	0	0	0	3	4	6	7	9	2	0	2	1	3	3	3	2	0	1	0	4	1	16	15	14	25	16	16	6	5	3	167
ENSP00000479637	n/a	n/a	8	0	12	10	11	11	26	33	30	0	26	0	0	0	0	0	0	0	0	0	0	0	0	0	0	0	0	0	0	0	0	0	0	0	0	0	167
ENSP00000290378	ACTC1	actin alpha cardiac muscle 1(ACTC1)	1	0	0	0	0	0	0	0	0	0	0	0	14	16	11	1	0	1	0	4	3	3	2	5	0	1	0	9	8	9	15	14	13	12	10	13	165
ENSP00000359485	GBP6	guanylate binding protein family member 6(GBP6)	0	0	0	0	0	0	0	0	0	0	0	0	0	0	0	31	39	40	0	0	0	9	12	9	0	5	4	5	5	6	0	0	0	0	0	0	165
ENSP00000400175	RHOA	ras homolog family member A(RHOA)	0	0	0	0	0	0	0	0	0	0	5	5	16	14	15	2	6	4	0	3	0	0	2	2	0	5	4	5	7	7	7	12	11	10	12	11	165
ENSP00000382376	PTPN6	protein tyrosine phosphatase non-receptor type 6(PTPN6)	1	0	0	0	0	0	0	0	0	1	0	0	9	13	10	1	1	0	4	5	7	0	0	0	0	3	5	7	14	12	14	20	18	6	8	5	164
ENSP00000356506	NCF2	neutrophil cytosolic factor 2(NCF2)	0	0	0	0	0	0	0	0	0	2	0	2	13	9	8	0	0	0	5	6	7	0	2	2	0	4	0	7	12	11	21	15	12	5	10	10	163
ENSP00000365569	FLOT1	flotillin 1(FLOT1)	0	0	0	0	0	0	0	0	0	0	1	0	21	17	13	0	1	0	1	1	2	0	0	0	0	2	0	3	5	4	9	9	8	24	19	23	163
ENSP00000363512	ALOX5	arachidonate 5-lipoxygenase(ALOX5)	0	0	0	0	0	0	0	0	0	0	0	0	24	16	18	0	1	1	3	6	6	0	0	0	0	2	1	4	4	2	12	9	8	14	16	15	162
ENSP00000252951	HBZ	hemoglobin subunit zeta(HBZ)	0	2	1	0	0	0	2	2	3	45	57	48	0	0	0	0	0	0	0	0	0	0	0	0	0	0	0	0	0	0	0	0	0	0	0	0	160
ENSP00000331901	EEF1G	eukaryotic translation elongation factor 1 gamma(EEF1G)	0	0	0	0	0	0	0	0	0	0	0	0	10	11	9	7	12	9	3	4	4	6	8	7	0	2	3	7	5	6	6	6	8	7	10	10	160
ENSP00000364444	C4A	complement C4A (Chido/Rodgers blood group)(C4A)	0	0	0	0	0	0	0	0	0	0	0	0	0	0	0	0	70	61	0	0	0	0	0	29	0	0	0	0	0	0	0	0	0	0	0	0	160
ENSP00000282050	ATP5F1A	ATP synthase F1 subunit alpha(ATP5F1A)	0	0	0	0	4	0	0	0	0	0	0	0	13	0	0	16	19	14	9	13	11	13	11	16	0	0	4	0	0	0	0	0	0	0	0	16	159
ENSP00000272227	PDIA6	protein disulfide isomerase family A member 6(PDIA6)	0	0	0	0	0	0	0	2	0	0	0	0	11	13	7	5	9	13	0	4	3	3	4	0	0	3	4	0	8	11	9	11	10	9	8	11	158
ENSP00000377939	UGP2	UDP-glucose pyrophosphorylase 2(UGP2)	0	0	0	0	0	0	0	0	0	0	0	0	18	15	12	8	7	7	4	4	6	2	4	3	0	4	2	2	2	3	6	10	7	11	10	10	157
ENSP00000427751	ASAH1	N-acylsphingosine amidohydrolase 1(ASAH1)	0	0	0	0	0	0	0	0	0	0	0	0	5	3	5	2	1	2	17	23	20	3	7	2	0	5	3	3	1	4	10	7	8	8	10	8	157
ENSP00000256733	SAA2	serum amyloid A2(SAA2)	22	34	55	11	9	12	0	1	0	0	0	0	0	0	0	0	0	0	0	0	0	0	0	0	8	0	0	0	0	0	0	0	0	0	0	3	155
ENSP00000265132	AMBP	alpha-1-microglobulin/bikunin precursor(AMBP)	15	20	20	6	8	9	3	5	4	0	0	2	0	0	0	3	2	1	0	2	0	3	3	3	14	6	8	3	3	2	2	3	3	0	2	0	155
ENSP00000297258	FABP5	fatty acid binding protein 5(FABP5)	0	4	3	0	2	0	0	2	0	0	2	2	3	5	2	12	20	15	4	8	5	6	10	10	0	4	4	4	5	6	0	4	4	3	2	3	154
ENSP00000375014	IGHV1-18	immunoglobulin heavy variable 1-18(IGHV1-18)	8	0	0	20	23	23	0	0	0	0	0	0	3	0	0	2	10	2	1	4	3	5	7	5	0	5	5	2	6	2	3	0	2	8	3	2	154
ENSP00000358151	H2BC21	H2B clustered histone 21(H2BC21)	3	2	1	0	0	0	0	11	8	2	5	0	15	0	0	29	4	2	3	5	6	2	3	3	1	8	0	5	3	3	0	0	0	16	12	0	152
ENSP00000366568	UBA1	ubiquitin like modifier activating enzyme 1(UBA1)	0	0	0	0	0	0	5	5	2	0	2	0	6	7	5	4	6	8	2	2	7	3	6	8	0	4	3	5	5	11	7	11	11	3	7	7	152
ENSP00000374850	IGLV3-10	immunoglobulin lambda variable 3-10(IGLV3-10)	8	3	2	0	1	1	1	0	1	0	0	0	7	7	5	4	10	2	5	8	7	3	1	3	1	7	6	15	9	13	3	9	5	0	3	2	152
ENSP00000487655	n/a	n/a	2	12	17	1	1	1	1	13	16	0	0	0	12	0	10	0	0	43	2	3	2	2	0	0	0	0	0	1	0	0	0	0	6	6	0	1	152
ENSP00000350425	APOA4	apolipoprotein A4(APOA4)	0	0	0	1	37	36	1	22	2	0	0	0	0	0	0	0	0	0	0	2	2	17	13	14	0	0	3	0	0	0	0	0	0	0	0	0	150
ENSP00000333547	RAB11B	RAB11B, member RAS oncogene family(RAB11B)	0	0	0	0	0	0	0	0	0	0	0	0	11	11	13	4	6	0	8	10	9	0	0	0	0	0	0	5	12	12	12	10	13	0	7	6	149
ENSP00000372221	SERPINB5	serpin family B member 5(SERPINB5)	0	0	0	0	0	0	0	0	0	0	0	0	0	0	0	31	30	31	0	3	0	13	12	12	0	1	1	3	6	5	0	0	0	0	0	0	148
ENSP00000394447	IGHV3-74	immunoglobulin heavy variable 3-74(IGHV3-74)	1	0	0	1	2	0	3	1	2	0	1	2	0	0	0	15	17	1	1	3	9	3	15	13	0	2	0	15	12	13	5	5	0	2	4	0	148
ENSP00000221515	RETN	resistin(RETN)	0	0	0	0	0	0	0	0	0	0	0	0	14	13	13	3	5	3	0	2	0	1	0	2	0	0	2	4	4	2	4	6	4	21	20	24	147
ENSP00000263168	CAPZA1	capping actin protein of muscle Z-line subunit alpha 1(CAPZA1)	1	0	0	0	0	0	0	0	0	0	0	0	13	11	13	8	5	8	3	4	2	5	6	4	0	0	3	5	5	8	9	7	12	5	5	5	147
ENSP00000301071	TUBA1A	tubulin alpha 1a(TUBA1A)	1	0	0	2	26	2	12	14	13	0	0	0	0	0	0	0	0	0	2	33	2	0	0	0	8	23	2	0	0	0	1	1	1	2	0	1	146
ENSP00000227266	CTSC	cathepsin C(CTSC)	4	0	0	1	2	0	0	0	0	0	0	0	3	2	3	0	0	0	22	23	25	2	2	1	0	7	9	2	0	2	7	6	11	3	3	5	145
ENSP00000338861	C6	complement C6(C6)	2	0	0	15	26	23	4	5	9	0	1	0	0	0	0	0	1	0	14	12	14	1	2	1	0	5	7	1	0	1	1	0	0	0	0	0	145
ENSP00000420296	S100A14	S100 calcium binding protein A14(S100A14)	1	0	0	0	0	0	0	0	0	0	0	0	0	0	0	16	20	18	4	7	4	11	17	14	3	7	8	4	6	4	0	0	0	0	0	1	145
ENSP00000205948	APOH	apolipoprotein H(APOH)	4	5	5	12	17	19	5	6	4	0	0	0	0	0	0	0	2	0	3	3	3	3	8	6	3	8	9	6	2	2	2	2	2	0	1	2	144
ENSP00000375025	IGHV4-34	immunoglobulin heavy variable 4-34(IGHV4-34)	1	0	0	5	9	0	3	2	1	0	0	0	0	3	2	0	2	6	0	3	3	1	15	10	0	17	10	8	13	3	2	9	10	6	0	0	144
ENSP00000206765	TGM1	transglutaminase 1(TGM1)	0	0	0	0	0	0	0	0	0	0	0	0	0	0	0	32	32	32	0	0	0	9	11	9	0	0	2	6	2	8	0	0	0	0	0	0	143
ENSP00000349430	H2BC12	H2B clustered histone 12(H2BC12)	0	0	0	0	0	0	0	0	0	0	139	4	0	0	0	0	0	0	0	0	0	0	0	0	0	0	0	0	0	0	0	0	0	0	0	0	143
ENSP00000357861	SELENBP1	selenium binding protein 1(SELENBP1)	0	1	1	5	8	7	25	24	18	9	9	8	0	0	0	0	0	0	3	2	2	2	4	3	0	2	2	0	0	0	1	0	0	2	3	2	143
ENSP00000389087	NAGK	N-acetylglucosamine kinase(NAGK)	0	0	0	0	0	0	0	0	0	0	0	0	12	9	12	13	14	9	4	3	0	5	7	7	0	2	0	5	3	6	7	8	10	4	1	2	143
ENSP00000226355	AFM	afamin(AFM)	5	3	0	13	14	12	13	10	10	0	0	0	0	0	0	0	0	0	0	0	0	4	4	3	2	11	11	10	6	8	0	2	0	0	0	0	141
ENSP00000261623	CYBA	cytochrome b-245 alpha chain(CYBA)	0	0	0	0	0	0	0	0	0	0	3	0	27	15	20	2	0	0	7	3	2	0	2	1	0	2	0	6	2	6	6	4	2	18	6	7	141
ENSP00000352252	H3C12	H3 clustered histone 12(H3C12)	0	0	0	0	0	0	0	0	0	0	0	0	1	26	1	0	0	0	0	0	0	0	0	0	0	0	1	0	0	0	15	0	0	31	28	38	141
ENSP00000320168	NUCB2	nucleobindin 2(NUCB2)	0	0	0	0	0	0	0	0	0	0	0	0	0	1	2	0	0	8	15	19	16	0	15	16	0	9	8	0	8	5	0	13	0	0	0	2	137
ENSP00000376889	NME1-NME2	NME1-NME2 readthrough(NME1-NME2)	5	2	7	1	0	0	0	2	8	4	4	0	0	6	2	8	7	10	3	2	4	7	8	5	7	3	2	4	4	3	6	0	1	1	7	4	137
ENSP00000225740	ALDH3A1	aldehyde dehydrogenase 3 family member A1(ALDH3A1)	0	0	0	0	0	0	0	0	0	0	0	0	0	0	0	0	0	0	28	22	29	16	21	20	0	0	0	0	0	0	0	0	0	0	0	0	136
ENSP00000324422	ZYX	zyxin(ZYX)	0	0	0	0	0	0	0	0	0	0	0	0	16	12	12	0	0	0	0	0	2	0	0	0	0	0	0	10	11	8	22	19	13	3	5	3	136
ENSP00000255409	CHI3L1	chitinase 3 like 1(CHI3L1)	1	0	0	0	0	0	0	0	0	0	0	0	11	16	11	0	0	0	2	3	8	0	0	0	1	11	9	2	0	0	10	13	13	6	10	8	135
ENSP00000266718	LUM	lumican(LUM)	9	11	8	18	18	19	4	7	7	0	0	0	0	0	0	0	1	0	0	0	2	2	0	0	5	11	11	0	1	0	0	1	0	0	0	0	135
ENSP00000446215	RAN	RAN, member RAS oncogene family(RAN)	0	3	4	1	2	2	6	11	10	8	6	4	3	4	2	3	5	3	2	4	5	2	6	4	2	0	0	0	3	3	2	5	5	4	5	6	135
ENSP00000478486	ALDH3B1	aldehyde dehydrogenase 3 family member B1(ALDH3B1)	2	0	0	1	2	0	0	0	0	0	0	0	6	5	5	0	0	0	21	24	23	2	2	1	3	9	8	3	2	0	2	4	0	2	3	5	135
ENSP00000320176	HCLS1	hematopoietic cell-specific Lyn substrate 1(HCLS1)	0	0	0	0	0	0	0	0	0	0	3	0	14	8	8	0	0	0	4	0	4	0	0	0	0	0	0	12	7	7	28	18	16	1	3	0	133
ENSP00000339620	ANK1	ankyrin 1(ANK1)	0	0	3	0	0	0	39	34	39	8	4	6	0	0	0	0	0	0	0	0	0	0	0	0	0	0	0	0	0	0	0	0	0	0	0	0	133
ENSP00000378368	FLOT2	flotillin 2(FLOT2)	0	0	0	0	0	0	0	0	0	0	0	0	23	21	24	0	0	0	0	0	0	0	0	0	0	0	0	0	0	0	0	0	0	22	21	22	133
ENSP00000375041	IGHV3-66	immunoglobulin heavy variable 3-66(IGHV3-66)	1	0	1	5	5	5	1	2	1	0	0	0	0	0	0	5	5	5	11	10	10	9	8	10	0	7	6	6	5	8	1	0	1	2	1	1	132
ENSP00000447938	CD63	CD63 molecule(CD63)	0	0	0	0	0	0	0	0	0	0	0	0	12	11	12	2	1	2	4	6	0	0	5	3	0	0	4	4	7	6	7	4	5	13	12	11	131
ENSP00000357753	IVL	involucrin(IVL)	0	0	0	0	0	0	0	0	0	0	0	0	0	0	0	17	14	17	0	6	4	19	14	15	0	3	5	2	6	4	0	1	0	0	2	1	130
ENSP00000357801	S100A10	S100 calcium binding protein A10(S100A10)	0	0	0	0	0	0	0	0	0	0	0	0	4	0	3	18	16	18	4	4	2	6	7	6	0	0	3	6	8	8	6	0	5	6	0	0	130
ENSP00000364632	BPIFB4	BPI fold containing family B member 4(BPIFB4)	0	0	0	0	0	0	0	0	0	0	0	0	0	0	0	0	0	0	0	0	0	35	40	32	0	0	0	7	8	8	0	0	0	0	0	0	130
ENSP00000287611	KNG1	kininogen 1(KNG1)	11	13	0	0	0	0	0	9	11	2	0	0	0	0	0	3	5	2	2	3	2	7	10	7	0	9	12	4	4	5	3	3	2	0	0	0	129
ENSP00000344848	PLEC	plectin(PLEC)	0	0	0	0	0	0	0	0	0	0	0	0	6	3	4	7	18	14	0	4	4	5	5	1	0	0	0	9	7	3	10	6	12	3	5	3	129
ENSP00000366618	H2BC13	H2B clustered histone 13(H2BC13)	0	0	0	0	0	0	0	0	0	0	0	0	0	0	0	0	0	0	0	0	0	0	0	0	0	50	0	24	0	0	54	0	0	0	0	1	129
ENSP00000371493	SERPINF2	serpin family F member 2(SERPINF2)	4	16	15	12	16	16	8	11	15	0	0	0	0	0	0	0	0	0	0	3	3	0	0	5	0	0	5	0	0	0	0	0	0	0	0	0	129
ENSP00000308452	KRT17	keratin 17(KRT17)	1	0	0	0	5	0	0	1	1	0	0	0	1	0	2	18	18	21	2	13	2	10	9	8	0	0	1	2	2	2	1	0	0	4	3	1	128
ENSP00000456008	MSLN	mesothelin(MSLN)	0	0	0	1	2	0	0	0	0	0	0	0	0	0	0	0	0	0	10	9	10	10	16	13	3	5	0	7	9	7	9	8	8	0	0	0	127
ENSP00000456019	SQOR	sulfide quinone oxidoreductase(SQOR)	0	0	0	0	0	0	0	0	0	0	0	0	12	8	12	2	5	3	5	2	5	2	7	4	0	2	0	3	0	0	6	4	4	13	13	14	126
ENSP00000403877	SERPINF2	serpin family F member 2(SERPINF2)	0	0	0	0	0	0	0	0	0	5	6	6	7	6	6	6	6	6	2	0	0	3	5	0	4	4	0	10	8	11	4	4	5	6	2	3	125
ENSP00000293831	EIF4A1	eukaryotic translation initiation factor 4A1(EIF4A1)	0	0	0	0	0	0	0	0	0	2	0	0	6	0	3	7	7	5	0	5	3	7	7	6	0	4	3	7	6	5	5	0	5	10	9	12	124
ENSP00000465489	PRKCSH	PRKCSH beta subunit of glucosidase II(PRKCSH)	0	0	0	0	0	0	0	0	0	1	0	0	10	7	12	1	2	5	2	2	2	2	1	1	0	0	2	7	6	4	11	13	11	12	5	5	124
ENSP00000476960	H3-7	H3.7 histone (putative)(H3-7)	1	0	3	3	0	0	0	0	3	1	2	2	3	4	2	3	9	7	2	2	2	9	13	15	1	3	3	2	3	4	2	2	2	3	6	7	124
ENSP00000199764	CEACAM6	CEA cell adhesion molecule 6(CEACAM6)	0	0	0	0	0	0	0	0	0	0	0	0	10	2	12	1	1	1	2	6	2	1	2	0	0	3	1	4	5	2	8	3	5	20	19	13	123
ENSP00000323534	FN1	fibronectin 1(FN1)	0	0	0	0	0	0	0	0	0	0	0	0	0	0	0	0	0	0	0	0	0	0	0	38	0	85	0	0	0	0	0	0	0	0	0	0	123
ENSP00000344871	n/a	n/a	0	0	0	0	0	0	0	0	0	3	3	3	9	12	12	0	1	1	5	5	7	0	0	0	0	3	0	2	4	6	7	9	14	3	8	6	123
ENSP00000229729	SLC44A4	solute carrier family 44 member 4(SLC44A4)	2	0	0	1	2	2	0	0	0	0	0	0	7	4	8	0	0	0	12	12	10	1	3	2	0	4	5	2	1	1	7	5	5	11	9	5	121
ENSP00000257189	DSG3	desmoglein 3(DSG3)	0	0	0	0	0	0	0	0	0	0	0	0	0	0	0	29	31	29	0	0	0	9	12	11	0	0	0	0	0	0	0	0	0	0	0	0	121
ENSP00000340466	GANAB	glucosidase II alpha subunit(GANAB)	0	0	0	0	0	0	0	0	0	0	0	0	0	18	0	3	2	3	4	4	5	4	4	4	0	0	4	6	5	8	6	4	6	0	15	16	121
ENSP00000221957	PLIN3	perilipin 3(PLIN3)	0	2	0	0	0	0	0	0	0	0	0	0	3	5	5	7	5	5	1	1	0	2	3	4	0	0	0	8	8	4	19	19	19	0	0	0	120
ENSP00000446779	CS	citrate synthase(CS)	0	0	0	0	0	0	0	0	0	0	0	0	13	10	8	4	5	5	3	0	3	4	5	7	0	2	0	4	3	2	5	6	6	8	8	9	120
ENSP00000377529	TPPP3	tubulin polymerization promoting protein family member 3(TPPP3)	4	4	5	6	9	10	4	5	6	0	0	0	2	2	2	0	2	2	7	9	8	2	2	3	1	2	4	0	0	0	5	5	5	0	3	0	119
ENSP00000247470	PYCARD	PYD and CARD domain containing(PYCARD)	3	0	0	0	0	0	0	0	0	4	3	4	3	3	0	1	3	2	7	7	5	2	4	2	0	5	2	7	7	10	11	10	9	0	0	4	118
ENSP00000258418	CAB39	calcium binding protein 39(CAB39)	0	0	0	0	0	0	0	0	0	0	0	0	8	7	6	4	3	2	4	6	4	3	2	2	0	0	2	7	7	7	9	9	7	4	7	8	118
ENSP00000338345	SNCA	synuclein alpha(SNCA)	12	25	21	0	0	0	10	15	12	2	5	6	0	0	0	0	0	0	0	0	0	0	0	0	10	0	0	0	0	0	0	0	0	0	0	0	118
ENSP00000374849	IGLV2-11	immunoglobulin lambda variable 2-11(IGLV2-11)	0	4	3	6	6	7	0	2	2	0	0	0	0	1	3	4	7	5	1	1	8	8	13	10	0	7	9	0	2	3	0	2	4	0	0	0	118
ENSP00000381386	DDT	D-dopachrome tautomerase(DDT)	0	8	7	1	0	3	1	6	3	0	0	0	10	7	11	1	0	0	0	1	0	1	2	0	3	2	2	5	4	7	6	8	7	4	5	3	118
ENSP00000475174	PRTN3	proteinase 3(PRTN3)	0	0	0	0	0	0	0	0	0	0	0	0	1	1	1	0	0	33	0	0	0	0	18	21	0	33	0	1	2	1	1	0	2	0	1	1	117
ENSP00000218388	TIMP1	TIMP metallopeptidase inhibitor 1(TIMP1)	0	0	0	3	3	5	0	0	0	0	0	0	2	3	2	4	3	2	6	7	5	4	8	6	2	6	6	4	3	4	3	4	3	4	9	5	116
ENSP00000414376	TMSB4X	thymosin beta 4 X-linked(TMSB4X)	0	1	0	0	0	0	0	0	0	5	5	11	9	6	6	0	1	0	2	2	0	3	3	2	0	0	3	6	5	5	10	4	9	7	6	5	116
ENSP00000444249	PRB1	proline rich protein BstNI subfamily 1(PRB1)	0	0	0	0	0	0	9	9	0	0	0	0	7	0	0	0	0	0	6	0	0	0	0	0	0	0	0	6	37	40	0	0	0	2	0	0	116
ENSP00000228825	ARPC3	actin related protein 2/3 complex subunit 3(ARPC3)	0	0	0	0	0	0	0	0	0	2	4	2	7	8	5	2	5	3	3	4	3	3	2	3	0	2	2	5	5	5	6	10	9	6	3	5	114
ENSP00000330101	KRT76	keratin 76(KRT76)	0	0	0	0	0	0	0	0	0	0	1	0	0	0	0	38	32	30	0	0	0	3	2	2	0	0	1	0	0	0	0	0	0	3	1	1	114
ENSP00000364635	PADI2	peptidyl arginine deiminase 2(PADI2)	0	0	0	0	0	0	0	0	0	0	1	0	15	13	11	0	0	1	1	0	0	0	0	1	0	0	3	6	7	6	6	7	7	9	11	9	114
ENSP00000367891	LGALS7	galectin 7(LGALS7)	0	0	0	0	0	0	0	0	0	0	0	0	0	0	0	21	24	22	3	6	2	8	7	12	2	3	4	0	0	0	0	0	0	0	0	0	114
ENSP00000257867	LACRT	lacritin(LACRT)	0	0	2	0	0	0	3	4	3	0	0	0	0	0	0	0	0	0	0	0	0	0	3	4	0	0	0	34	31	29	0	0	0	0	0	0	113
ENSP00000316176	UBE2N	ubiquitin conjugating enzyme E2 N(UBE2N)	0	4	4	0	0	0	3	0	4	0	2	0	6	9	3	5	6	5	2	3	0	2	4	3	1	2	0	7	7	7	6	7	4	2	2	3	113
ENSP00000262428	COTL1	coactosin like F-actin binding protein 1(COTL1)	0	2	0	0	0	0	0	0	0	0	0	0	7	7	5	3	5	5	3	5	4	0	3	0	0	2	2	7	10	10	9	9	8	3	3	0	112
ENSP00000265023	n/a	n/a	0	0	11	23	23	27	13	0	0	0	0	0	0	0	0	0	0	0	0	0	0	0	0	0	15	0	0	0	0	0	0	0	0	0	0	0	112
ENSP00000233114	MDH1	malate dehydrogenase 1(MDH1)	0	5	3	3	2	3	4	4	5	0	0	0	5	0	5	5	4	5	3	4	3	2	3	2	2	2	5	0	4	3	5	2	4	5	4	5	111
ENSP00000324804	PPP2R1A	protein phosphatase 2 scaffold subunit Aalpha(PPP2R1A)	0	0	0	0	0	0	2	3	0	1	2	0	6	6	4	6	9	7	1	1	2	5	7	6	0	0	0	5	2	5	10	5	10	4	1	0	110
ENSP00000352918	ARPC5	actin related protein 2/3 complex subunit 5(ARPC5)	0	0	0	0	0	0	0	0	0	1	5	0	14	7	4	0	0	2	1	3	3	2	1	0	0	0	2	8	4	4	18	10	12	4	2	3	110
ENSP00000227667	APOC3	apolipoprotein C3(APOC3)	8	12	18	14	15	15	3	9	9	0	0	0	0	0	0	0	0	0	0	0	0	0	0	0	6	0	0	0	0	0	0	0	0	0	0	0	109
ENSP00000280904	DSC2	desmocollin 2(DSC2)	0	0	0	0	0	0	0	0	0	0	0	0	0	0	0	20	30	29	0	1	0	5	8	10	0	0	0	2	2	2	0	0	0	0	0	0	109
ENSP00000286788	CCT8	chaperonin containing TCP1 subunit 8(CCT8)	0	0	0	0	0	0	0	3	3	1	0	2	4	3	4	9	10	12	3	3	2	3	8	6	0	0	0	2	5	7	5	5	5	2	0	2	109
ENSP00000426179	ALB	albumin(ALB)	4	3	3	7	6	7	3	6	3	3	2	2	1	2	0	1	2	2	2	4	3	2	3	4	1	6	6	3	3	4	2	3	3	0	2	1	109
HIP000257735.1	n/a	n/a	0	0	0	0	1	0	0	3	0	0	0	0	5	6	5	6	5	4	4	2	2	2	4	2	0	2	2	6	6	7	9	9	6	3	3	5	109
ENSP00000328359	DEFA3	defensin alpha 3(DEFA3)	0	0	0	0	0	0	0	0	0	0	0	0	0	39	1	0	0	0	0	0	0	0	10	0	0	0	0	0	0	0	0	0	19	0	39	0	108
ENSP00000325240	LASP1	LIM and SH3 protein 1(LASP1)	0	2	2	0	0	0	0	0	4	0	4	2	5	5	5	0	0	0	2	5	3	0	0	0	0	0	0	4	9	6	16	16	15	0	1	1	107
HIP000256952.1	n/a	n/a	0	0	0	0	0	0	0	0	0	0	0	0	0	0	0	0	0	0	0	0	0	1	103	0	0	1	2	0	0	0	0	0	0	0	0	0	107
ENSP00000237696	RARRES1	retinoic acid receptor responder 1(RARRES1)	0	0	0	0	0	0	0	0	0	0	0	0	1	0	1	0	0	0	13	17	14	8	9	8	0	4	4	2	2	2	2	4	2	2	4	6	105
ENSP00000378131	CFI	complement factor I(CFI)	3	7	7	13	15	9	4	4	4	0	0	0	0	0	0	0	0	2	5	3	4	1	2	1	4	4	4	2	0	2	1	1	2	1	0	0	105
ENSP00000348163	PLS3	plastin 3(PLS3)	0	0	0	0	0	0	0	0	0	0	0	0	1	0	1	18	24	21	0	1	0	8	13	7	0	0	0	4	3	2	0	0	0	1	0	0	104
ENSP00000378786	HLA-DRA	major histocompatibility complex, class II, DR alpha(HLA-DRA)	0	0	0	0	0	0	0	0	0	0	0	0	9	7	9	0	0	0	5	9	9	0	1	2	0	0	5	3	2	2	5	5	4	11	6	10	104
ENSP00000433287	NPEPPS	aminopeptidase puromycin sensitive(NPEPPS)	0	0	0	0	0	0	0	0	0	0	0	0	4	6	6	13	14	17	0	0	0	4	6	8	0	0	0	4	2	4	0	5	5	1	3	2	104
ENSP00000221804	CLC	Charcot-Leyden crystal galectin(CLC)	6	0	0	0	0	0	0	0	0	0	0	0	4	8	1	0	0	0	8	8	7	0	0	0	8	14	15	2	0	3	5	7	7	0	0	0	103
ENSP00000362308	SH3BGRL	SH3 domain binding glutamate rich protein like(SH3BGRL)	2	3	3	0	0	0	0	0	3	1	1	0	4	6	8	2	3	4	0	2	2	1	1	2	1	2	4	6	8	6	6	8	9	2	1	2	103
ENSP00000357693	S100A16	S100 calcium binding protein A16(S100A16)	0	0	0	0	0	0	0	0	0	0	0	0	0	0	0	15	16	17	2	4	3	9	12	9	2	0	0	4	3	3	1	0	0	1	0	0	101
ENSP00000362271	n/a	n/a	9	14	14	2	3	0	8	9	11	2	6	6	0	0	0	0	0	0	2	2	2	0	3	0	8	0	0	0	0	0	0	0	0	0	0	0	101
ENSP00000381600	CEACAM5	CEA cell adhesion molecule 5(CEACAM5)	0	0	0	0	0	0	0	0	0	0	0	0	7	3	7	10	6	4	11	0	8	5	8	0	0	1	1	2	1	3	1	2	2	0	6	13	101
ENSP00000161559	CEACAM1	CEA cell adhesion molecule 1(CEACAM1)	0	0	0	0	0	0	0	0	0	0	0	0	10	11	15	2	2	7	1	1	1	0	0	0	0	0	0	2	3	3	2	2	4	13	11	10	100
ENSP00000302324	RNASE3	ribonuclease A family member 3(RNASE3)	0	1	0	0	0	0	0	0	0	3	5	4	5	9	5	0	0	0	2	4	3	0	0	0	0	5	8	3	0	0	8	7	9	9	7	3	100
ENSP00000306330	YWHAG	tyrosine 3-monooxygenase/tryptophan 5-monooxygenase activation protein gamma(YWHAG)	3	3	2	0	0	0	1	2	1	0	1	1	2	3	4	4	7	6	2	4	2	3	5	3	1	4	1	1	5	1	9	7	6	3	1	2	100
ENSP00000356198	CHIT1	chitinase 1(CHIT1)	0	0	0	0	0	0	0	0	0	0	0	0	10	13	13	0	0	0	4	4	4	0	0	0	0	0	0	3	5	6	0	3	2	7	13	13	100
ENSP00000233893	HSPE1	heat shock protein family E (Hsp10) member 1(HSPE1)	0	0	0	1	0	0	0	0	0	0	0	0	6	7	5	6	6	6	2	2	3	2	4	3	0	0	2	3	3	3	6	5	4	6	7	7	99
ENSP00000379601	RAB27A	RAB27A, member RAS oncogene family(RAB27A)	0	0	0	0	0	0	0	0	0	0	0	0	14	9	9	0	0	1	3	3	1	0	0	0	0	0	3	2	3	3	6	3	8	11	10	10	99
ENSP00000465356	APOC1	apolipoprotein C1(APOC1)	2	0	0	5	10	11	5	7	8	0	4	4	0	0	0	0	0	0	0	3	0	3	4	2	0	5	4	3	5	6	0	3	3	2	0	0	99
ENSP00000382485	OPRPN	opiorphin prepropeptide(OPRPN)	0	0	0	0	0	0	0	0	0	0	0	0	0	0	0	0	0	0	0	0	0	3	5	4	0	0	0	31	32	23	0	0	0	0	0	0	98
ENSP00000385923	NUCB1	nucleobindin 1(NUCB1)	0	0	0	1	2	2	0	0	2	0	0	0	4	3	3	0	0	4	7	9	10	3	4	5	0	3	3	2	5	4	3	6	5	3	2	3	98
ENSP00000298510	PRDX3	peroxiredoxin 3(PRDX3)	0	0	0	0	0	0	0	0	0	0	0	0	10	6	4	2	3	3	3	4	3	0	2	2	0	3	3	3	3	3	7	10	4	6	5	8	97
ENSP00000297185	HSPA9	heat shock protein family A (Hsp70) member 9(HSPA9)	0	0	0	0	0	0	0	0	0	0	0	0	5	3	5	7	8	5	2	2	2	2	3	6	0	2	0	3	3	2	5	3	5	6	9	8	96
ENSP00000363117	FGR	FGR proto-oncogene, Src family tyrosine kinase(FGR)	0	0	0	0	0	0	0	0	0	0	3	2	7	8	11	0	2	0	0	2	4	0	0	1	0	1	1	1	5	3	6	3	10	10	11	5	96
ENSP00000217426	AHCY	adenosylhomocysteinase(AHCY)	0	0	0	0	0	0	5	5	7	1	2	0	5	4	0	4	7	3	2	3	2	6	10	6	0	0	0	0	3	3	8	5	2	2	0	0	95
ENSP00000270142	SOD1	superoxide dismutase 1(SOD1)	4	6	4	1	0	0	2	2	3	5	6	5	5	3	4	2	1	1	2	2	2	1	2	0	2	0	1	3	3	4	3	2	4	5	2	3	95
ENSP00000357066	ARG1	arginase 1(ARG1)	0	0	0	0	0	0	0	0	0	1	0	0	7	7	5	0	2	0	2	2	2	0	0	0	0	0	0	2	5	5	7	7	10	7	11	13	95
ENSP00000369858	ALOX5AP	arachidonate 5-lipoxygenase activating protein(ALOX5AP)	2	0	0	0	0	0	0	0	0	1	3	4	9	9	7	0	2	1	4	3	3	2	1	2	0	3	3	2	3	3	0	2	0	9	10	7	95
ENSP00000374829	IGLV1-47	immunoglobulin lambda variable 1-47(IGLV1-47)	4	6	7	4	5	6	4	5	6	0	0	0	0	0	0	0	3	1	4	0	7	3	2	5	4	2	1	3	4	0	3	5	1	0	0	0	95
ENSP00000423563	MACROH2A1	macroH2A.1 histone(MACROH2A1)	0	0	0	0	0	0	0	0	0	1	0	0	7	6	5	1	1	2	2	4	5	0	2	1	0	0	2	4	5	6	8	9	9	2	7	6	95
ENSP00000255030	CRP	C-reactive protein(CRP)	0	4	4	19	23	18	2	2	3	0	0	0	0	0	0	5	5	3	0	0	0	0	0	0	0	0	0	0	0	0	0	0	0	2	4	0	94
ENSP00000331897	IDH2	isocitrate dehydrogenase (NADP(+)) 2(IDH2)	0	0	0	0	0	0	0	0	0	0	0	0	7	7	8	3	4	3	2	0	2	3	3	4	0	0	0	2	3	2	3	4	4	10	10	10	94
ENSP00000248975	YWHAH	tyrosine 3-monooxygenase/tryptophan 5-monooxygenase activation protein eta(YWHAH)	0	2	1	0	2	1	0	2	2	0	3	1	2	6	5	0	1	4	1	3	2	1	1	1	0	4	4	0	4	5	7	10	10	2	3	3	93
ENSP00000290158	KPNB1	karyopherin subunit beta 1(KPNB1)	0	0	0	0	0	0	0	0	3	0	0	0	6	8	6	3	4	4	4	2	2	0	3	4	0	0	0	4	4	4	7	9	7	0	4	5	93
ENSP00000418138	IGKV2-30	immunoglobulin kappa variable 2-30(IGKV2-30)	1	0	0	1	3	2	0	0	0	0	0	0	2	2	2	7	5	6	1	3	3	3	7	7	1	6	8	0	3	1	4	3	3	3	3	3	93
ENSP00000483903	H2BC15	H2B clustered histone 15(H2BC15)	0	0	0	0	0	0	0	0	0	0	0	0	0	0	0	0	0	35	0	0	0	0	0	0	0	0	0	0	0	0	0	57	0	1	0	0	93
ENSP00000379037	TYMP	thymidine phosphorylase(TYMP)	0	0	0	1	0	0	0	0	0	0	1	0	8	7	8	1	1	1	2	7	5	1	1	2	0	2	2	2	4	4	5	6	9	3	5	4	92
ENSP00000417515	MGAM	maltase-glucoamylase(MGAM)	0	0	0	0	0	0	0	0	0	0	0	0	23	17	21	0	0	0	0	0	0	0	0	0	0	0	0	0	0	0	0	0	0	17	0	14	92
ENSP00000222381	PON1	paraoxonase 1(PON1)	0	0	0	13	19	16	3	9	6	2	2	0	0	0	0	0	0	0	0	0	0	0	1	1	0	6	7	2	2	2	0	0	0	0	0	0	91
ENSP00000364310	H2AX	H2A.X variant histone(H2AX)	0	0	0	0	0	0	0	0	0	2	2	2	1	1	43	0	0	0	0	1	1	0	1	0	0	0	1	0	1	1	1	2	1	25	2	3	91
ENSP00000465404	PARK7	Parkinsonism associated deglycase(PARK7)	2	4	4	0	0	0	3	4	2	0	3	0	9	0	4	1	2	2	0	2	0	0	0	0	3	2	0	7	2	3	11	10	5	4	0	2	91
ENSP00000465477	ATP5F1A	ATP synthase F1 subunit alpha(ATP5F1A)	0	0	0	4	0	4	0	0	0	0	0	0	0	7	17	0	0	0	0	0	0	0	0	0	0	2	0	4	4	5	7	6	8	11	12	0	91
ENSP00000299138	VPS35	VPS35 retromer complex component(VPS35)	0	0	0	0	0	0	0	0	0	0	2	0	8	2	3	0	6	1	5	2	3	2	0	1	0	0	0	7	4	5	14	10	6	4	4	1	90
ENSP00000327070	MDH2	malate dehydrogenase 2(MDH2)	0	0	0	0	0	0	0	0	0	0	0	0	2	3	2	5	7	5	2	2	2	5	5	6	0	3	2	3	2	2	3	7	3	4	5	10	90
ENSP00000295640	RNPEP	arginyl aminopeptidase(RNPEP)	0	0	0	0	0	0	0	0	0	0	0	0	6	6	6	1	3	2	2	2	5	0	2	2	0	3	0	5	7	10	5	5	4	3	6	4	89
ENSP00000307240	KRT74	keratin 74(KRT74)	1	0	0	0	0	0	0	0	0	0	0	0	0	0	0	26	15	15	0	2	1	4	3	5	0	1	1	6	4	3	0	0	0	1	1	0	89
ENSP00000338200	FN1	fibronectin 1(FN1)	0	0	0	0	2	0	0	0	0	0	0	0	0	0	0	0	0	0	0	0	0	1	0	0	0	0	0	84	1	1	0	0	0	0	0	0	89
ENSP00000342850	SERPINA6	serpin family A member 6(SERPINA6)	5	6	4	11	10	10	6	4	2	0	0	0	0	0	0	0	0	0	0	0	0	0	0	0	5	3	3	4	4	5	0	0	0	1	3	2	88
ENSP00000428755	NPM1	nucleophosmin 1(NPM1)	0	0	0	0	0	0	0	0	0	0	0	0	12	7	12	1	0	2	1	0	0	1	0	0	0	0	0	6	6	3	8	7	7	8	4	3	88
ENSP00000360671	SLC25A5	solute carrier family 25 member 5(SLC25A5)	0	0	0	0	0	0	0	0	0	0	0	0	9	0	10	6	8	6	0	2	3	4	5	6	0	0	0	0	3	0	0	1	0	17	1	6	87
ENSP00000374839	IGLV3-27	immunoglobulin lambda variable 3-27(IGLV3-27)	1	4	4	4	5	4	3	0	2	0	0	0	1	6	6	0	1	2	3	2	2	4	5	1	2	3	3	1	1	2	1	2	4	5	3	0	87
ENSP00000375010	IGHV3-11	immunoglobulin heavy variable 3-11(IGHV3-11)	1	14	1	0	0	0	0	0	0	0	0	0	0	0	0	19	16	1	0	2	0	0	0	0	0	18	2	0	0	0	0	12	1	0	0	0	87
ENSP00000451979	APEX1	apurinic/apyrimidinic endodeoxyribonuclease 1(APEX1)	0	0	0	0	0	0	0	0	0	0	0	0	9	6	9	0	2	0	0	4	3	0	1	1	0	0	0	5	2	5	7	5	4	4	10	10	87
ENSP00000226460	SMR3A	submaxillary gland androgen regulated protein 3A(SMR3A)	0	0	0	0	0	0	0	0	0	0	0	0	0	0	0	0	0	0	0	0	0	0	0	0	0	0	0	29	31	26	0	0	0	0	0	0	86
ENSP00000360125	PGM1	phosphoglucomutase 1(PGM1)	0	0	0	0	0	0	0	0	0	0	2	0	5	6	5	1	1	0	3	3	4	0	3	2	0	2	1	6	5	6	7	8	9	2	2	3	86
ENSP00000261735	ERP29	endoplasmic reticulum protein 29(ERP29)	0	0	0	0	0	0	0	0	0	0	0	0	8	7	5	3	4	2	2	0	0	0	1	0	0	2	1	4	2	5	8	8	9	4	5	5	85
ENSP00000333873	CIB1	calcium and integrin binding 1(CIB1)	0	0	0	0	0	0	0	0	0	0	0	0	3	2	2	0	0	0	14	9	13	3	2	2	0	3	5	0	0	0	5	6	6	5	3	2	85
ENSP00000340736	GYG1	glycogenin 1(GYG1)	0	0	0	0	0	0	0	0	0	0	0	0	9	6	6	1	1	2	3	3	2	0	0	1	0	3	1	5	4	6	12	6	7	2	3	2	85
ENSP00000349259	SPTBN1	spectrin beta, non-erythrocytic 1(SPTBN1)	0	0	0	0	0	0	0	0	0	0	0	0	5	5	3	0	0	0	0	1	0	0	0	0	0	0	0	8	10	9	17	11	13	0	0	2	84
ENSP00000355656	H2AC25	H2A clustered histone 25(H2AC25)	0	0	0	0	0	0	0	0	0	0	0	0	0	0	5	0	0	0	0	0	0	0	0	0	0	0	19	0	14	13	0	1	32	0	0	0	84
ENSP00000355781	H3-3A	H3.3 histone A(H3-3A)	1	0	0	0	0	0	0	0	0	0	0	0	23	1	1	0	0	0	1	13	15	0	0	0	0	1	1	0	0	1	1	1	19	1	2	2	84
ENSP00000359594	CLCA4	chloride channel accessory 4(CLCA4)	0	0	0	0	0	0	0	0	0	0	0	0	0	0	0	13	15	11	0	0	0	9	8	8	0	0	0	10	7	3	0	0	0	0	0	0	84
ENSP00000378484	VDAC1	voltage dependent anion channel 1(VDAC1)	0	0	0	0	0	0	0	0	0	0	0	0	4	3	2	6	6	4	3	5	6	3	6	3	0	0	0	4	2	4	2	2	0	6	6	7	84
ENSP00000415769	ITIH3	inter-alpha-trypsin inhibitor heavy chain 3(ITIH3)	0	0	0	31	27	25	0	0	0	0	0	0	0	0	0	0	1	0	0	0	0	0	0	0	0	0	0	0	0	0	0	0	0	0	0	0	84
ENSP00000418903	IGKV1-27	immunoglobulin kappa variable 1-27(IGKV1-27)	0	0	9	0	7	9	7	0	8	0	0	0	0	0	0	5	2	0	0	0	0	0	13	0	0	12	12	0	0	0	0	0	0	0	0	0	84
ENSP00000377958	CCT4	chaperonin containing TCP1 subunit 4(CCT4)	3	4	4	0	0	0	3	3	3	0	2	0	3	3	3	2	5	4	0	3	2	1	3	3	1	3	1	2	2	2	2	5	4	3	2	1	82
ENSP00000215754	MIF	macrophage migration inhibitory factor(MIF)	0	0	0	0	0	0	0	0	2	0	0	0	4	5	5	6	8	8	0	0	0	2	3	2	0	0	0	0	4	3	3	6	6	2	5	7	81
ENSP00000353192	XRCC6	X-ray repair cross complementing 6(XRCC6)	0	0	0	0	0	0	0	0	0	0	0	0	11	13	10	0	0	0	3	0	2	0	1	0	0	0	2	0	5	3	6	2	8	7	5	3	81
ENSP00000356632	ABRACL	ABRA C-terminal like(ABRACL)	1	0	0	0	0	0	0	0	0	0	0	0	3	3	3	2	4	3	2	2	3	2	2	3	0	4	3	4	7	5	6	6	5	2	3	3	81
ENSP00000371393	PGM2	phosphoglucomutase 2(PGM2)	0	0	0	0	0	0	0	0	0	0	0	0	9	8	6	2	8	3	1	3	3	0	3	2	0	0	2	5	6	4	2	3	3	1	3	4	81
ENSP00000408411	LAMP2	lysosomal associated membrane protein 2(LAMP2)	0	0	0	0	0	0	0	0	0	0	0	0	6	7	7	2	2	3	2	3	3	0	2	2	0	0	3	0	3	2	4	4	5	8	6	7	81
ENSP00000300215	n/a	n/a	0	2	2	0	0	0	15	19	19	5	9	9	0	0	0	0	0	0	0	0	0	0	0	0	0	0	0	0	0	0	0	0	0	0	0	0	80
ENSP00000302579	SCEL	sciellin(SCEL)	0	0	0	0	0	0	0	0	0	0	0	0	0	0	0	14	0	21	0	0	0	0	20	15	0	0	0	0	10	0	0	0	0	0	0	0	80
ENSP00000307786	CYCS	cytochrome c, somatic(CYCS)	0	0	0	0	0	0	0	0	0	0	0	0	4	4	3	3	2	2	2	3	3	4	9	5	0	2	1	3	4	1	3	3	2	5	6	6	80
ENSP00000374857	IGLC3	immunoglobulin lambda constant 3 (Kern-Oz+ marker)(IGLC3)	0	0	0	0	0	0	0	0	0	0	0	64	0	1	1	2	0	0	0	2	2	2	1	0	0	1	0	0	0	0	2	0	0	0	1	0	79
ENSP00000433542	NUCB2	nucleobindin 2(NUCB2)	4	0	0	4	3	2	3	2	5	0	0	0	0	0	0	7	8	0	0	0	0	15	0	0	3	0	0	6	0	0	5	0	7	5	0	0	79
ENSP00000216802	PSME2	proteasome activator subunit 2(PSME2)	0	1	4	0	0	2	0	0	1	0	0	0	6	3	4	2	4	0	0	0	0	2	6	0	2	4	3	0	4	3	6	6	8	1	4	2	78
ENSP00000298468	VDAC2	voltage dependent anion channel 2(VDAC2)	0	0	0	0	0	0	0	0	0	0	0	0	2	0	1	9	6	6	2	4	2	9	5	4	0	2	0	3	4	6	2	0	0	5	6	0	78
ENSP00000304236	CD14	CD14 molecule(CD14)	1	1	0	2	2	3	0	0	0	0	0	0	0	0	0	3	1	1	5	7	6	4	7	8	1	7	8	3	2	1	2	2	1	0	0	0	78
ENSP00000336702	EIF5A	eukaryotic translation initiation factor 5A(EIF5A)	3	12	8	0	0	0	5	6	3	0	0	0	0	3	2	6	7	4	0	0	0	0	6	0	5	0	0	0	0	0	0	8	0	0	0	0	78
ENSP00000358045	ECM1	extracellular matrix protein 1(ECM1)	0	0	0	1	3	0	0	0	0	0	0	0	0	0	0	13	12	9	0	0	0	1	11	11	0	0	0	6	7	4	0	0	0	0	0	0	78
ENSP00000360871	FCN1	ficolin 1(FCN1)	0	0	0	0	0	0	0	0	0	0	0	0	9	10	10	0	0	1	3	3	4	0	0	0	0	3	5	0	2	0	1	1	2	8	9	7	78
ENSP00000371193	CPPED1	calcineurin like phosphoesterase domain containing 1(CPPED1)	0	0	0	0	0	0	0	0	0	0	0	0	4	6	8	2	1	6	3	3	3	0	4	0	0	3	2	4	2	5	4	4	5	0	2	7	78
ENSP00000373364	GOLM1	golgi membrane protein 1(GOLM1)	1	0	0	2	5	4	4	0	3	0	0	0	0	0	0	0	0	0	12	12	9	4	0	2	2	5	5	2	0	0	4	0	2	0	0	0	78
ENSP00000430242	SBSN	suprabasin(SBSN)	0	0	0	0	0	0	0	0	0	0	0	0	0	0	0	7	8	6	0	0	2	9	13	14	0	0	0	3	10	6	0	0	0	0	0	0	78
ENSP00000264710	RAB10	RAB10, member RAS oncogene family(RAB10)	0	0	0	0	0	0	0	0	0	0	0	0	2	3	2	1	11	4	0	2	4	0	3	4	0	0	3	0	1	3	1	1	1	5	14	12	77
ENSP00000329243	KRT7	keratin 7(KRT7)	0	0	0	1	7	4	0	0	1	0	0	0	1	1	1	5	11	12	0	0	0	3	7	4	0	0	0	1	3	0	0	0	1	4	6	4	77
ENSP00000402914	IGKV3D-7	immunoglobulin kappa variable 3D-7(IGKV3D-7)	2	2	0	4	0	4	1	0	2	0	0	0	1	1	1	3	2	4	4	4	5	3	4	2	2	6	4	2	3	0	4	1	2	0	2	2	77
ENSP00000296417	H2AZ1	H2A.Z variant histone 1(H2AZ1)	1	0	0	0	0	0	0	0	0	1	4	4	7	6	6	0	0	0	3	2	3	2	2	1	1	1	0	1	2	2	5	8	4	2	3	5	76
ENSP00000391490	AGR2	anterior gradient 2, protein disulphide isomerase family member(AGR2)	0	2	3	7	7	6	0	0	3	0	0	0	1	1	0	0	0	0	5	4	4	3	5	4	0	3	2	0	0	1	1	2	1	2	6	3	76
ENSP00000305260	GNB2	G protein subunit beta 2(GNB2)	0	0	0	0	0	0	0	0	0	0	0	0	1	9	0	0	0	0	7	8	12	0	7	0	0	0	0	0	0	7	5	4	7	7	0	0	74
ENSP00000362411	NIBAN2	niban apoptosis regulator 2(NIBAN2)	0	0	0	0	0	0	0	0	0	0	0	0	0	0	0	10	9	8	1	3	1	7	12	13	0	0	0	2	2	4	0	0	0	2	0	0	74
ENSP00000448617	HNRNPA1	heterogeneous nuclear ribonucleoprotein A1(HNRNPA1)	0	2	0	0	0	0	0	0	1	0	0	0	0	0	0	8	11	8	0	2	3	3	5	0	0	0	0	5	6	4	3	6	2	0	5	0	74
ENSP00000478061	MARCKS	myristoylated alanine rich protein kinase C substrate(MARCKS)	0	0	0	0	0	0	0	0	0	0	1	0	3	5	11	0	1	3	1	3	0	1	2	2	0	0	0	1	4	5	3	3	7	5	9	4	74
ENSP00000248437	TUBA4A	tubulin alpha 4a(TUBA4A)	0	0	0	0	0	0	0	0	0	0	1	1	1	1	0	6	6	6	2	1	0	1	25	1	0	0	0	1	1	1	3	2	6	2	1	4	73
ENSP00000263097	CNN2	calponin 2(CNN2)	0	0	0	0	0	0	0	0	0	0	2	0	2	3	3	0	1	0	2	1	1	0	0	1	0	2	1	5	4	4	8	13	13	0	4	3	73
ENSP00000312734	RAB8B	RAB8B, member RAS oncogene family(RAB8B)	0	0	0	0	0	0	0	0	0	0	0	1	3	14	3	0	0	0	7	1	1	0	0	0	0	0	0	7	1	2	10	11	4	4	2	2	73
ENSP00000353959	CLIC6	chloride intracellular channel 6(CLIC6)	0	0	0	0	0	0	0	0	0	0	0	0	2	2	3	0	0	0	18	14	16	0	1	0	0	2	2	0	0	0	5	3	3	2	0	0	73
ENSP00000365347	DDX39B	DExD-box helicase 39B(DDX39B)	0	0	0	0	2	0	0	0	0	0	0	0	4	4	4	3	2	2	2	3	2	3	2	1	0	2	1	4	4	4	4	5	4	4	3	4	73
ENSP00000375034	IGHV3-49	immunoglobulin heavy variable 3-49(IGHV3-49)	1	1	0	1	1	0	1	0	1	1	2	5	1	1	1	2	2	2	1	2	2	1	4	5	1	4	3	4	3	6	2	2	3	1	1	5	73
ENSP00000260130	SDCBP	syndecan binding protein(SDCBP)	0	0	0	0	0	0	0	0	0	0	0	0	2	2	0	0	0	0	7	5	3	3	5	3	0	0	0	5	2	0	9	8	5	7	2	4	72
ENSP00000322419	RPLP2	ribosomal protein lateral stalk subunit P2(RPLP2)	0	0	0	0	0	0	0	0	0	0	0	0	3	4	3	6	5	4	2	2	0	3	3	2	0	3	2	0	3	3	3	6	5	2	4	4	72
ENSP00000357981	CTSS	cathepsin S(CTSS)	0	0	0	0	0	0	0	0	0	0	0	0	6	4	4	0	0	0	7	10	9	0	0	0	1	4	3	2	0	0	4	3	5	4	2	4	72
ENSP00000298556	HPRT1	hypoxanthine phosphoribosyltransferase 1(HPRT1)	0	3	3	0	0	0	2	4	4	2	2	0	5	3	4	2	2	2	1	2	2	0	1	3	1	2	2	1	2	2	3	3	2	2	2	2	71
ENSP00000329219	FMNL1	formin like 1(FMNL1)	0	0	0	0	0	0	0	0	0	0	2	2	6	7	6	0	0	0	1	1	0	0	0	0	0	0	1	4	3	4	5	7	8	6	4	4	71
ENSP00000377783	PROS1	protein S(PROS1)	2	2	0	6	4	5	4	5	3	0	0	0	0	0	0	1	0	3	1	0	2	3	4	3	2	4	2	4	0	3	4	2	0	0	0	2	71
ENSP00000244930	SCGB2A1	secretoglobin family 2A member 1(SCGB2A1)	0	0	0	0	0	0	0	0	0	0	0	0	0	0	0	0	0	0	0	0	0	3	4	4	0	0	0	16	21	22	0	0	0	0	0	0	70
ENSP00000343421	CAST	calpastatin(CAST)	0	0	12	0	0	0	0	0	0	2	0	0	4	0	2	11	2	3	0	0	0	4	2	3	0	0	0	4	2	3	8	4	2	2	0	0	70
ENSP00000363771	C1QC	complement C1q C chain(C1QC)	4	0	0	6	8	6	5	3	5	0	0	0	0	0	0	0	0	0	1	0	0	2	2	3	2	8	5	2	0	2	2	1	1	0	1	1	70
ENSP00000374848	IGLV3-12	immunoglobulin lambda variable 3-12(IGLV3-12)	0	0	0	0	0	0	0	0	3	0	0	0	0	0	0	0	0	0	0	0	0	18	21	20	0	0	0	0	0	0	0	0	0	0	8	0	70
ENSP00000422708	GLRX	glutaredoxin(GLRX)	0	2	0	0	0	0	0	0	0	2	2	0	4	3	0	3	2	3	2	0	0	1	1	2	1	0	0	6	4	4	6	7	6	2	3	4	70
ENSP00000457539	APOBR	apolipoprotein B receptor(APOBR)	0	0	0	0	0	0	0	0	0	0	0	0	6	4	6	0	0	0	0	0	2	0	0	0	0	0	0	3	4	0	14	18	13	0	0	0	70
ENSP00000269848	PFKL	phosphofructokinase, liver type(PFKL)	0	0	0	0	0	0	0	2	0	0	0	0	7	3	5	4	4	3	2	2	4	0	2	4	0	2	1	2	3	3	5	2	4	2	1	2	69
ENSP00000351632	FAM3D	FAM3 metabolism regulating signaling molecule D(FAM3D)	0	0	0	0	0	0	0	0	0	0	0	0	0	0	0	0	2	1	6	6	10	5	7	7	1	5	7	1	2	3	0	3	3	0	0	0	69
ENSP00000377082	HNRNPH1	heterogeneous nuclear ribonucleoprotein H1(HNRNPH1)	0	0	0	0	0	0	0	0	0	0	0	0	8	2	6	3	3	4	3	0	2	2	1	1	0	0	0	1	1	5	1	4	6	6	5	5	69
ENSP00000479536	CD177	CD177 molecule(CD177)	0	0	0	0	0	0	0	0	0	0	0	0	0	2	0	0	0	0	0	0	0	0	0	0	0	0	0	0	0	0	0	0	3	23	22	19	69
ENSP00000275603	CCT6A	chaperonin containing TCP1 subunit 6A(CCT6A)	0	2	0	0	0	0	2	3	4	2	0	0	4	2	3	2	3	2	1	2	0	2	3	4	0	0	0	0	1	2	3	7	5	2	4	3	68
ENSP00000296694	SCGB3A2	secretoglobin family 3A member 2(SCGB3A2)	0	0	0	0	0	0	0	0	0	0	2	3	3	4	4	0	0	0	8	10	9	0	0	0	2	4	4	0	6	2	0	0	0	1	3	3	68
ENSP00000349053	GANAB	glucosidase II alpha subunit(GANAB)	0	0	0	0	0	0	0	0	0	0	0	0	28	0	23	0	0	0	0	0	0	0	0	0	0	0	0	0	0	0	0	0	0	17	0	0	68
ENSP00000369609	n/a	A0A2U3TZJ3_HUMAN	0	0	1	0	0	0	0	0	0	28	0	31	0	0	0	0	0	0	0	2	0	0	0	0	6	0	0	0	0	0	0	0	0	0	0	0	68
ENSP00000371267	YWHAQ	tyrosine 3-monooxygenase/tryptophan 5-monooxygenase activation protein theta(YWHAQ)	2	1	1	0	0	0	1	3	1	0	0	0	1	1	2	6	5	6	3	1	2	3	2	2	1	2	1	2	1	1	5	3	5	2	1	1	68
ENSP00000375028	IGHV4-39	immunoglobulin heavy variable 4-39(IGHV4-39)	3	0	0	3	2	0	2	4	0	0	0	0	2	1	1	0	3	2	5	0	2	8	2	1	0	0	4	3	6	7	2	0	3	2	0	0	68
ENSP00000075120	SLC2A3	solute carrier family 2 member 3(SLC2A3)	0	0	0	0	0	0	0	0	0	0	0	0	8	11	11	0	0	0	0	0	0	0	0	0	0	0	0	0	0	0	0	0	0	12	14	11	67
ENSP00000348965	DYNC1H1	dynein cytoplasmic 1 heavy chain 1(DYNC1H1)	0	0	0	0	0	0	0	0	0	0	0	0	4	3	5	4	6	5	1	2	0	3	3	3	0	2	2	1	4	4	0	1	3	4	3	4	67
ENSP00000349878	HDGF	heparin binding growth factor(HDGF)	0	1	0	0	0	0	0	0	0	0	1	0	2	4	4	0	0	0	0	3	0	0	2	3	0	0	0	2	7	8	13	7	9	1	0	0	67
ENSP00000375012	IGHV3-15	immunoglobulin heavy variable 3-15(IGHV3-15)	0	1	1	0	3	2	1	1	1	0	0	0	0	1	0	4	4	5	0	1	2	3	2	1	0	2	3	3	2	3	17	1	2	0	1	0	67
ENSP00000398269	MYADM	myeloid associated differentiation marker(MYADM)	0	0	0	0	0	0	0	0	0	0	0	0	0	10	13	0	0	0	1	0	0	0	0	0	0	0	0	1	0	3	1	0	2	21	15	0	67
ENSP00000265523	BLVRA	biliverdin reductase A(BLVRA)	0	0	0	0	0	0	2	3	2	0	0	0	4	6	4	6	7	5	0	2	3	1	3	1	0	0	0	2	1	3	3	5	3	0	0	0	66
ENSP00000296255	RPN1	ribophorin I(RPN1)	0	0	0	0	0	0	0	0	0	0	0	0	9	12	8	0	4	3	1	0	3	0	0	0	0	0	0	0	0	0	0	0	0	7	12	7	66
ENSP00000325732	HNRNPM	heterogeneous nuclear ribonucleoprotein M(HNRNPM)	0	0	0	0	0	0	0	0	0	0	0	0	4	7	3	2	0	0	2	1	3	1	2	1	0	0	0	5	3	5	5	5	5	4	3	5	66
ENSP00000363899	NIPSNAP3A	nipsnap homolog 3A(NIPSNAP3A)	0	0	0	0	0	0	0	0	0	0	0	0	8	4	6	2	1	1	0	0	0	0	1	0	0	0	0	3	0	1	6	4	4	11	6	8	66
ENSP00000375978	XRCC5	X-ray repair cross complementing 5(XRCC5)	0	0	0	0	0	0	0	0	0	0	0	0	12	6	5	0	0	0	0	0	0	0	0	0	0	2	0	2	4	2	4	6	2	7	8	6	66
ENSP00000433999	RNH1	ribonuclease/angiogenin inhibitor 1(RNH1)	0	0	0	0	0	0	2	0	1	0	0	0	4	3	4	3	2	2	3	4	3	4	2	3	0	0	1	1	2	4	4	3	4	3	2	2	66
ENSP00000258424	COX5B	cytochrome c oxidase subunit 5B(COX5B)	0	0	0	0	0	0	0	0	0	0	0	0	5	6	4	2	3	3	0	0	0	2	2	2	0	0	0	2	2	0	6	5	6	6	5	4	65
ENSP00000272163	LBR	lamin B receptor(LBR)	0	0	0	0	0	0	0	0	0	1	1	0	11	10	10	0	0	0	1	3	0	0	1	1	0	0	0	0	3	2	1	1	0	5	7	7	65
ENSP00000283179	HNRNPU	heterogeneous nuclear ribonucleoprotein U(HNRNPU)	0	0	0	0	2	0	0	0	0	0	0	2	0	8	6	0	3	0	0	3	3	0	0	0	0	0	0	0	4	5	0	10	11	0	6	2	65
ENSP00000317334	TCP1	t-complex 1(TCP1)	0	2	0	0	0	0	4	5	8	1	0	0	5	2	2	2	2	4	2	1	0	0	3	1	0	0	0	2	2	0	4	5	2	2	2	2	65
ENSP00000341584	SERPINB13	serpin family B member 13(SERPINB13)	0	0	0	0	0	0	0	0	0	0	0	0	0	0	0	12	13	12	0	0	0	7	8	4	0	0	0	3	3	3	0	0	0	0	0	0	65
ENSP00000487727	IGHV7-4-1	immunoglobulin heavy variable 7-4-1(IGHV7-4-1)	1	1	2	1	4	2	3	3	4	0	0	0	0	1	0	3	3	3	1	0	1	1	3	3	1	0	0	5	4	5	1	2	5	0	2	0	65
ENSP00000306010	ARF4	ARF GTPase 4(ARF4)	0	0	0	0	0	0	0	0	0	0	0	0	4	2	2	4	3	6	2	2	2	3	3	1	0	1	2	3	3	1	4	2	2	6	2	4	64
ENSP00000307199	AHSP	alpha hemoglobin stabilizing protein(AHSP)	10	16	19	0	0	0	2	4	4	0	0	0	0	0	0	0	0	0	0	0	0	0	0	0	9	0	0	0	0	0	0	0	0	0	0	0	64
ENSP00000338095	HNRNPC	heterogeneous nuclear ribonucleoprotein C(HNRNPC)	0	0	0	1	0	0	0	0	2	0	0	0	0	0	4	0	0	2	4	3	3	1	3	4	0	2	0	4	6	0	0	4	6	5	5	5	64
ENSP00000374851	IGLV3-9	immunoglobulin lambda variable 3-9(IGLV3-9)	0	1	0	2	6	3	0	1	1	0	0	0	0	1	1	3	4	4	1	4	4	3	4	3	0	1	1	2	2	2	3	4	3	0	0	0	64
ENSP00000420576	IGKV1-12	immunoglobulin kappa variable 1-12(IGKV1-12)	2	3	1	0	0	4	0	0	0	0	0	0	0	0	0	6	3	16	0	3	3	4	6	4	0	2	4	0	0	0	0	0	3	0	0	0	64
ENSP00000447278	KRT18	keratin 18(KRT18)	0	0	0	7	12	6	2	3	1	0	0	0	0	0	0	0	4	4	0	0	0	2	5	7	0	0	0	1	1	0	0	0	0	2	2	5	64
ENSP00000225964	COL1A1	collagen type I alpha 1 chain(COL1A1)	0	0	0	2	0	0	0	10	0	0	0	0	0	0	0	0	0	0	0	0	0	6	15	19	0	0	0	2	5	4	0	0	0	0	0	0	63
ENSP00000308541	F2	coagulation factor II, thrombin(F2)	2	0	0	12	13	17	5	5	4	0	0	0	0	0	0	0	0	0	0	0	0	0	0	0	0	3	2	0	0	0	0	0	0	0	0	0	63
ENSP00000375018	IGHV3-23	immunoglobulin heavy variable 3-23(IGHV3-23)	4	2	2	2	1	1	0	0	0	0	0	0	0	0	2	0	6	1	0	0	0	0	6	2	2	4	5	0	3	1	1	1	13	1	1	2	63
ENSP00000262290	LPO	lactoperoxidase(LPO)	0	0	0	0	0	0	0	0	0	0	0	0	0	0	0	0	0	0	30	32	0	0	0	0	0	0	0	0	0	0	0	0	0	0	0	0	62
ENSP00000305556	PCBP1	poly(rC) binding protein 1(PCBP1)	0	0	0	0	0	0	0	0	0	0	0	0	0	4	3	3	5	4	0	0	2	0	0	2	0	0	0	4	5	3	7	8	1	1	5	5	62
ENSP00000465660	SMIM22	small integral membrane protein 22(SMIM22)	1	0	0	0	0	0	0	0	0	0	0	0	4	4	4	0	0	0	4	3	5	2	1	2	0	3	3	1	2	1	4	4	5	3	4	2	62
ENSP00000053867	GRN	granulin precursor(GRN)	0	0	0	0	0	0	0	0	0	0	0	0	8	3	5	0	0	0	2	2	0	0	2	3	0	0	2	2	4	3	6	3	7	4	2	3	61
ENSP00000265016	BST1	bone marrow stromal cell antigen 1(BST1)	0	0	0	0	0	0	0	0	0	0	0	0	5	8	5	0	1	0	1	1	0	0	0	0	0	0	2	3	2	3	5	6	6	5	3	5	61
ENSP00000356520	DHX9	DExH-box helicase 9(DHX9)	0	0	0	0	0	0	0	0	0	1	0	0	9	4	7	1	2	1	1	1	0	0	1	0	1	0	0	2	2	4	2	5	4	2	6	5	61
ENSP00000357520	TPM3	tropomyosin 3(TPM3)	0	0	0	0	0	0	0	0	0	0	0	0	0	0	0	0	0	0	0	0	0	0	0	0	0	0	0	0	0	0	31	0	30	0	0	0	61
ENSP00000387286	RAB1A	RAB1A, member RAS oncogene family(RAB1A)	0	0	0	0	0	0	0	0	0	0	5	3	0	0	0	7	0	9	0	7	8	4	6	0	0	0	0	0	0	10	0	0	0	0	1	1	61
ENSP00000250559	RAP1B	RAP1B, member of RAS oncogene family(RAP1B)	0	0	0	0	0	0	0	0	0	0	0	0	19	0	1	0	0	0	1	0	0	0	0	0	0	0	0	0	0	0	13	12	14	0	0	0	60
ENSP00000265800	DMTN	dematin actin binding protein(DMTN)	8	19	17	0	0	0	6	5	5	0	0	0	0	0	0	0	0	0	0	0	0	0	0	0	0	0	0	0	0	0	0	0	0	0	0	0	60
ENSP00000310226	RAB1B	RAB1B, member RAS oncogene family(RAB1B)	0	0	0	0	0	0	0	0	0	0	0	0	11	2	11	0	2	0	0	0	0	0	0	0	0	0	0	0	7	0	1	2	11	13	0	0	60
ENSP00000351646	STIP1	stress induced phosphoprotein 1(STIP1)	5	13	12	0	0	0	0	3	0	1	1	0	0	0	0	1	0	0	0	0	0	0	0	0	2	0	0	4	3	0	5	6	2	2	0	0	60
ENSP00000359910	PSMA7	proteasome 20S subunit alpha 7(PSMA7)	0	0	0	0	0	0	0	0	0	0	0	0	0	0	0	5	4	4	0	0	0	4	5	0	0	0	0	5	5	0	7	5	4	0	6	6	60
ENSP00000374782	IGKV3-7	immunoglobulin kappa variable 3-7 (non-functional)(IGKV3-7)	1	0	0	2	3	1	1	0	1	0	0	0	1	0	0	3	2	2	4	4	2	5	5	3	0	1	1	3	2	1	2	4	2	0	3	1	60
ENSP00000378731	ALDOC	aldolase, fructose-bisphosphate C(ALDOC)	0	0	0	0	0	0	0	0	0	0	0	0	6	3	3	0	3	3	3	1	2	2	1	1	0	0	0	6	4	3	3	4	0	6	3	3	60
ENSP00000485552	SAA2-SAA4	SAA2-SAA4 readthrough(SAA2-SAA4)	1	4	2	8	9	11	6	7	5	0	0	0	0	0	0	0	0	0	0	0	0	0	0	3	1	0	3	0	0	0	0	0	0	0	0	0	60
ENSP00000222120	RAB3D	RAB3D, member RAS oncogene family(RAB3D)	0	0	0	0	0	0	0	0	0	0	1	1	8	6	6	0	1	0	0	2	3	0	1	1	0	0	5	0	5	3	0	0	3	4	4	5	59
ENSP00000259211	IL36A	interleukin 36 alpha(IL36A)	0	0	0	0	0	0	0	0	0	0	0	0	0	0	0	12	13	11	0	0	0	3	5	4	0	0	0	3	3	5	0	0	0	0	0	0	59
ENSP00000353720	CES1	carboxylesterase 1(CES1)	0	0	0	3	2	2	0	0	0	0	0	0	1	2	3	1	0	1	4	8	8	0	0	0	0	0	0	0	0	0	3	8	9	0	2	2	59
ENSP00000362012	ANXA7	annexin A7(ANXA7)	0	0	0	0	0	0	0	0	0	0	0	0	9	4	6	0	3	3	0	0	0	0	1	1	0	0	0	0	3	2	4	2	5	5	5	6	59
ENSP00000366694	KCTD12	potassium channel tetramerization domain containing 12(KCTD12)	0	0	0	0	0	0	0	0	0	0	0	0	4	5	5	0	0	0	2	3	2	0	0	0	0	2	3	1	2	3	5	7	5	4	2	4	59
ENSP00000375038	IGHV4-59	immunoglobulin heavy variable 4-59(IGHV4-59)	0	0	0	0	0	0	0	0	0	0	0	0	5	10	13	6	0	0	2	0	0	0	0	0	3	0	0	2	0	10	8	0	0	0	0	0	59
ENSP00000376347	GRB2	growth factor receptor bound protein 2(GRB2)	0	0	0	0	0	0	0	0	0	0	0	0	4	4	5	0	0	2	0	2	3	0	0	0	0	0	0	5	5	4	7	6	6	1	3	2	59
ENSP00000376892	NME1	NME/NM23 nucleoside diphosphate kinase 1(NME1)	2	8	2	0	0	0	8	7	2	0	0	0	2	0	0	1	1	1	0	0	0	1	1	2	1	0	0	0	0	0	2	5	7	2	2	2	59
ENSP00000338004	TSPO	translocator protein(TSPO)	0	0	0	0	0	0	0	0	0	1	0	2	8	9	11	2	0	2	0	0	0	0	0	0	0	0	0	0	0	0	0	0	0	6	10	7	58
ENSP00000357980	HTRA1	HtrA serine peptidase 1(HTRA1)	0	0	0	0	0	0	0	0	0	0	0	0	2	1	1	0	0	0	6	6	8	3	5	6	1	4	4	1	5	5	0	0	0	0	0	0	58
ENSP00000246533	CAPNS1	calpain small subunit 1(CAPNS1)	0	0	0	0	0	3	0	3	0	0	0	0	2	0	0	6	4	5	2	2	3	3	6	3	0	0	0	2	0	0	4	4	5	0	0	0	57
ENSP00000273398	ATP6V1A	ATPase H+ transporting V1 subunit A(ATP6V1A)	0	0	0	0	0	0	0	0	0	2	2	2	3	3	4	2	0	0	4	2	4	2	2	2	0	0	0	1	0	2	8	5	4	1	0	2	57
ENSP00000322061	C7	complement C7(C7)	0	0	0	10	18	10	3	2	1	0	0	0	0	0	0	0	0	0	0	0	0	0	1	0	0	7	5	0	0	0	0	0	0	0	0	0	57
ENSP00000340450	SLC2A14	solute carrier family 2 member 14(SLC2A14)	0	0	0	0	0	0	0	0	0	1	3	4	0	0	0	0	3	3	2	4	3	0	0	0	0	4	5	4	4	6	3	2	6	0	0	0	57
ENSP00000356293	PKP1	plakophilin 1(PKP1)	0	0	0	0	0	0	0	0	0	0	0	0	0	0	0	13	16	12	0	1	0	4	5	4	0	0	1	1	0	0	0	0	0	0	0	0	57
ENSP00000357697	S100A2	S100 calcium binding protein A2(S100A2)	0	0	0	0	0	0	0	0	0	0	0	0	0	0	0	12	7	7	0	2	0	8	6	7	0	3	0	0	0	5	0	0	0	0	0	0	57
ENSP00000411701	DBNL	drebrin like(DBNL)	0	0	0	0	0	0	0	0	0	0	0	0	3	6	8	1	0	1	2	3	3	1	0	1	0	0	0	3	0	0	10	2	11	0	1	1	57
ENSP00000466775	APOC2	apolipoprotein C2(APOC2)	3	2	0	11	11	14	3	6	6	0	0	0	0	0	0	0	0	0	0	0	0	0	0	0	1	0	0	0	0	0	0	0	0	0	0	0	57
ENSP00000244534	H1-3	H1.3 linker histone, cluster member(H1-3)	0	10	0	6	0	0	0	6	5	0	0	0	3	1	3	0	0	0	1	0	1	0	0	0	0	3	0	2	2	2	4	4	2	1	0	0	56
ENSP00000308753	TMOD3	tropomodulin 3(TMOD3)	0	0	0	0	0	0	0	0	0	0	0	0	3	3	4	2	2	3	0	0	0	2	4	2	0	0	0	4	5	4	7	6	5	0	0	0	56
ENSP00000342137	NCCRP1	NCCRP1, F-box associated domain containing(NCCRP1)	0	0	0	0	0	0	0	0	0	0	0	0	0	0	0	9	9	8	0	1	0	5	8	6	0	0	0	2	5	3	0	0	0	0	0	0	56
ENSP00000479719	CYFIP2	cytoplasmic FMR1 interacting protein 2(CYFIP2)	0	0	0	0	0	0	0	0	0	0	0	0	12	11	8	0	0	0	0	0	0	0	0	0	0	0	0	0	0	0	2	3	2	5	7	6	56
ENSP00000483597	n/a	n/a	0	0	0	5	9	0	0	0	0	0	0	0	4	0	6	0	0	0	0	0	0	5	0	0	7	7	1	4	0	3	0	0	0	0	0	5	56
ENSP00000261890	RAB11A	RAB11A, member RAS oncogene family(RAB11A)	0	0	0	0	0	0	0	2	0	3	5	6	2	2	0	0	0	4	0	0	0	2	7	3	0	6	7	0	0	0	0	1	0	5	0	0	55
ENSP00000286091	PDIA4	protein disulfide isomerase family A member 4(PDIA4)	0	0	0	0	3	2	0	0	0	0	0	0	8	2	2	3	3	3	0	0	3	0	0	3	0	0	0	3	1	0	1	0	0	8	5	5	55
ENSP00000360007	GSTA3	glutathione S-transferase alpha 3(GSTA3)	3	2	0	0	0	0	5	3	0	0	0	0	0	2	2	0	0	0	0	0	0	6	7	0	0	3	4	3	4	4	0	0	3	1	0	3	55
ENSP00000375003	IGHV1-2	immunoglobulin heavy variable 1-2(IGHV1-2)	0	0	0	0	0	0	0	0	0	0	0	0	0	0	1	28	1	0	5	5	5	2	2	2	0	3	1	0	0	0	0	0	0	0	0	0	55
ENSP00000383003	FKBP1A	FKBP prolyl isomerase 1A(FKBP1A)	2	2	1	0	0	0	0	0	0	0	0	0	5	4	0	0	0	0	0	0	2	0	0	0	0	2	0	3	5	5	6	7	9	0	0	2	55
ENSP00000434643	RPS3	ribosomal protein S3(RPS3)	0	0	0	0	0	0	0	0	0	0	0	0	3	4	2	5	6	6	0	0	3	0	3	3	0	0	0	3	2	2	2	0	3	3	3	2	55
ENSP00000176763	STK10	serine/threonine kinase 10(STK10)	0	0	0	0	0	0	0	0	0	0	0	0	2	4	7	0	0	0	0	2	0	0	0	0	0	0	0	2	4	2	5	7	9	4	4	2	54
ENSP00000260985	IDH1	isocitrate dehydrogenase (NADP(+)) 1(IDH1)	0	0	0	0	0	0	0	0	0	0	0	0	0	2	0	2	4	3	3	3	3	0	9	5	0	0	2	0	1	3	4	2	3	0	2	3	54
ENSP00000261733	ALDH2	aldehyde dehydrogenase 2 family member(ALDH2)	0	0	0	0	0	0	0	0	0	0	0	0	6	0	6	0	0	0	0	11	12	0	0	0	0	0	0	0	0	0	0	0	0	8	0	11	54
ENSP00000318195	NCL	nucleolin(NCL)	0	0	0	0	0	0	0	0	0	0	0	0	3	1	2	2	2	2	1	1	0	1	3	2	0	2	1	2	5	4	5	6	7	0	0	2	54
ENSP00000326031	PPP1CA	protein phosphatase 1 catalytic subunit alpha(PPP1CA)	0	0	0	0	0	0	0	0	0	0	0	0	8	7	8	0	0	0	0	2	5	0	2	2	0	0	0	0	3	3	5	4	4	0	0	1	54
ENSP00000378366	FLOT2	flotillin 2(FLOT2)	0	0	0	0	0	0	0	0	0	0	3	0	0	0	0	0	0	0	0	0	6	0	0	0	0	0	1	5	6	4	12	8	9	0	0	0	54
ENSP00000418923	C2	complement C2(C2)	1	0	0	6	5	6	2	1	1	0	0	0	0	0	0	0	2	0	3	4	5	0	5	3	0	7	0	0	0	2	0	1	0	0	0	0	54
ENSP00000419300	IGKV2-24	immunoglobulin kappa variable 2-24(IGKV2-24)	1	0	1	1	1	1	0	0	1	0	0	0	0	2	3	2	3	2	4	2	5	2	3	3	2	2	4	3	3	2	0	0	1	0	0	0	54
ENSP00000430690	TFF3	trefoil factor 3(TFF3)	0	0	0	2	2	2	0	0	0	0	0	0	2	0	2	0	0	1	6	4	4	0	8	2	4	4	4	0	0	0	2	0	0	3	0	2	54
ENSP00000468734	DNM2	dynamin 2(DNM2)	0	0	0	0	0	0	0	0	0	0	0	0	4	4	7	0	0	0	0	3	3	0	0	0	0	0	0	3	0	0	6	8	5	4	5	2	54
ENSP00000478893	n/a	n/a	0	0	0	0	0	0	0	0	0	0	0	0	0	0	0	0	0	0	0	0	0	13	19	17	0	0	5	0	0	0	0	0	0	0	0	0	54
ENSP00000481152	n/a	Ig-like domain-containing protein (A0AAG2SXZ4_HUMAN)	2	0	0	1	4	5	3	1	2	0	0	0	0	0	0	2	2	2	2	3	4	4	2	2	2	3	3	1	2	2	0	0	0	0	0	0	54
ENSP00000260818	DNAJC13	DnaJ heat shock protein family (Hsp40) member C13(DNAJC13)	0	0	0	0	0	0	0	0	0	0	0	0	9	7	6	0	0	0	1	0	0	0	2	0	0	0	0	0	0	1	3	0	4	7	8	5	53
ENSP00000339467	RHOG	ras homolog family member G(RHOG)	0	0	0	0	0	0	0	0	0	0	0	0	6	5	6	0	0	0	4	1	1	0	0	0	0	0	0	3	2	3	6	3	3	3	4	3	53
ENSP00000361140	AKR1A1	aldo-keto reductase family 1 member A1(AKR1A1)	0	0	0	0	0	0	0	0	0	0	0	0	2	0	0	12	11	9	3	0	0	1	4	2	0	0	0	1	0	0	3	2	1	2	0	0	53
ENSP00000369586	HBE1	hemoglobin subunit epsilon 1(HBE1)	8	4	5	2	3	2	3	4	7	3	3	2	0	0	0	0	1	0	0	2	0	0	0	0	3	0	1	0	0	0	0	0	0	0	0	0	53
ENSP00000377194	G6PD	glucose-6-phosphate dehydrogenase(G6PD)	0	0	0	0	0	0	0	0	0	0	16	0	0	0	0	0	0	0	0	0	0	0	0	0	0	0	0	0	0	0	0	37	0	0	0	0	53
ENSP00000395874	APMAP	adipocyte plasma membrane associated protein(APMAP)	0	0	0	1	0	0	0	0	0	1	0	4	0	0	0	0	3	0	0	7	6	3	4	3	0	0	0	3	6	6	0	6	0	0	0	0	53
ENSP00000434070	EEF1D	eukaryotic translation elongation factor 1 delta(EEF1D)	0	0	0	0	0	0	0	0	0	0	0	0	3	2	2	4	3	1	1	0	0	1	2	2	0	3	0	4	2	0	5	6	5	2	2	3	53
ENSP00000455744	PSMA2	proteasome 20S subunit alpha 2(PSMA2)	1	0	0	1	0	1	1	2	3	0	0	0	2	4	2	1	2	2	1	1	1	1	3	1	0	0	1	0	2	2	2	3	2	3	4	4	53
ENSP00000216455	PSMA3	proteasome 20S subunit alpha 3(PSMA3)	0	0	0	0	0	0	0	0	0	0	0	0	2	5	4	3	3	4	0	0	0	0	2	1	0	0	2	1	1	3	2	0	5	4	6	4	52
ENSP00000257192	DSG1	desmoglein 1(DSG1)	0	0	0	0	0	0	0	0	0	0	0	0	0	0	0	16	18	16	0	0	0	1	1	0	0	0	0	0	0	0	0	0	0	0	0	0	52
ENSP00000338109	MUC4	mucin 4, cell surface associated(MUC4)	0	0	0	0	0	0	0	0	0	0	0	0	3	6	5	0	0	0	5	0	9	3	4	2	0	0	0	0	0	0	1	1	3	3	4	3	52
ENSP00000367872	GNB1	G protein subunit beta 1(GNB1)	0	0	0	0	0	0	0	0	0	0	0	0	5	1	6	2	3	4	1	1	1	0	0	4	3	2	5	3	5	0	1	0	0	0	1	4	52
ENSP00000414456	IGLV9-49	immunoglobulin lambda variable 9-49(IGLV9-49)	0	1	0	1	4	3	0	3	0	0	0	0	0	0	0	2	3	2	0	2	3	2	3	2	0	6	6	0	3	2	2	0	2	0	0	0	52
ENSP00000427112	JCHAIN	joining chain of multimeric IgA and IgM(JCHAIN)	0	0	0	0	0	0	0	0	0	0	0	0	0	0	0	0	0	0	0	0	0	0	0	0	0	0	0	0	0	0	52	0	0	0	0	0	52
ENSP00000340836	OSTF1	osteoclast stimulating factor 1(OSTF1)	0	0	0	0	0	0	0	0	0	1	2	0	3	0	0	2	1	1	2	2	0	0	1	1	0	0	1	2	4	4	10	6	6	1	1	0	51
ENSP00000356905	VNN1	vanin 1(VNN1)	0	0	0	0	0	0	0	0	0	0	0	0	4	5	3	0	0	0	1	0	0	0	0	0	0	0	0	0	0	0	2	1	2	13	11	9	51
ENSP00000379802	AMPD3	adenosine monophosphate deaminase 3(AMPD3)	0	0	0	0	0	0	0	0	0	1	3	2	5	5	9	0	0	0	1	1	2	0	1	0	0	0	0	1	0	6	3	4	5	2	0	0	51
ENSP00000416330	TGFBI	transforming growth factor beta induced(TGFBI)	0	0	0	17	20	12	0	0	0	0	0	0	0	0	0	0	0	0	0	0	0	0	0	2	0	0	0	0	0	0	0	0	0	0	0	0	51
ENSP00000438689	ACADVL	acyl-CoA dehydrogenase very long chain(ACADVL)	0	0	0	0	0	0	0	0	0	0	0	0	6	3	7	2	3	3	1	1	0	3	3	2	0	0	0	0	0	0	0	1	1	4	6	5	51
ENSP00000446489	ATP5F1B	ATP synthase F1 subunit beta(ATP5F1B)	0	0	0	0	2	0	0	0	0	0	0	0	0	0	0	0	0	0	0	0	0	0	0	0	1	9	7	8	6	0	0	0	0	0	18	0	51
ENSP00000234313	PLEK	pleckstrin(PLEK)	0	0	0	0	0	0	0	0	0	0	0	0	3	2	4	0	0	0	0	0	0	0	0	0	0	0	0	4	1	0	7	6	7	5	5	6	50
ENSP00000293670	KRT83	keratin 83(KRT83)	2	2	2	5	0	0	3	0	3	0	1	0	3	0	1	4	0	0	7	1	1	0	0	0	4	0	3	1	0	0	3	0	1	3	0	0	50
ENSP00000313199	HNRNPD	heterogeneous nuclear ribonucleoprotein D(HNRNPD)	0	0	0	1	0	2	0	0	2	0	0	0	0	0	2	0	0	2	2	2	0	2	3	2	0	0	2	3	4	6	4	6	3	2	0	0	50
ENSP00000319730	PRSS8	serine protease 8(PRSS8)	0	0	0	0	0	0	0	0	0	0	0	0	1	0	0	5	5	4	4	5	5	5	5	5	0	0	0	1	0	2	2	0	0	1	0	0	50
ENSP00000322276	VNN2	vanin 2(VNN2)	0	0	0	0	0	0	0	0	0	0	0	0	3	1	4	0	0	0	0	2	0	0	0	0	0	0	0	4	3	2	5	3	4	7	6	6	50
ENSP00000322439	TUFM	Tu translation elongation factor, mitochondrial(TUFM)	0	0	0	0	0	0	0	0	0	0	0	0	5	4	2	2	2	3	0	0	0	3	1	0	0	0	0	1	0	0	1	0	0	10	8	8	50
ENSP00000361508	PLTP	phospholipid transfer protein(PLTP)	0	0	0	0	0	0	0	0	0	0	0	0	0	0	0	0	0	0	0	0	0	0	0	0	0	16	0	18	16	0	0	0	0	0	0	0	50
ENSP00000383898	SLC25A3	solute carrier family 25 member 3(SLC25A3)	0	0	0	0	0	0	0	0	0	0	0	0	5	6	5	0	2	1	0	2	2	0	2	0	0	0	2	0	0	0	1	0	0	6	8	8	50
ENSP00000414958	NCF4	neutrophil cytosolic factor 4(NCF4)	0	0	0	0	0	0	0	0	0	0	0	0	0	0	7	0	1	1	1	0	0	0	0	0	0	0	1	4	5	5	0	7	0	5	7	6	50
ENSP00000423689	C1QB	complement C1q B chain(C1QB)	0	0	0	6	3	5	2	2	2	0	0	0	0	0	0	1	1	0	0	0	0	3	3	2	3	4	2	1	1	2	2	1	1	2	0	1	50
ENSP00000251645	KRT31	keratin 31(KRT31)	0	0	0	0	0	0	0	0	0	0	0	0	0	1	0	2	3	6	19	2	0	2	5	2	0	0	2	0	1	2	0	0	0	0	2	0	49
ENSP00000261336	PZP	PZP alpha-2-macroglobulin like(PZP)	4	0	0	0	0	0	0	3	1	0	0	0	0	0	0	0	0	0	0	0	0	0	0	0	4	13	13	3	2	4	1	0	0	0	1	0	49
ENSP00000344259	UBE2L3	ubiquitin conjugating enzyme E2 L3(UBE2L3)	0	2	2	0	0	0	0	0	0	0	0	0	5	3	0	2	1	1	0	0	0	1	1	0	0	0	1	3	1	4	5	7	5	1	2	2	49
ENSP00000374859	IGLC7	immunoglobulin lambda constant 7(IGLC7)	0	3	3	0	1	1	0	1	1	0	0	0	0	1	1	2	2	3	0	3	3	0	4	3	1	3	3	0	1	2	2	2	1	0	1	1	49
ENSP00000413606	STXBP2	syntaxin binding protein 2(STXBP2)	0	0	0	0	0	0	0	0	0	0	0	0	6	5	3	1	1	0	2	5	5	0	0	0	0	0	0	0	2	3	3	4	3	3	1	2	49
ENSP00000420168	GSTA2	glutathione S-transferase alpha 2(GSTA2)	0	0	0	0	0	0	0	0	4	0	0	0	2	0	0	0	0	0	0	13	13	0	0	6	0	0	0	0	0	0	6	5	0	0	0	0	49
ENSP00000441160	KRT72	keratin 72(KRT72)	0	0	0	0	0	0	0	0	0	0	0	0	0	0	0	10	4	6	1	0	0	12	6	8	1	0	0	1	0	0	0	0	0	0	0	0	49
ENSP00000475750	HEBP2	heme binding protein 2(HEBP2)	1	2	0	1	0	0	0	0	0	0	0	0	3	2	2	3	5	9	0	0	0	2	2	2	1	0	0	1	2	2	2	2	3	0	2	0	49
ENSP00000303908	TWF2	twinfilin actin binding protein 2(TWF2)	0	0	0	0	0	0	0	0	0	0	0	0	4	3	6	1	0	0	0	0	0	1	0	0	1	0	0	3	6	7	6	3	5	2	0	0	48
ENSP00000351385	MICAL1	microtubule associated monooxygenase, calponin and LIM domain containing 1(MICAL1)	0	0	0	0	0	0	0	0	0	0	0	0	4	3	3	0	0	0	6	4	2	0	0	0	0	0	0	5	0	2	4	2	5	3	3	2	48
ENSP00000414254	ADH7	alcohol dehydrogenase 7 (class IV), mu or sigma polypeptide(ADH7)	0	0	0	0	0	0	0	0	0	0	0	0	0	0	0	3	6	5	4	4	6	5	7	4	0	0	0	2	0	2	0	0	0	0	0	0	48
ENSP00000441227	TMC5	transmembrane channel like 5(TMC5)	0	0	0	0	0	0	0	0	0	0	0	0	6	3	4	0	0	0	7	7	5	0	0	0	0	0	0	0	0	0	5	3	2	3	3	0	48
ENSP00000265729	SRI	sorcin(SRI)	0	4	2	0	3	2	0	3	2	0	0	0	2	4	2	1	0	0	0	3	2	0	0	0	0	0	2	0	0	0	2	2	3	2	3	3	47
ENSP00000300933	TPM4	tropomyosin 4(TPM4)	0	2	2	0	0	0	2	3	3	0	0	0	2	3	2	0	0	0	1	2	3	0	0	0	0	1	0	2	3	2	3	5	3	1	2	0	47
ENSP00000360281	C8B	complement C8 beta chain(C8B)	0	0	0	7	10	11	4	2	2	0	0	0	0	0	0	0	0	0	0	0	0	1	1	1	0	3	3	1	0	1	0	0	0	0	0	0	47
ENSP00000360739	UBE2V1	ubiquitin conjugating enzyme E2 V1(UBE2V1)	2	0	0	0	0	0	4	0	2	0	0	0	5	3	4	4	3	0	0	0	0	0	0	0	3	0	0	3	3	3	3	0	4	0	1	0	47
ENSP00000375027	IGHV3-38	immunoglobulin heavy variable 3-38 (non-functional)(IGHV3-38)	0	1	0	2	4	3	0	1	0	0	0	0	1	1	1	1	0	1	2	3	0	3	3	1	0	3	4	2	2	1	3	3	1	0	0	0	47
ENSP00000482674	H2BC3	H2B clustered histone 3(H2BC3)	0	0	0	0	0	0	0	0	0	0	0	0	0	19	0	0	0	0	0	0	0	0	0	0	0	0	5	0	0	0	4	4	0	0	0	15	47
ENSP00000160262	ICAM3	intercellular adhesion molecule 3(ICAM3)	0	0	0	0	0	0	0	0	0	0	0	0	6	7	8	0	0	0	0	0	0	0	0	0	0	0	1	3	4	3	1	3	1	3	2	4	46
ENSP00000253792	ACLY	ATP citrate lyase(ACLY)	0	0	0	0	0	0	1	0	2	0	0	0	2	1	3	2	1	1	2	0	2	1	1	2	0	0	1	2	2	1	2	7	5	1	2	2	46
ENSP00000328358	KRT79	keratin 79(KRT79)	0	0	0	0	0	0	0	0	1	0	0	0	0	0	0	20	8	12	0	0	1	2	1	1	0	0	0	0	0	0	0	0	0	0	0	0	46
ENSP00000370023	HADHA	hydroxyacyl-CoA dehydrogenase trifunctional multienzyme complex subunit alpha(HADHA)	0	0	0	0	0	0	0	0	0	0	0	0	4	6	4	1	0	2	2	3	3	1	1	3	0	0	0	0	0	0	1	0	3	6	3	3	46
ENSP00000375045	IGHV3-73	immunoglobulin heavy variable 3-73(IGHV3-73)	0	0	0	0	0	0	0	0	0	0	0	0	0	1	0	1	1	1	0	0	0	5	3	2	0	3	3	0	2	2	5	7	7	0	1	2	46
ENSP00000399168	HLA-B	major histocompatibility complex, class I, B(HLA-B)	0	0	0	0	0	0	0	0	0	0	0	0	0	0	0	0	0	0	5	1	6	0	0	0	0	0	0	0	0	0	6	5	0	23	0	0	46
ENSP00000413165	CKMT1A	creatine kinase, mitochondrial 1A(CKMT1A)	0	0	0	0	0	0	0	0	0	0	0	0	0	0	0	5	8	9	0	0	0	6	11	7	0	0	0	0	0	0	0	0	0	0	0	0	46
ENSP00000419378	CLIC3	chloride intracellular channel 3(CLIC3)	0	0	0	0	0	0	0	0	0	0	0	0	0	0	0	9	9	14	0	0	0	3	7	4	0	0	0	0	0	0	0	0	0	0	0	0	46
ENSP00000425501	SLC34A2	solute carrier family 34 member 2(SLC34A2)	0	0	0	0	0	0	0	0	0	0	0	0	4	0	5	0	0	0	9	0	0	0	0	0	0	4	0	0	0	0	2	3	0	7	8	4	46
ENSP00000425962	IGKV1D-37	immunoglobulin kappa variable 1D-37 (non-functional)(IGKV1D-37)	0	0	0	0	5	5	0	0	0	0	0	0	0	0	0	0	0	0	0	0	0	9	11	10	0	0	6	0	0	0	0	0	0	0	0	0	46
ENSP00000436051	CRYAB	crystallin alpha B(CRYAB)	0	0	0	0	0	0	0	0	0	0	0	0	0	0	0	13	12	6	0	0	0	4	3	5	0	2	1	0	0	0	0	0	0	0	0	0	46
ENSP00000271308	PSMA5	proteasome 20S subunit alpha 5(PSMA5)	0	2	0	0	0	0	2	2	0	0	0	0	3	1	1	2	2	5	0	0	0	1	0	0	0	0	0	2	1	3	5	4	4	5	0	0	45
ENSP00000299427	TPP1	tripeptidyl peptidase 1(TPP1)	0	0	0	0	0	0	0	0	0	0	0	0	0	0	0	1	0	0	11	12	11	0	0	0	0	0	0	0	0	0	2	3	0	0	2	3	45
ENSP00000302728	GUSB	glucuronidase beta(GUSB)	0	0	0	0	0	0	0	0	0	0	0	0	9	8	8	0	0	0	0	1	0	0	0	0	0	0	0	0	0	0	2	3	3	3	4	4	45
ENSP00000304592	FASN	fatty acid synthase(FASN)	0	0	0	0	0	0	0	0	0	0	0	0	0	0	0	10	10	9	0	0	0	5	6	3	0	0	0	0	1	0	0	0	0	0	1	0	45
ENSP00000307132	CST5	cystatin D(CST5)	0	0	0	0	0	0	0	0	0	0	0	0	0	0	0	0	0	0	2	0	0	10	15	14	0	0	0	4	0	0	0	0	0	0	0	0	45
ENSP00000329374	SERPINA7	serpin family A member 7(SERPINA7)	0	3	3	4	3	4	3	4	4	0	0	0	0	1	0	0	0	0	0	0	0	0	0	0	1	2	0	3	2	3	0	2	2	0	0	1	45
ENSP00000356354	PCMT1	protein-L-isoaspartate (D-aspartate) O-methyltransferase(PCMT1)	0	0	0	0	0	0	3	3	3	0	0	0	3	2	3	0	0	0	0	1	0	0	0	0	1	0	0	1	3	6	4	4	4	2	0	2	45
ENSP00000369689	CALML5	calmodulin like 5(CALML5)	0	0	0	0	0	0	0	0	0	0	0	0	0	0	0	11	7	9	0	0	0	5	6	3	0	0	0	2	0	2	0	0	0	0	0	0	45
ENSP00000405670	NAPRT	nicotinate phosphoribosyltransferase(NAPRT)	0	0	0	0	0	0	0	0	0	0	0	2	5	6	5	0	1	1	0	0	0	0	0	1	0	0	0	5	4	4	1	5	1	0	2	2	45
ENSP00000418359	PDXK	pyridoxal kinase(PDXK)	0	0	0	0	0	0	0	0	0	0	0	0	0	5	6	2	0	0	0	0	0	0	0	1	0	0	0	3	2	4	4	5	1	4	4	4	45
ENSP00000418773	CP	ceruloplasmin(CP)	0	0	0	3	0	1	0	0	0	12	13	14	0	0	0	0	0	0	0	0	0	0	0	0	1	0	1	0	0	0	0	0	0	0	0	0	45
ENSP00000438615	n/a	n/a	0	1	5	4	11	9	3	5	3	0	0	0	0	0	0	0	0	0	0	0	0	0	0	0	0	2	2	0	0	0	0	0	0	0	0	0	45
ENSP00000473655	DDOST	dolichyl-diphosphooligosaccharide--protein glycosyltransferase non-catalytic subunit(DDOST)	0	0	0	0	0	0	0	0	0	0	0	0	6	4	7	2	0	2	1	0	0	1	2	1	0	0	0	0	2	0	0	0	0	7	6	4	45
ENSP00000386756	ANXA4	annexin A4(ANXA4)	3	0	0	0	0	1	0	0	0	0	0	0	0	0	0	7	6	0	11	0	7	1	0	3	1	0	4	0	0	0	0	0	0	0	0	0	44
ENSP00000428924	LYN	LYN proto-oncogene, Src family tyrosine kinase(LYN)	0	0	0	0	0	0	0	0	0	0	0	0	6	2	2	0	0	1	1	4	5	0	0	2	0	1	1	3	1	1	1	0	3	4	2	4	44
ENSP00000472249	GMFG	glia maturation factor gamma(GMFG)	0	0	0	0	0	0	0	0	0	0	0	0	5	0	4	0	0	0	0	0	0	0	0	0	0	0	0	0	0	0	11	17	6	0	1	0	44
ENSP00000474284	IGHV1OR15-1	immunoglobulin heavy variable 1/OR15-1 (non-functional)(IGHV1OR15-1)	6	0	8	0	0	0	0	4	0	0	0	1	0	0	0	0	3	2	5	3	5	0	0	0	0	0	0	0	7	0	0	0	0	0	0	0	44
ENSP00000207549	UNC13D	unc-13 homolog D(UNC13D)	0	0	0	0	0	0	0	0	0	0	0	0	7	9	6	0	0	0	0	1	0	0	0	0	0	0	0	0	1	3	4	2	1	3	3	3	43
ENSP00000248899	NCF4	neutrophil cytosolic factor 4(NCF4)	0	0	0	0	0	0	0	0	0	0	0	0	9	10	0	0	0	0	0	5	4	0	0	0	0	0	0	0	0	0	5	0	10	0	0	0	43
ENSP00000296456	APEH	acylaminoacyl-peptide hydrolase(APEH)	0	0	0	0	0	0	3	4	4	0	0	0	2	2	4	0	2	2	0	0	0	0	1	0	0	0	0	0	3	2	2	2	3	3	2	2	43
ENSP00000335620	GSTA1	glutathione S-transferase alpha 1(GSTA1)	0	0	0	12	9	7	0	0	0	0	0	0	0	0	0	0	0	0	15	0	0	0	0	0	0	0	0	0	0	0	0	0	0	0	0	0	43
ENSP00000345689	RAB5C	RAB5C, member RAS oncogene family(RAB5C)	0	0	0	0	0	0	0	0	0	0	0	0	0	3	9	0	0	0	0	6	8	0	0	2	0	2	0	0	2	3	0	3	3	0	2	0	43
ENSP00000363973	ALPL	alkaline phosphatase, biomineralization associated(ALPL)	0	0	0	0	0	0	0	0	0	0	0	0	2	1	0	0	0	0	5	6	6	0	1	1	1	0	1	0	0	0	4	5	5	4	0	1	43
ENSP00000385740	SUN2	Sad1 and UNC84 domain containing 2(SUN2)	0	0	0	0	0	0	0	0	0	0	0	0	9	10	8	0	0	0	0	0	0	0	0	0	0	0	0	0	0	0	0	0	0	8	4	4	43
ENSP00000389906	PDIA3	protein disulfide isomerase family A member 3(PDIA3)	0	0	0	0	0	0	0	0	0	0	0	0	2	3	2	2	2	2	2	1	1	1	1	1	0	1	0	1	2	2	2	3	2	2	4	4	43
ENSP00000448039	NACA	nascent polypeptide associated complex subunit alpha(NACA)	0	1	0	0	0	0	0	0	1	0	0	0	3	1	1	3	4	2	1	0	0	1	1	0	0	0	0	5	2	2	3	3	2	3	2	2	43
ENSP00000450838	SERPINA4	serpin family A member 4(SERPINA4)	0	0	0	2	2	3	0	0	1	0	0	0	3	1	4	0	0	0	0	0	0	0	2	0	0	4	3	5	3	2	2	3	1	2	0	0	43
ENSP00000463092	MSMB	microseminoprotein beta(MSMB)	0	0	0	0	0	0	0	0	0	0	0	0	0	0	0	0	0	0	0	28	0	0	0	0	0	0	15	0	0	0	0	0	0	0	0	0	43
ENSP00000256216	n/a	n/a	0	0	0	0	0	0	0	0	0	0	0	0	2	0	0	3	1	2	1	2	3	3	2	2	0	0	0	0	0	0	0	1	1	6	6	7	42
ENSP00000262646	RAB2A	RAB2A, member RAS oncogene family(RAB2A)	0	0	0	0	0	0	0	0	0	0	0	0	3	3	4	1	5	2	2	1	2	1	0	2	0	0	1	0	1	3	2	0	1	3	2	3	42
ENSP00000264832	ICAM1	intercellular adhesion molecule 1(ICAM1)	0	0	0	5	5	5	0	0	0	0	0	0	0	0	0	0	0	0	5	7	4	0	0	0	0	5	5	0	0	0	0	1	0	0	0	0	42
ENSP00000328426	TASOR2	transcription activation suppressor family member 2(TASOR2)	6	0	0	4	0	4	3	0	0	0	0	0	0	0	0	0	0	2	0	0	0	0	0	7	11	0	5	0	0	0	0	0	0	0	0	0	42
ENSP00000339479	NT5C2	5'-nucleotidase, cytosolic II(NT5C2)	0	0	0	0	0	0	0	0	0	0	0	0	5	4	4	4	3	3	0	0	2	1	2	0	0	0	0	1	1	0	1	1	0	2	4	4	42
ENSP00000374832	IGLV1-44	immunoglobulin lambda variable 1-44(IGLV1-44)	0	0	0	0	0	0	0	0	0	0	0	0	0	2	0	4	0	4	0	0	0	1	5	2	0	3	5	0	2	3	1	1	4	0	2	3	42
ENSP00000387176	POTEJ	POTE ankyrin domain family member J(POTEJ)	0	0	0	0	0	0	0	0	0	0	0	0	9	4	5	0	0	0	1	0	2	1	1	1	1	0	0	1	0	2	3	4	5	1	0	1	42
ENSP00000415840	n/a	Cathepsin D (H7C469_HUMAN)	0	0	0	0	0	0	0	0	0	0	0	0	6	3	0	9	0	7	0	0	0	0	0	0	0	0	0	9	0	8	0	0	0	0	0	0	42
ENSP00000419598	IGKV1-9	immunoglobulin kappa variable 1-9(IGKV1-9)	0	10	0	0	0	0	0	0	0	0	0	0	0	0	0	3	16	10	0	0	0	0	0	0	3	0	0	0	0	0	0	0	0	0	0	0	42
ENSP00000432362	n/a	n/a	0	0	0	0	0	0	0	0	0	0	0	0	1	0	0	0	2	0	6	8	7	3	5	0	1	0	3	0	1	0	3	0	0	2	0	0	42
ENSP00000217131	CTSZ	cathepsin Z(CTSZ)	0	0	0	0	0	0	0	0	0	0	0	0	2	4	3	0	0	0	4	4	3	1	0	0	0	0	0	2	3	3	1	3	2	1	3	2	41
ENSP00000264933	PDCD6	programmed cell death 6(PDCD6)	0	0	0	0	0	0	0	0	0	0	0	0	3	3	0	4	4	1	1	1	2	1	1	1	0	0	0	1	1	1	2	5	0	2	4	3	41
ENSP00000276079	NONO	non-POU domain containing octamer binding(NONO)	0	0	0	0	0	0	0	0	0	0	0	0	3	4	2	0	0	0	0	1	0	0	0	0	0	0	0	3	3	2	6	7	3	0	3	4	41
ENSP00000302021	MUC7	mucin 7, secreted(MUC7)	0	0	0	0	0	0	0	0	0	0	0	0	0	0	0	0	0	39	0	0	0	1	0	0	0	0	0	0	1	0	0	0	0	0	0	0	41
ENSP00000335153	HSP90AA1	heat shock protein 90 alpha family class A member 1(HSP90AA1)	0	0	0	0	0	0	0	0	0	0	0	0	0	0	0	0	0	0	0	0	0	0	0	0	0	0	0	0	0	0	41	0	0	0	0	0	41
ENSP00000361761	WFDC2	WAP four-disulfide core domain 2(WFDC2)	0	0	0	0	0	0	0	0	0	0	0	0	1	0	1	0	0	0	3	5	6	1	6	2	0	0	2	1	1	0	2	0	2	3	2	3	41
ENSP00000385035	C1S	complement C1s(C1S)	2	0	0	6	8	7	2	6	6	0	0	0	0	0	0	0	0	0	0	0	0	0	0	1	0	1	2	0	0	0	0	0	0	0	0	0	41
ENSP00000441875	PHB2	prohibitin 2(PHB2)	0	0	0	0	0	0	0	0	0	0	0	0	2	4	4	3	1	1	0	0	0	0	3	3	0	0	0	0	0	2	1	1	1	5	4	6	41
ENSP00000455736	PKM	pyruvate kinase M1/2(PKM)	5	2	3	10	9	10	0	0	0	0	0	0	0	1	0	0	0	0	0	0	0	0	0	0	0	0	0	0	0	0	0	0	1	0	0	0	41
ENSP00000313833	LCN15	lipocalin 15(LCN15)	0	0	0	0	0	0	0	0	0	0	0	0	0	0	0	0	0	0	0	0	0	8	17	13	0	0	0	1	0	1	0	0	0	0	0	0	40
ENSP00000317842	CES2	carboxylesterase 2(CES2)	0	0	0	0	0	0	0	0	0	0	0	0	0	0	0	10	11	14	0	0	0	0	5	0	0	0	0	0	0	0	0	0	0	0	0	0	40
ENSP00000318822	BID	BH3 interacting domain death agonist(BID)	0	0	0	0	0	0	0	0	0	2	0	2	3	3	0	0	0	0	2	0	0	0	0	0	0	0	0	0	3	4	8	4	6	2	1	0	40
ENSP00000361892	STK4	serine/threonine kinase 4(STK4)	0	0	0	0	0	0	0	0	0	0	0	0	5	2	3	0	0	0	0	0	0	0	0	0	0	0	0	2	1	2	7	5	5	3	2	3	40
ENSP00000371483	SLC34A2	solute carrier family 34 member 2(SLC34A2)	0	0	0	0	0	0	0	0	0	0	0	0	0	5	0	0	0	0	0	15	13	0	0	0	0	0	4	0	0	0	0	0	3	0	0	0	40
ENSP00000386284	ALAD	aminolevulinate dehydratase(ALAD)	0	1	0	0	0	0	7	9	8	0	7	4	0	2	0	0	0	0	0	0	0	0	0	0	0	0	0	0	1	0	0	1	0	0	0	0	40
ENSP00000407165	ACSL1	acyl-CoA synthetase long chain family member 1(ACSL1)	0	0	0	0	0	0	0	0	0	0	0	0	7	5	6	0	0	0	0	0	0	0	0	0	0	0	0	1	2	2	0	1	1	9	0	6	40
ENSP00000410833	GBE1	1,4-alpha-glucan branching enzyme 1(GBE1)	0	0	0	0	0	0	0	0	0	0	0	0	6	5	5	0	0	0	0	0	0	0	0	0	0	0	0	2	2	3	5	2	4	2	4	0	40
ENSP00000282470	SPARCL1	SPARC like 1(SPARCL1)	0	0	0	0	0	0	0	0	0	0	0	0	0	0	0	0	1	0	1	0	0	10	12	12	0	0	0	2	0	1	0	0	0	0	0	0	39
ENSP00000289175	LRRFIP1	LRR binding FLII interacting protein 1(LRRFIP1)	0	0	0	0	0	0	0	0	0	0	0	0	0	3	4	0	0	0	0	0	0	0	0	0	0	0	0	3	2	3	7	9	8	0	0	0	39
ENSP00000315685	BAIAP2	BAR/IMD domain containing adaptor protein 2(BAIAP2)	0	0	0	0	0	0	0	0	0	0	0	0	0	0	0	0	0	0	11	13	11	0	0	0	0	0	0	0	0	0	1	0	0	0	1	2	39
ENSP00000349748	SFPQ	splicing factor proline and glutamine rich(SFPQ)	0	0	0	0	0	0	0	0	0	0	0	0	4	1	2	0	0	1	2	0	2	0	0	0	0	0	0	3	3	2	5	4	2	3	2	3	39
ENSP00000360939	CMPK1	cytidine/uridine monophosphate kinase 1(CMPK1)	0	0	1	0	0	0	0	0	1	0	0	0	0	0	0	6	5	4	0	3	0	2	4	4	0	0	0	2	0	3	0	4	0	0	0	0	39
ENSP00000405975	PPIA	peptidylprolyl isomerase A(PPIA)	0	0	0	6	6	0	0	0	0	0	0	0	22	1	0	0	0	0	0	0	0	0	0	0	0	0	0	1	0	0	1	1	1	0	0	0	39
ENSP00000453829	PSMA4	proteasome 20S subunit alpha 4(PSMA4)	0	0	0	0	0	0	0	0	0	0	0	0	5	3	4	0	0	0	0	0	0	0	0	0	0	0	0	0	0	0	3	2	4	4	4	10	39
ENSP00000202773	RPL6	ribosomal protein L6(RPL6)	0	0	0	0	0	0	0	0	0	1	0	0	3	0	4	3	4	5	1	0	0	1	3	1	0	0	0	0	3	2	2	1	0	3	0	1	38
ENSP00000230085	SNX3	sorting nexin 3(SNX3)	0	0	0	0	0	0	0	0	0	0	0	0	0	2	3	0	1	0	0	0	0	0	0	0	0	0	0	0	3	3	2	8	6	2	3	5	38
ENSP00000246069	DSTN	destrin, actin depolymerizing factor(DSTN)	0	0	0	0	0	0	0	0	0	0	0	0	0	0	0	5	6	7	4	4	4	2	2	2	0	0	1	0	0	1	0	0	0	0	0	0	38
ENSP00000318197	TUBA3E	tubulin alpha 3e(TUBA3E)	1	0	0	1	1	2	2	1	1	2	1	1	1	1	1	1	1	1	2	1	1	1	1	1	1	1	1	1	1	1	1	1	1	1	1	1	38
ENSP00000354876	MT-CO2	mitochondrially encoded cytochrome c oxidase II(MT-CO2)	0	0	0	0	0	0	0	0	0	0	0	0	4	3	3	2	2	3	1	2	0	1	2	2	0	0	1	0	0	0	0	0	0	6	4	2	38
ENSP00000399735	TSN	translin(TSN)	0	0	0	0	0	0	0	0	1	1	2	0	7	7	5	0	1	2	0	1	0	0	0	0	0	0	1	1	3	1	0	0	0	5	0	0	38
ENSP00000403349	ALDH2	aldehyde dehydrogenase 2 family member(ALDH2)	0	0	0	0	0	0	0	0	0	0	0	0	0	4	0	2	4	4	7	0	0	1	2	1	0	0	0	1	1	1	1	0	0	0	9	0	38
ENSP00000474524	IGHV3-30	immunoglobulin heavy variable 3-30(IGHV3-30)	0	1	1	0	1	1	0	1	1	0	0	0	0	1	0	1	0	1	2	3	3	1	0	0	0	0	20	0	0	0	0	0	0	0	0	0	38
ENSP00000333779	EVI2B	ecotropic viral integration site 2B(EVI2B)	0	0	0	0	0	0	0	0	0	0	0	0	6	5	5	0	0	0	0	0	0	0	0	0	0	0	0	2	2	2	1	2	1	4	3	4	37
ENSP00000346827	ALDH9A1	aldehyde dehydrogenase 9 family member A1(ALDH9A1)	0	0	0	0	0	0	0	0	3	0	0	0	0	2	0	5	7	7	0	1	0	3	3	0	0	0	0	0	1	1	1	1	1	0	1	0	37
ENSP00000355330	TGM2	transglutaminase 2(TGM2)	0	0	0	0	0	0	0	6	7	0	0	0	0	2	3	0	0	0	3	3	4	0	0	0	0	0	0	0	0	0	2	3	0	2	2	0	37
ENSP00000362906	EPB41	erythrocyte membrane protein band 4.1(EPB41)	2	5	6	0	0	0	8	7	6	1	0	0	0	0	0	0	0	0	0	0	0	0	0	0	2	0	0	0	0	0	0	0	0	0	0	0	37
ENSP00000375036	IGHV3-53	immunoglobulin heavy variable 3-53(IGHV3-53)	2	1	1	1	4	4	0	0	0	0	0	0	0	0	0	0	0	0	2	2	2	0	4	4	0	5	2	2	0	0	0	0	1	0	0	0	37
ENSP00000434685	ALDH3A1	aldehyde dehydrogenase 3 family member A1(ALDH3A1)	0	0	0	1	0	0	0	4	4	0	0	0	0	0	0	4	5	6	0	0	0	0	0	0	0	0	2	3	3	4	1	0	0	0	0	0	37
ENSP00000457733	SLC25A24	solute carrier family 25 member 24(SLC25A24)	0	0	0	0	0	0	0	0	0	0	0	0	5	0	4	0	0	0	0	0	0	0	0	0	0	0	0	0	0	0	2	4	3	7	5	7	37
ENSP00000480959	IGKV1D-13	immunoglobulin kappa variable 1D-13(IGKV1D-13)	0	0	0	0	0	0	3	4	5	0	0	0	2	0	0	0	0	0	5	0	0	5	5	6	0	0	2	0	0	0	0	0	0	0	0	0	37
ENSP00000487224	DDX3X	DEAD-box helicase 3 X-linked(DDX3X)	0	0	0	0	0	0	0	0	0	0	0	0	3	3	4	1	1	3	4	1	0	1	3	2	0	0	0	0	1	0	1	0	3	1	2	3	37
ENSP00000215829	SNRPD3	small nuclear ribonucleoprotein D3 polypeptide(SNRPD3)	0	0	0	0	0	0	0	0	0	0	0	0	4	2	4	0	0	0	0	0	0	2	2	2	0	0	1	2	0	1	3	3	1	5	4	0	36
ENSP00000221307	CYP4F3	cytochrome P450 family 4 subfamily F member 3(CYP4F3)	0	0	0	0	0	0	0	0	0	0	0	0	0	14	15	0	0	0	0	0	0	0	0	0	0	0	0	0	0	0	0	0	0	7	0	0	36
ENSP00000261479	PSMA6	proteasome 20S subunit alpha 6(PSMA6)	0	0	0	0	0	0	0	0	0	0	0	0	0	3	2	2	0	2	2	0	2	0	2	0	0	0	2	2	3	3	2	0	2	0	4	3	36
ENSP00000265686	TCIRG1	T cell immune regulator 1, ATPase H+ transporting V0 subunit a3(TCIRG1)	0	0	0	0	0	0	0	0	0	0	0	0	4	6	4	0	0	0	1	0	0	0	0	0	0	0	0	0	1	1	1	1	1	2	8	6	36
ENSP00000342032	BPGM	bisphosphoglycerate mutase(BPGM)	0	6	3	0	0	0	8	6	10	0	0	3	0	0	0	0	0	0	0	0	0	0	0	0	0	0	0	0	0	0	0	0	0	0	0	0	36
ENSP00000359539	GOT1	glutamic-oxaloacetic transaminase 1(GOT1)	0	0	0	0	0	0	3	2	4	0	0	0	1	0	1	5	4	4	0	0	0	1	2	2	0	0	0	1	0	0	0	0	0	2	0	4	36
ENSP00000375033	IGHV3-48	immunoglobulin heavy variable 3-48(IGHV3-48)	1	0	1	0	1	1	1	0	0	0	0	0	0	0	0	0	0	0	3	1	14	2	0	0	1	1	1	2	0	1	1	1	0	0	3	0	36
ENSP00000408342	PRAM1	PML-RARA regulated adaptor molecule 1(PRAM1)	0	0	0	0	0	0	0	0	0	0	0	0	5	5	6	0	0	0	0	0	0	0	0	0	0	0	0	3	0	0	8	3	6	0	0	0	36
ENSP00000442318	CAND1	cullin associated and neddylation dissociated 1(CAND1)	0	0	0	0	0	0	0	3	2	0	2	0	3	2	3	0	2	2	1	1	0	0	0	1	0	0	0	0	2	4	2	3	2	1	0	0	36
ENSP00000224181	n/a	n/a	1	0	0	6	7	7	1	2	0	0	0	0	0	0	0	0	0	0	0	0	0	1	1	0	0	3	3	0	1	0	0	2	0	0	0	0	35
ENSP00000261401	CORO1C	coronin 1C(CORO1C)	0	0	0	0	0	0	0	0	0	0	0	0	3	3	3	1	0	1	1	1	2	0	0	0	0	2	0	2	2	2	2	2	3	2	1	2	35
ENSP00000307014	KRT73	keratin 73(KRT73)	0	0	0	0	0	0	0	0	0	0	0	0	0	0	0	13	5	6	1	0	1	5	2	1	0	0	0	1	0	0	0	0	0	0	0	0	35
ENSP00000325548	CNDP2	carnosine dipeptidase 2(CNDP2)	0	0	0	0	0	0	0	0	0	0	0	0	0	0	0	4	4	3	2	3	4	2	3	3	0	0	0	0	0	0	4	3	0	0	0	0	35
ENSP00000345672	CTSB	cathepsin B(CTSB)	0	0	0	0	0	0	0	0	0	0	0	0	0	0	0	3	4	2	6	5	5	2	2	2	0	2	0	0	2	0	0	0	0	0	0	0	35
ENSP00000447378	MGAM	maltase-glucoamylase(MGAM)	0	0	0	0	0	0	0	0	0	0	0	0	0	0	0	0	0	2	0	0	0	0	0	0	0	0	0	4	3	5	2	4	2	0	13	0	35
ENSP00000484891	SRSF3	serine and arginine rich splicing factor 3(SRSF3)	0	0	0	0	0	0	0	0	0	0	0	0	2	3	2	2	3	2	0	0	0	0	0	0	0	2	0	3	2	0	3	4	4	3	0	0	35
ENSP00000249923	COPB1	COPI coat complex subunit beta 1(COPB1)	0	0	0	0	0	0	0	0	0	0	0	0	3	5	4	0	0	0	1	0	3	0	1	0	0	0	0	1	3	2	1	2	2	2	2	2	34
ENSP00000260356	THBS1	thrombospondin 1(THBS1)	0	0	0	0	0	0	0	0	3	0	0	0	0	0	0	0	2	1	2	3	3	5	4	1	0	0	0	2	4	4	0	0	0	0	0	0	34
ENSP00000276390	ATP6V1B2	ATPase H+ transporting V1 subunit B2(ATP6V1B2)	0	0	0	0	0	0	0	0	0	0	0	0	3	4	3	0	0	0	1	0	0	0	0	0	0	0	1	1	2	1	4	2	3	3	2	4	34
ENSP00000319464	CPN2	carboxypeptidase N subunit 2(CPN2)	0	0	0	6	11	12	2	0	0	0	0	0	0	0	0	0	0	0	0	0	0	0	0	0	0	0	3	0	0	0	0	0	0	0	0	0	34
ENSP00000336687	CBX3	chromobox 3(CBX3)	0	0	0	0	0	0	0	0	0	2	0	0	3	2	0	0	0	0	1	0	0	0	0	0	0	0	0	4	2	3	4	4	5	3	0	1	34
ENSP00000337838	RTN4	reticulon 4(RTN4)	0	0	0	0	0	0	0	0	0	0	0	0	7	1	0	0	0	0	2	2	2	0	0	0	0	0	2	4	2	2	2	2	1	3	2	0	34
ENSP00000346532	ARHGEF1	Rho guanine nucleotide exchange factor 1(ARHGEF1)	0	0	0	0	0	0	0	0	0	0	0	0	5	0	2	0	0	0	0	0	0	0	0	0	0	0	0	3	1	3	4	6	3	5	2	0	34
ENSP00000364475	FBP1	fructose-bisphosphatase 1(FBP1)	0	0	0	0	0	0	0	0	0	0	0	0	0	1	0	0	0	0	6	8	9	0	0	0	0	0	1	0	0	0	4	1	3	1	0	0	34
ENSP00000364907	SYK	spleen associated tyrosine kinase(SYK)	0	0	0	0	0	0	0	0	0	0	0	0	2	1	0	0	0	0	1	1	0	0	0	0	0	0	0	2	3	2	3	1	5	4	4	5	34
ENSP00000366454	SCEL	sciellin(SCEL)	0	0	0	0	0	0	0	0	0	0	0	0	0	0	0	0	23	0	0	0	0	11	0	0	0	0	0	0	0	0	0	0	0	0	0	0	34
ENSP00000376299	RPLP0	ribosomal protein lateral stalk subunit P0(RPLP0)	0	0	0	0	0	0	0	0	0	0	0	0	0	0	0	5	4	4	0	1	2	2	4	3	0	0	0	0	1	2	2	1	2	0	1	0	34
ENSP00000406382	IGKV1D-39	immunoglobulin kappa variable 1D-39(IGKV1D-39)	0	0	0	0	0	1	0	0	0	0	0	0	0	0	0	1	1	0	0	1	1	0	1	1	0	15	12	0	0	0	0	0	0	0	0	0	34
ENSP00000420826	PRB1	proline rich protein BstNI subfamily 1(PRB1)	0	0	0	0	0	0	0	0	0	0	0	0	0	0	0	0	0	0	26	0	0	0	0	0	0	0	0	8	0	0	0	0	0	0	0	0	34
ENSP00000480221	ANXA8L1	annexin A8 like 1(ANXA8L1)	0	0	0	0	0	0	0	0	0	0	0	0	0	0	0	9	1	8	0	0	0	4	1	0	0	0	0	5	0	4	0	0	0	0	0	2	34
ENSP00000215832	MAPK1	mitogen-activated protein kinase 1(MAPK1)	0	0	0	0	0	0	0	0	0	0	0	0	6	4	4	0	0	0	0	0	2	0	2	0	0	0	0	0	2	0	3	0	1	3	4	2	33
ENSP00000256496	ARL8B	ARF like GTPase 8B(ARL8B)	0	0	0	0	0	0	0	0	0	0	0	0	7	6	8	0	0	0	0	0	0	0	0	0	0	0	0	3	0	0	0	0	0	3	3	3	33
ENSP00000265131	TNC	tenascin C(TNC)	0	0	0	0	3	0	0	0	0	0	0	0	0	0	0	0	0	0	5	11	8	0	1	1	0	0	0	0	0	0	0	2	1	0	0	1	33
ENSP00000295006	CAPN2	calpain 2(CAPN2)	0	0	0	0	0	0	0	0	0	0	0	0	2	1	1	3	5	3	0	3	0	0	7	5	0	0	0	1	0	0	0	0	0	1	1	0	33
ENSP00000295927	PTX3	pentraxin 3(PTX3)	0	0	0	0	0	0	0	0	0	0	0	0	5	2	4	0	0	0	1	0	0	0	0	0	0	0	2	0	0	2	3	2	4	3	2	3	33
ENSP00000304044	GP2	glycoprotein 2(GP2)	0	0	0	1	2	0	0	0	0	0	0	0	2	2	2	0	0	0	0	0	0	1	1	3	0	0	0	2	1	2	1	2	1	5	3	2	33
ENSP00000331678	PKP3	plakophilin 3(PKP3)	0	0	0	0	0	0	0	0	0	0	0	0	0	0	0	8	12	9	0	0	0	1	3	0	0	0	0	0	0	0	0	0	0	0	0	0	33
ENSP00000362463	GLO1	glyoxalase I(GLO1)	0	4	5	0	0	0	3	3	0	0	0	0	0	1	0	2	2	3	0	0	0	0	0	0	2	0	0	2	1	0	0	2	2	0	1	0	33
ENSP00000362548	AK2	adenylate kinase 2(AK2)	0	0	0	0	0	0	0	0	0	0	0	0	5	5	2	0	0	0	0	0	0	0	0	0	0	0	0	2	2	2	3	4	3	1	2	2	33
ENSP00000369073	POSTN	periostin(POSTN)	0	0	0	0	13	0	0	0	0	0	0	0	0	0	0	0	0	0	0	0	0	0	0	0	0	3	4	2	2	3	2	3	1	0	0	0	33
ENSP00000412149	ATP5MF	ATP synthase membrane subunit f(ATP5MF)	0	0	0	0	0	0	0	0	0	0	0	0	3	3	2	2	3	1	1	0	0	2	2	2	0	0	0	1	1	0	1	1	0	2	3	3	33
ENSP00000220325	EHD4	EH domain containing 4(EHD4)	0	0	0	0	0	0	0	0	0	0	0	0	1	0	1	0	0	0	3	8	7	0	0	0	0	0	0	0	0	1	0	1	0	4	4	2	32
ENSP00000263398	CD44	CD44 molecule (IN blood group)(CD44)	0	1	0	2	0	0	0	0	0	0	0	0	3	2	4	1	1	1	1	1	0	1	1	1	0	4	0	2	0	0	2	0	2	0	1	1	32
ENSP00000276461	n/a	n/a	0	0	0	0	0	0	0	0	0	0	0	0	1	2	0	0	0	0	1	0	0	0	1	0	0	2	1	2	4	2	3	3	2	4	0	4	32
ENSP00000303145	TMED10	transmembrane p24 trafficking protein 10(TMED10)	0	0	0	0	0	0	0	0	0	0	0	0	5	4	5	3	0	0	0	1	0	0	2	0	0	0	0	0	0	0	0	0	0	6	4	2	32
ENSP00000303366	LMAN2	lectin, mannose binding 2(LMAN2)	0	0	0	0	0	0	0	0	0	0	0	0	4	6	6	0	0	0	0	0	0	0	0	0	0	0	0	0	0	0	0	0	0	4	5	7	32
ENSP00000324573	FLII	FLII actin remodeling protein(FLII)	0	0	0	0	0	0	0	0	0	0	0	0	4	5	4	0	2	0	1	0	0	0	0	0	0	0	0	2	2	0	2	2	0	0	4	4	32
ENSP00000333298	LAMP1	lysosomal associated membrane protein 1(LAMP1)	0	0	0	0	0	0	0	0	0	0	0	0	4	4	4	0	0	0	0	0	2	0	0	0	0	0	0	0	0	3	0	0	2	6	3	4	32
ENSP00000336945	CPNE1	copine 1(CPNE1)	0	0	0	0	0	0	0	0	0	0	0	0	1	1	2	0	1	1	2	1	0	0	0	0	0	0	2	0	1	2	3	4	3	3	3	2	32
ENSP00000356918	STX7	syntaxin 7(STX7)	0	0	0	0	0	0	0	0	0	0	0	0	5	3	4	1	0	0	1	0	0	0	0	0	0	0	0	3	4	2	1	2	0	2	2	2	32
ENSP00000413922	ITIH3	inter-alpha-trypsin inhibitor heavy chain 3(ITIH3)	3	2	5	0	0	0	11	5	5	0	0	0	0	0	0	0	0	0	0	0	0	0	0	0	1	0	0	0	0	0	0	0	0	0	0	0	32
ENSP00000262753	POF1B	POF1B actin binding protein(POF1B)	0	0	0	0	0	0	0	0	0	0	0	0	0	0	0	6	7	5	0	0	0	3	4	4	0	0	0	1	0	1	0	0	0	0	0	0	31
ENSP00000296754	ERAP1	endoplasmic reticulum aminopeptidase 1(ERAP1)	0	0	0	0	0	0	0	0	0	0	0	0	1	0	2	0	0	0	2	2	2	0	0	1	0	0	0	1	1	1	3	3	2	4	3	3	31
ENSP00000355645	ACTA1	actin alpha 1, skeletal muscle(ACTA1)	0	0	0	0	0	0	0	0	0	2	4	4	1	1	1	0	0	0	4	1	1	0	0	2	0	0	0	0	1	1	4	0	3	1	0	0	31
ENSP00000356946	n/a	n/a	0	0	0	0	0	0	0	0	0	0	0	0	0	0	0	0	0	0	0	0	0	0	0	0	0	0	0	2	2	0	2	6	4	3	6	6	31
ENSP00000360569	SCP2	sterol carrier protein 2(SCP2)	0	0	0	0	0	0	0	0	0	0	0	0	2	2	3	1	2	0	0	0	0	0	2	2	0	0	0	0	0	0	2	2	2	5	2	4	31
ENSP00000361072	TSPAN1	tetraspanin 1(TSPAN1)	0	0	0	0	0	0	0	0	0	0	0	0	2	2	0	0	0	0	3	4	3	1	2	2	0	0	2	0	0	0	1	1	3	2	2	1	31
ENSP00000401707	IGHV3-64	immunoglobulin heavy variable 3-64(IGHV3-64)	0	1	0	0	0	0	0	1	0	0	0	0	3	3	3	0	2	5	0	0	0	0	0	0	0	4	6	0	0	0	0	0	3	0	0	0	31
ENSP00000443475	TUBA1C	tubulin alpha 1c(TUBA1C)	0	0	0	0	0	0	0	0	0	0	0	0	0	0	0	0	31	0	0	0	0	0	0	0	0	0	0	0	0	0	0	0	0	0	0	0	31
ENSP00000246895	STATH	statherin(STATH)	0	0	0	0	0	0	3	6	0	0	0	0	0	0	14	0	0	0	0	7	0	0	0	0	0	0	0	0	0	0	0	0	0	0	0	0	30
ENSP00000295770	STT3B	STT3 oligosaccharyltransferase complex catalytic subunit B(STT3B)	0	0	0	0	0	0	0	0	0	0	0	0	4	7	4	0	0	0	0	0	0	0	0	0	0	0	0	0	0	0	0	0	0	5	5	5	30
ENSP00000299300	CCT2	chaperonin containing TCP1 subunit 2(CCT2)	0	1	1	0	0	0	2	4	2	0	0	0	3	0	0	1	1	0	1	1	0	1	0	1	1	0	1	0	0	0	3	2	2	0	1	1	30
ENSP00000317362	PRCP	prolylcarboxypeptidase(PRCP)	0	0	0	0	0	0	0	0	0	0	0	0	6	5	5	0	0	0	0	0	0	0	0	0	0	0	0	1	0	0	2	2	1	3	4	1	30
ENSP00000355493	ADSS2	adenylosuccinate synthase 2(ADSS2)	0	0	0	0	0	0	0	0	0	1	0	0	6	4	5	0	0	0	1	0	0	0	0	0	0	0	0	1	0	0	5	3	3	0	1	0	30
ENSP00000360141	GNAS	GNAS complex locus(GNAS)	0	0	0	0	0	0	0	0	0	0	0	0	1	0	2	1	1	2	4	4	4	1	2	0	0	0	0	1	0	1	2	1	2	1	0	0	30
ENSP00000363162	ATP6V1G1	ATPase H+ transporting V1 subunit G1(ATP6V1G1)	0	0	0	0	0	0	0	0	0	0	0	0	3	2	2	0	0	1	1	0	0	1	0	0	0	0	0	2	3	1	2	3	3	2	2	2	30
ENSP00000363773	C1QA	complement C1q A chain(C1QA)	1	1	1	2	2	3	3	1	2	0	0	0	0	0	0	0	0	0	0	0	0	0	0	0	2	2	4	0	1	1	0	1	1	0	1	1	30
ENSP00000374854	IGLV3-1	immunoglobulin lambda variable 3-1(IGLV3-1)	0	0	0	6	3	0	0	0	0	0	0	0	1	1	0	0	2	0	2	2	2	1	1	2	0	0	1	1	1	1	0	1	0	0	0	2	30
ENSP00000375030	IGHV1-45	immunoglobulin heavy variable 1-45(IGHV1-45)	0	0	0	1	2	1	0	0	0	0	0	0	0	0	1	0	1	0	5	5	2	2	2	3	0	2	0	0	2	1	0	0	0	0	0	0	30
ENSP00000393151	HNRNPU	heterogeneous nuclear ribonucleoprotein U(HNRNPU)	0	0	0	0	0	0	0	0	0	0	0	0	7	0	0	0	0	2	3	0	0	0	1	0	0	0	0	3	0	0	7	0	0	7	0	0	30
ENSP00000400010	PTPRJ	protein tyrosine phosphatase receptor type J(PTPRJ)	0	0	0	0	0	0	0	0	0	0	0	0	8	6	6	0	0	0	0	0	0	0	0	0	0	0	0	0	0	0	2	0	0	3	3	2	30
ENSP00000416293	SLC2A1	solute carrier family 2 member 1(SLC2A1)	0	0	0	1	3	3	4	3	3	4	5	4	0	0	0	0	0	0	0	0	0	0	0	0	0	0	0	0	0	0	0	0	0	0	0	0	30
ENSP00000437057	IFITM1	interferon induced transmembrane protein 1(IFITM1)	0	0	0	0	0	0	0	0	0	0	0	0	6	6	5	0	0	0	0	0	0	0	0	0	0	0	0	0	0	0	0	0	0	4	7	2	30
ENSP00000466395	CYP4F3	cytochrome P450 family 4 subfamily F member 3(CYP4F3)	0	0	0	0	0	0	0	0	0	0	0	0	11	0	0	0	0	0	0	0	2	0	0	2	0	0	0	0	0	0	0	0	0	0	10	5	30
ENSP00000218340	RP2	RP2 activator of ARL3 GTPase(RP2)	0	0	0	0	0	0	0	0	0	0	0	0	5	9	2	0	0	0	0	0	0	0	0	0	0	0	0	0	1	0	2	0	2	2	3	3	29
ENSP00000221992	CEACAM5	CEA cell adhesion molecule 5(CEACAM5)	0	0	0	0	0	0	0	0	0	0	0	0	0	0	0	0	0	0	0	16	0	0	0	0	0	0	0	0	0	0	0	0	0	13	0	0	29
ENSP00000237530	RPN2	ribophorin II(RPN2)	0	0	0	0	0	0	0	0	0	0	0	0	3	3	2	0	0	3	0	0	2	0	0	0	0	0	0	0	0	0	0	0	0	4	5	7	29
ENSP00000258787	MYO1G	myosin IG(MYO1G)	0	0	0	0	0	0	0	0	0	0	0	0	5	3	6	0	0	0	0	1	0	0	0	0	0	0	0	0	0	0	0	2	0	5	3	4	29
ENSP00000301587	ATP5PD	ATP synthase peripheral stalk subunit d(ATP5PD)	0	0	0	0	0	0	0	0	0	0	0	0	2	0	4	2	3	3	0	0	0	0	0	2	0	0	0	0	0	0	0	2	2	0	5	4	29
ENSP00000311430	RPL4	ribosomal protein L4(RPL4)	0	0	0	0	0	0	0	0	0	0	0	0	0	3	2	3	5	4	0	0	0	1	2	3	0	0	0	0	2	0	0	3	0	1	0	0	29
ENSP00000341903	MYO1B	myosin IB(MYO1B)	0	0	0	0	0	0	0	0	0	0	0	0	0	0	0	0	0	0	7	10	11	0	0	0	0	0	0	0	0	0	0	0	0	1	0	0	29
ENSP00000347512	CD47	CD47 molecule(CD47)	0	0	0	0	0	0	0	0	0	0	0	0	4	3	3	0	0	0	1	0	2	0	0	0	0	2	0	0	2	0	1	1	1	3	3	3	29
ENSP00000350708	RAD23B	RAD23 homolog B, nucleotide excision repair protein(RAD23B)	0	2	2	0	0	0	0	0	0	0	0	0	0	0	0	3	0	0	0	0	0	0	0	0	0	0	0	0	2	3	3	9	5	0	0	0	29
ENSP00000355228	HMGN2	high mobility group nucleosomal binding domain 2(HMGN2)	0	0	0	0	0	0	0	0	0	0	5	5	0	5	0	0	0	0	0	0	0	0	0	0	0	0	0	5	0	2	3	4	0	0	0	0	29
ENSP00000356515	UTRN	utrophin(UTRN)	0	0	0	0	0	2	0	0	0	0	0	0	0	2	0	0	0	0	2	2	0	0	0	0	0	4	6	0	0	2	0	4	0	2	3	0	29
ENSP00000358867	GNAI3	G protein subunit alpha i3(GNAI3)	0	0	0	0	0	0	0	0	0	4	1	3	3	2	3	0	1	0	1	1	1	0	0	1	2	0	0	0	1	0	1	1	1	1	1	0	29
ENSP00000365022	HCK	HCK proto-oncogene, Src family tyrosine kinase(HCK)	0	0	0	0	0	0	0	0	0	0	0	0	1	6	2	0	0	0	0	0	0	0	0	0	0	0	0	1	0	2	3	0	1	0	6	7	29
ENSP00000381072	SERPINB8	serpin family B member 8(SERPINB8)	0	0	0	0	0	0	0	0	0	0	0	0	4	6	5	0	0	0	0	0	0	0	0	0	0	0	0	0	0	1	0	1	0	4	4	4	29
ENSP00000390471	BPIFB1	BPI fold containing family B member 1(BPIFB1)	0	0	0	0	0	0	0	0	0	1	0	1	0	0	2	0	0	0	2	2	2	0	0	0	2	1	2	0	1	2	0	0	0	5	4	2	29
ENSP00000399826	IGHV3-43	immunoglobulin heavy variable 3-43(IGHV3-43)	0	0	0	0	0	1	0	0	0	0	0	0	1	0	0	1	1	1	3	2	0	2	3	2	1	1	2	2	0	1	2	1	2	0	0	0	29
ENSP00000410452	STMN1	stathmin 1(STMN1)	0	2	2	0	0	0	0	0	0	0	0	0	2	1	0	0	0	0	0	0	0	0	0	0	0	0	0	3	0	2	5	6	6	0	0	0	29
ENSP00000465763	n/a	Large ribosomal subunit protein eL22 (K7EKS7_HUMAN)	0	0	0	0	0	0	0	0	0	0	0	0	0	0	0	2	3	3	2	1	2	2	2	1	0	0	0	1	1	2	2	2	3	0	0	0	29
ENSP00000472543	MYH14	myosin heavy chain 14(MYH14)	0	0	0	0	2	0	0	0	0	0	0	0	0	0	0	3	3	5	0	0	0	2	4	6	2	0	0	0	0	0	0	0	0	0	1	1	29
ENSP00000476136	H2BC11	H2B clustered histone 11(H2BC11)	0	0	0	0	0	0	0	0	0	0	0	3	0	1	18	0	0	0	0	0	0	0	0	0	0	0	0	0	0	0	0	0	7	0	0	0	29
ENSP00000268379	UQCRC2	ubiquinol-cytochrome c reductase core protein 2(UQCRC2)	0	0	0	0	0	0	0	0	0	0	0	0	2	1	2	2	3	2	0	0	0	2	1	0	0	0	0	0	1	0	2	1	1	2	3	3	28
ENSP00000335304	DLST	dihydrolipoamide S-succinyltransferase(DLST)	0	0	0	0	0	0	0	0	0	0	0	0	0	1	0	0	2	0	0	0	0	1	3	4	0	0	0	1	3	3	0	2	3	1	2	2	28
ENSP00000344504	H1-0	H1.0 linker histone(H1-0)	0	0	0	0	0	0	0	0	0	0	0	0	0	2	0	0	2	0	0	0	2	0	0	0	0	0	0	1	5	4	2	6	4	0	0	0	28
ENSP00000347380	SYNCRIP	synaptotagmin binding cytoplasmic RNA interacting protein(SYNCRIP)	0	0	0	1	0	0	0	0	0	1	0	2	0	2	1	2	2	1	0	0	0	0	1	0	0	0	0	2	1	1	2	1	2	2	2	2	28
ENSP00000349428	PTBP1	polypyrimidine tract binding protein 1(PTBP1)	0	1	0	0	0	0	0	0	0	0	0	0	0	0	0	0	1	3	0	0	0	0	0	1	0	0	0	2	3	3	2	3	2	2	2	3	28
ENSP00000373477	GPX3	glutathione peroxidase 3(GPX3)	0	0	0	6	6	4	0	2	0	0	0	0	0	0	0	0	2	2	0	0	2	0	2	0	0	0	0	0	0	2	0	0	0	0	0	0	28
ENSP00000379676	PSMA1	proteasome 20S subunit alpha 1(PSMA1)	0	0	0	0	2	0	0	4	2	0	0	0	0	2	0	0	0	0	1	3	0	1	1	1	0	0	0	0	1	2	0	2	0	2	3	1	28
ENSP00000431872	TPT1	tumor protein, translationally-controlled 1(TPT1)	0	0	0	0	0	0	0	0	0	0	0	0	0	0	2	4	3	3	0	0	0	2	4	1	1	0	0	2	0	0	2	0	4	0	0	0	28
ENSP00000433347	AMY2B	amylase alpha 2B(AMY2B)	0	0	0	0	0	0	1	0	0	0	3	4	0	0	0	0	0	0	0	1	1	6	2	5	1	3	1	0	0	0	0	0	0	0	0	0	28
ENSP00000441828	HPR	haptoglobin-related protein(HPR)	0	2	1	6	6	6	0	0	0	0	0	0	0	0	0	1	1	1	0	0	0	0	0	0	0	2	2	0	0	0	0	0	0	0	0	0	28
ENSP00000217407	LBP	lipopolysaccharide binding protein(LBP)	0	2	2	4	9	6	0	2	0	0	0	0	0	0	0	0	2	0	0	0	0	0	0	0	0	0	0	0	0	0	0	0	0	0	0	0	27
ENSP00000262919	ATRN	attractin(ATRN)	0	1	3	0	4	0	0	0	2	0	0	0	0	0	0	0	0	0	0	0	0	0	0	0	0	4	4	0	3	2	0	2	0	1	1	0	27
ENSP00000277865	GLUD1	glutamate dehydrogenase 1(GLUD1)	0	0	0	0	0	0	0	0	0	0	0	0	1	0	0	1	3	3	0	1	0	2	3	3	0	0	0	0	0	0	0	0	0	4	6	0	27
ENSP00000293599	AQP5	aquaporin 5(AQP5)	0	0	0	0	0	0	0	0	0	0	0	0	1	1	0	0	1	0	3	4	3	2	3	3	0	0	0	1	0	0	0	0	0	3	2	0	27
ENSP00000299502	SERPINB2	serpin family B member 2(SERPINB2)	0	0	0	0	0	0	0	0	0	0	0	0	0	0	0	6	7	4	0	0	0	3	3	2	0	0	0	0	2	0	0	0	0	0	0	0	27
ENSP00000300408	PHB1	prohibitin 1(PHB1)	0	0	0	0	0	0	0	0	0	0	0	0	0	3	3	0	2	0	0	2	0	0	2	0	0	0	0	0	0	0	0	0	0	3	5	7	27
ENSP00000300900	CA4	carbonic anhydrase 4(CA4)	0	0	0	0	0	0	0	0	0	0	0	0	4	6	3	0	0	0	0	0	0	0	0	0	0	0	0	0	0	0	0	0	0	3	7	4	27
ENSP00000342790	FAM25A	family with sequence similarity 25 member A(FAM25A)	0	0	0	0	0	0	0	0	0	0	0	0	0	0	0	6	5	5	0	0	0	3	4	4	0	0	0	0	0	0	0	0	0	0	0	0	27
ENSP00000345230	TPM4	tropomyosin 4(TPM4)	0	0	0	0	0	0	0	0	0	0	0	0	0	0	0	4	5	5	0	0	0	3	0	4	0	0	0	3	2	1	0	0	0	0	0	0	27
ENSP00000345494	PLSCR1	phospholipid scramblase 1(PLSCR1)	0	0	0	0	0	0	0	0	0	0	0	0	6	3	5	0	0	0	1	0	0	0	0	0	0	0	0	0	0	0	0	0	0	8	3	1	27
ENSP00000349687	GM2A	ganglioside GM2 activator(GM2A)	0	0	0	0	0	0	0	0	0	0	0	0	2	3	2	0	0	0	1	1	0	0	1	1	0	0	0	2	1	2	1	2	2	1	2	3	27
ENSP00000354458	C8A	complement C8 alpha chain(C8A)	0	0	0	6	8	7	3	0	2	0	0	0	0	0	0	0	0	0	0	0	0	0	0	0	0	0	1	0	0	0	0	0	0	0	0	0	27
ENSP00000356481	NIBAN1	niban apoptosis regulator 1(NIBAN1)	0	0	0	0	0	0	0	0	0	0	0	0	2	2	3	1	0	1	0	0	0	0	0	0	0	0	0	0	1	1	2	3	2	2	2	5	27
ENSP00000359291	ZNF185	zinc finger protein 185 with LIM domain(ZNF185)	0	0	0	0	0	0	0	0	0	0	0	0	0	0	0	5	5	7	0	0	0	2	3	4	0	0	0	0	1	0	0	0	0	0	0	0	27
ENSP00000359504	GBP1	guanylate binding protein 1(GBP1)	0	0	0	0	0	0	0	0	0	0	0	0	2	0	0	1	1	1	0	0	0	0	0	0	0	0	0	0	2	4	1	7	3	0	3	2	27
ENSP00000361777	SET	SET nuclear proto-oncogene(SET)	0	0	0	0	0	0	0	0	0	0	0	0	4	0	3	0	2	0	0	0	0	0	0	0	0	0	0	3	4	3	0	0	0	5	1	2	27
ENSP00000362334	PSMB2	proteasome 20S subunit beta 2(PSMB2)	0	0	0	1	0	0	0	0	0	0	0	0	2	2	0	1	1	1	0	0	0	1	3	2	0	0	0	0	0	0	1	3	3	1	3	2	27
ENSP00000362946	RAB14	RAB14, member RAS oncogene family(RAB14)	0	0	0	0	0	0	0	0	0	0	0	0	2	2	2	1	2	3	1	0	2	0	1	0	0	0	0	1	1	1	0	1	1	1	2	3	27
ENSP00000365227	AIF1	allograft inflammatory factor 1(AIF1)	0	0	0	0	0	0	0	0	0	0	0	0	0	1	2	0	0	0	0	0	0	0	0	0	0	0	0	2	4	2	6	4	5	1	0	0	27
ENSP00000374820	IGLV6-57	immunoglobulin lambda variable 6-57(IGLV6-57)	0	0	0	0	2	2	2	0	1	0	0	0	0	0	0	0	2	2	0	0	0	0	0	8	3	5	0	0	0	0	0	0	0	0	0	0	27
ENSP00000377380	ARHGAP9	Rho GTPase activating protein 9(ARHGAP9)	0	0	0	0	0	0	0	0	0	0	0	0	3	4	2	0	0	0	0	0	0	0	0	0	0	0	0	0	2	1	1	0	3	2	5	4	27
ENSP00000406871	GNAI2	G protein subunit alpha i2(GNAI2)	0	0	0	0	0	0	0	0	0	0	0	0	0	0	0	0	0	0	11	0	11	0	0	0	0	5	0	0	0	0	0	0	0	0	0	0	27
ENSP00000426285	HEXB	hexosaminidase subunit beta(HEXB)	0	0	0	0	0	0	0	0	0	0	0	0	3	3	4	0	0	0	5	2	0	0	0	0	0	0	2	1	0	0	2	0	0	3	1	1	27
ENSP00000435365	TOR1AIP1	torsin 1A interacting protein 1(TOR1AIP1)	0	0	0	0	0	0	0	0	0	0	0	0	6	4	8	0	0	0	0	0	0	0	0	0	0	0	0	0	0	0	0	1	0	1	3	4	27
ENSP00000457912	SULT1A1	sulfotransferase family 1A member 1(SULT1A1)	0	0	0	0	0	0	0	0	0	0	0	0	4	1	0	0	0	0	0	0	0	0	0	0	0	0	0	0	0	3	4	3	2	2	3	5	27
ENSP00000471786	GMFG	glia maturation factor gamma(GMFG)	0	0	0	0	0	0	0	0	0	0	0	0	2	3	2	0	0	0	0	0	0	0	0	0	0	0	0	2	6	1	2	1	1	2	4	1	27
ENSP00000478763	SIRPA	signal regulatory protein alpha(SIRPA)	0	0	0	0	0	0	0	0	0	0	0	0	0	4	7	0	0	2	0	0	0	0	0	0	0	0	0	0	0	2	0	3	3	0	1	5	27
ENSP00000488230	IGHV3-64D	immunoglobulin heavy variable 3-64D(IGHV3-64D)	0	0	1	0	3	2	0	1	2	0	0	0	0	0	0	1	2	0	1	1	1	1	1	2	0	1	0	0	0	1	2	2	2	0	0	0	27
ENSP00000008938	PGLYRP1	peptidoglycan recognition protein 1(PGLYRP1)	0	0	0	0	0	0	0	0	0	0	0	0	0	0	0	0	1	0	0	0	0	0	0	0	0	0	0	0	0	4	3	4	5	4	0	5	26
ENSP00000220166	CTSH	cathepsin H(CTSH)	0	0	0	1	0	0	0	0	0	0	0	0	0	0	0	0	0	0	3	7	6	0	1	1	0	0	0	0	0	1	0	4	1	0	0	1	26
ENSP00000233809	IGFBP2	insulin like growth factor binding protein 2(IGFBP2)	0	0	0	0	0	0	0	0	0	0	0	0	0	0	0	0	0	0	4	4	5	0	2	0	0	0	0	0	2	0	2	2	1	2	0	2	26
ENSP00000236957	EEF1B2	eukaryotic translation elongation factor 1 beta 2(EEF1B2)	0	0	0	0	0	0	0	0	0	0	0	0	0	0	0	4	3	4	0	0	0	4	0	0	0	0	0	3	1	2	2	1	2	0	0	0	26
ENSP00000238497	VPS4B	vacuolar protein sorting 4 homolog B(VPS4B)	0	0	0	0	0	0	0	0	0	0	0	0	0	0	0	2	3	3	0	0	0	2	3	4	0	0	0	1	0	0	0	4	0	0	2	2	26
ENSP00000252245	KRT75	keratin 75(KRT75)	0	0	0	0	0	0	0	0	0	0	0	0	0	0	0	11	5	7	0	0	1	1	0	0	0	0	0	0	0	1	0	0	0	0	0	0	26
ENSP00000280326	CCT5	chaperonin containing TCP1 subunit 5(CCT5)	0	0	0	0	0	0	4	4	4	0	0	0	0	1	0	1	0	2	0	0	0	0	2	0	0	0	0	2	0	0	2	4	0	0	0	0	26
ENSP00000290349	CBR1	carbonyl reductase 1(CBR1)	0	0	0	0	0	0	0	0	0	0	0	0	0	0	0	7	10	0	0	0	0	0	5	4	0	0	0	0	0	0	0	0	0	0	0	0	26
ENSP00000297283	PGAM2	phosphoglycerate mutase 2(PGAM2)	4	3	0	2	1	0	0	4	3	0	1	2	0	0	0	0	0	0	1	1	1	0	0	0	3	0	0	0	0	0	0	0	0	0	0	0	26
ENSP00000309334	RPL15	ribosomal protein L15(RPL15)	0	0	0	1	0	0	0	0	0	0	0	0	0	2	0	4	4	2	0	0	0	2	1	2	0	0	0	0	0	2	0	0	0	2	3	1	26
ENSP00000325136	HADHB	hydroxyacyl-CoA dehydrogenase trifunctional multienzyme complex subunit beta(HADHB)	0	0	0	0	0	0	0	0	0	0	0	0	2	3	0	1	3	2	1	2	0	0	0	0	0	0	0	0	0	0	1	1	2	2	4	2	26
ENSP00000343129	TRIM29	tripartite motif containing 29(TRIM29)	0	0	0	0	0	0	0	0	0	0	0	0	0	0	0	8	5	6	0	0	0	0	1	5	0	0	0	1	0	0	0	0	0	0	0	0	26
ENSP00000354947	CAPZA2	capping actin protein of muscle Z-line subunit alpha 2(CAPZA2)	0	0	0	0	0	0	0	0	0	0	0	0	1	2	2	1	1	1	0	2	0	0	0	0	0	2	1	1	2	2	1	1	2	1	3	0	26
ENSP00000359098	COX7A2	cytochrome c oxidase subunit 7A2(COX7A2)	0	0	0	0	0	0	0	0	0	0	0	0	2	0	3	1	1	0	1	0	0	0	1	1	0	0	1	1	1	0	2	1	1	3	3	3	26
ENSP00000369361	KRT80	keratin 80(KRT80)	0	0	0	0	0	0	0	0	0	0	0	0	0	0	0	6	4	5	0	0	0	1	5	0	0	0	0	1	3	1	0	0	0	0	0	0	26
ENSP00000369419	STEAP4	STEAP4 metalloreductase(STEAP4)	0	0	0	0	0	0	0	0	0	0	0	0	2	3	2	0	0	0	3	2	0	0	0	0	0	0	0	0	0	1	1	0	0	6	3	3	26
ENSP00000374332	TSN	translin(TSN)	0	0	0	0	0	0	0	0	0	0	0	0	0	0	0	0	0	0	0	0	0	0	2	0	0	0	0	0	0	0	7	4	3	0	5	5	26
ENSP00000374830	IGLV7-46	immunoglobulin lambda variable 7-46(IGLV7-46)	0	0	0	0	0	0	0	0	0	0	0	0	0	0	0	0	2	4	2	0	0	0	0	0	0	4	3	2	4	5	0	0	0	0	0	0	26
ENSP00000376297	DYNLL1	dynein light chain LC8-type 1(DYNLL1)	0	0	0	2	0	0	0	0	0	0	0	0	0	1	0	4	4	3	1	0	0	2	3	1	0	0	0	2	0	0	0	1	0	1	1	0	26
ENSP00000378217	PRKCD	protein kinase C delta(PRKCD)	0	0	0	0	0	0	0	0	0	0	0	0	5	2	2	0	0	0	1	0	0	0	0	0	0	0	0	0	2	2	1	2	2	4	2	1	26
ENSP00000385135	SLC44A2	solute carrier family 44 member 2 (CTL2 blood group)(SLC44A2)	0	0	0	0	0	0	0	0	0	0	0	0	4	6	6	0	0	0	0	0	0	0	0	0	0	0	0	0	0	0	0	0	0	4	2	4	26
ENSP00000397047	PSMA7	proteasome 20S subunit alpha 7(PSMA7)	0	0	0	0	0	0	0	0	0	0	0	0	5	6	4	0	0	0	4	2	0	0	0	0	0	0	0	0	0	0	0	0	0	5	0	0	26
ENSP00000221419	HNRNPL	heterogeneous nuclear ribonucleoprotein L(HNRNPL)	0	0	0	0	0	0	0	0	0	0	0	0	2	0	0	1	1	0	0	0	0	0	0	0	0	3	0	2	2	3	4	4	3	0	0	0	25
ENSP00000229003	ENDOU	endonuclease, poly(U) specific(ENDOU)	0	0	0	0	0	0	0	0	0	0	0	0	0	0	0	6	4	4	0	0	0	4	3	3	0	0	1	0	0	0	0	0	0	0	0	0	25
ENSP00000233143	TMSB10	thymosin beta 10(TMSB10)	0	0	0	0	0	0	0	0	0	0	0	0	3	2	1	0	0	0	1	0	0	0	0	0	0	0	0	1	2	3	2	4	4	2	0	0	25
ENSP00000307889	RPL13	ribosomal protein L13(RPL13)	0	0	0	0	0	0	0	0	0	0	0	0	1	0	0	3	4	3	0	0	2	1	1	3	0	0	0	0	1	0	1	0	5	0	0	0	25
ENSP00000327054	LMNB2	lamin B2(LMNB2)	0	0	0	0	0	0	0	0	0	0	0	0	0	1	0	0	2	1	0	0	0	0	0	0	0	0	0	0	4	5	3	5	4	0	0	0	25
ENSP00000375031	IGHV1-46	immunoglobulin heavy variable 1-46(IGHV1-46)	0	0	0	0	0	1	1	0	1	0	0	0	0	0	0	0	1	1	1	2	0	1	3	1	0	1	0	0	3	1	0	1	5	0	0	1	25
ENSP00000378155	IL16	interleukin 16(IL16)	0	0	0	0	0	0	0	0	0	0	0	0	1	2	1	0	0	0	0	0	0	0	0	0	0	0	0	0	0	0	8	8	4	0	1	0	25
ENSP00000410964	ERLIN1	ER lipid raft associated 1(ERLIN1)	0	0	0	0	0	0	0	0	0	0	0	0	4	4	5	0	0	0	0	2	0	0	0	0	0	0	0	0	0	0	0	0	0	2	7	1	25
ENSP00000413130	GNS	glucosamine (N-acetyl)-6-sulfatase(GNS)	0	0	0	0	0	0	0	0	0	0	0	0	4	1	2	0	0	0	1	1	0	0	0	0	0	0	0	1	0	1	5	5	3	0	1	0	25
ENSP00000420389	MME	membrane metalloendopeptidase(MME)	0	0	0	0	0	0	0	0	0	0	0	0	6	4	5	0	0	0	0	0	0	0	0	0	0	0	0	1	0	0	0	0	0	3	3	3	25
ENSP00000426629	n/a	H0YAC1_HUMAN	0	2	2	2	6	5	0	3	2	0	0	0	0	0	0	0	0	0	0	0	0	0	1	0	0	0	2	0	0	0	0	0	0	0	0	0	25
ENSP00000428845	VDAC3	voltage dependent anion channel 3(VDAC3)	0	0	0	0	0	0	0	0	0	0	0	0	2	1	3	1	1	1	0	0	1	0	1	1	0	0	0	1	0	0	0	1	0	4	4	3	25
ENSP00000458832	ALOX15	arachidonate 15-lipoxygenase(ALOX15)	0	0	0	0	0	0	0	0	0	0	0	0	3	0	3	0	0	0	3	0	2	0	0	0	0	3	2	0	0	0	0	0	0	3	4	2	25
ENSP00000216218	ST13	ST13 Hsp70 interacting protein(ST13)	0	3	5	2	0	2	0	0	0	0	0	0	0	0	0	0	0	0	1	0	0	0	0	0	2	0	0	0	0	2	3	2	2	0	0	0	24
ENSP00000261769	CDH1	cadherin 1(CDH1)	0	0	0	0	0	0	0	0	0	0	0	0	0	0	0	4	5	6	0	1	0	1	5	2	0	0	0	0	0	0	0	0	0	0	0	0	24
ENSP00000271630	ECM1	extracellular matrix protein 1(ECM1)	0	0	0	0	0	0	0	0	0	0	0	0	0	0	0	2	2	2	0	0	2	10	2	3	0	0	0	1	0	0	0	0	0	0	0	0	24
ENSP00000290949	ATP6V0D1	ATPase H+ transporting V0 subunit d1(ATP6V0D1)	0	0	0	0	0	0	0	0	0	0	0	0	1	0	4	0	1	1	0	0	0	0	0	0	0	0	0	0	0	0	2	3	4	2	4	2	24
ENSP00000297012	H2AC1	H2A clustered histone 1(H2AC1)	0	0	0	0	0	0	0	0	0	1	1	0	5	4	1	0	0	0	0	0	0	0	0	0	0	0	0	0	0	1	1	1	1	2	1	5	24
ENSP00000317904	GYS1	glycogen synthase 1(GYS1)	0	0	0	0	0	0	0	0	0	0	0	0	5	6	5	0	0	0	0	0	0	0	0	0	0	0	0	0	3	2	1	2	0	0	0	0	24
ENSP00000349238	CCDC88B	coiled-coil domain containing 88B(CCDC88B)	0	0	0	0	0	0	0	0	0	0	0	0	4	4	3	0	0	0	0	0	0	0	0	0	0	0	0	1	3	0	2	1	3	1	2	0	24
ENSP00000349573	HNRNPF	heterogeneous nuclear ribonucleoprotein F(HNRNPF)	0	0	0	0	0	0	0	0	0	0	0	0	3	0	0	0	1	0	0	0	0	0	0	0	0	0	0	5	5	0	6	1	1	2	0	0	24
ENSP00000374998	IGHD	immunoglobulin heavy constant delta(IGHD)	2	0	0	1	2	0	1	0	1	0	0	0	0	0	0	0	0	0	1	0	0	0	0	0	1	5	0	0	0	0	0	0	0	4	3	3	24
ENSP00000375021	IGHV4-28	immunoglobulin heavy variable 4-28(IGHV4-28)	0	0	0	0	0	0	0	0	1	0	0	0	0	1	1	0	0	2	0	2	0	1	0	1	0	1	3	1	1	2	1	0	2	0	2	2	24
ENSP00000377612	ESYT1	extended synaptotagmin 1(ESYT1)	0	0	0	0	0	0	0	0	0	0	0	0	5	3	4	0	0	0	0	0	0	0	0	0	0	0	0	0	0	0	1	0	1	3	4	3	24
ENSP00000380448	APOL1	apolipoprotein L1(APOL1)	2	0	1	3	4	3	5	1	3	0	0	0	0	0	0	0	0	0	0	0	0	0	0	0	2	0	0	0	0	0	0	0	0	0	0	0	24
ENSP00000417158	C16orf89	chromosome 16 open reading frame 89(C16orf89)	1	0	0	0	0	0	0	0	0	0	0	0	0	0	0	0	0	0	4	4	5	1	2	2	0	0	2	0	0	0	1	2	0	0	0	0	24
ENSP00000434613	CBR1	carbonyl reductase 1(CBR1)	0	0	0	0	0	0	0	0	0	0	0	0	0	0	0	0	0	6	4	5	4	4	0	0	0	0	0	0	0	0	1	0	0	0	0	0	24
ENSP00000452697	SEC11A	SEC11 homolog A, signal peptidase complex subunit(SEC11A)	0	0	0	0	0	0	0	0	0	0	0	0	4	4	4	0	0	0	0	0	0	0	0	0	0	0	0	0	0	0	0	0	0	4	4	4	24
ENSP00000216254	ACO2	aconitase 2(ACO2)	0	0	0	0	0	0	0	0	0	0	0	0	3	1	3	0	0	0	0	0	0	0	0	1	0	0	0	1	0	0	0	0	0	5	5	4	23
ENSP00000254108	FUS	FUS RNA binding protein(FUS)	0	0	0	0	0	0	0	0	0	0	0	0	1	1	0	0	0	2	0	0	0	1	0	0	0	0	0	3	3	3	4	3	2	0	0	0	23
ENSP00000264449	ATP8A1	ATPase phospholipid transporting 8A1(ATP8A1)	0	0	0	0	0	0	0	0	0	0	0	0	5	4	3	0	0	0	0	0	0	0	0	0	0	0	0	0	0	0	0	0	0	2	5	4	23
ENSP00000274364	IQGAP2	IQ motif containing GTPase activating protein 2(IQGAP2)	0	0	0	0	0	0	0	0	0	0	0	0	1	3	2	0	0	0	0	0	0	0	0	0	0	0	0	0	0	3	0	6	3	2	3	0	23
ENSP00000283916	TMPRSS11D	transmembrane serine protease 11D(TMPRSS11D)	0	0	0	0	0	0	0	0	0	0	0	0	0	0	0	8	5	3	0	0	0	0	5	2	0	0	0	0	0	0	0	0	0	0	0	0	23
ENSP00000299980	AP1G1	adaptor related protein complex 1 subunit gamma 1(AP1G1)	0	0	0	0	0	0	0	0	0	0	0	0	3	4	4	0	0	0	0	0	0	0	0	0	0	0	0	0	1	2	0	1	2	2	3	1	23
ENSP00000302896	RPS9	ribosomal protein S9(RPS9)	0	0	0	0	0	0	0	0	0	0	0	0	0	0	4	2	3	5	0	0	0	0	0	1	0	0	0	0	0	0	0	0	0	2	2	4	23
ENSP00000313420	PRKDC	protein kinase, DNA-activated, catalytic subunit(PRKDC)	0	0	0	0	0	0	0	0	0	0	0	0	5	5	5	0	0	0	0	0	0	0	0	0	0	0	0	2	0	0	0	0	0	0	4	2	23
ENSP00000324269	KLK11	kallikrein related peptidase 11(KLK11)	0	0	0	0	0	0	0	0	0	0	0	0	0	0	0	0	0	0	4	6	6	3	2	0	0	2	0	0	0	0	0	0	0	0	0	0	23
ENSP00000333664	ACAA1	acetyl-CoA acyltransferase 1(ACAA1)	0	0	0	0	0	0	0	0	0	0	0	0	2	2	1	3	2	1	0	0	0	1	2	2	0	0	0	0	1	1	1	1	1	1	1	0	23
ENSP00000352228	PCBP2	poly(rC) binding protein 2(PCBP2)	0	0	0	0	0	0	0	0	0	0	0	0	3	0	0	1	1	1	0	0	0	1	0	0	0	0	0	0	1	1	2	1	4	5	1	1	23
ENSP00000352385	ARCN1	archain 1(ARCN1)	0	0	0	0	0	0	0	0	0	0	0	0	2	2	2	0	0	0	0	0	0	0	2	0	0	0	0	3	0	2	2	3	2	1	1	1	23
ENSP00000352479	KRT78	keratin 78(KRT78)	3	0	0	0	0	0	0	0	0	0	0	0	0	0	1	3	3	4	0	0	0	0	0	0	2	0	0	0	0	0	2	3	0	0	2	0	23
ENSP00000354111	DNAJC5	DnaJ heat shock protein family (Hsp40) member C5(DNAJC5)	0	0	0	0	0	0	0	0	0	0	0	0	5	5	6	0	0	0	1	1	0	0	0	0	0	0	0	0	0	0	0	0	0	3	2	0	23
ENSP00000355657	H3-4	H3.4 histone, cluster member(H3-4)	0	0	0	0	0	0	2	0	0	0	2	3	1	3	1	0	0	0	0	0	1	1	0	0	0	0	0	6	1	0	0	0	0	0	1	1	23
ENSP00000362744	RPS4X	ribosomal protein S4 X-linked(RPS4X)	0	0	0	0	0	0	0	0	0	0	0	0	1	1	1	2	6	0	0	1	0	1	3	1	0	0	0	0	1	0	0	0	0	1	2	2	23
ENSP00000367992	ESD	esterase D(ESD)	0	0	0	0	0	0	0	0	0	0	0	0	1	2	1	0	0	0	1	2	2	0	1	1	0	0	0	1	1	1	1	2	2	1	1	2	23
ENSP00000369055	B4GALT1	beta-1,4-galactosyltransferase 1(B4GALT1)	0	0	0	0	0	0	0	0	0	0	0	0	3	0	0	0	0	1	3	3	0	0	3	2	0	0	1	1	0	0	2	0	0	2	2	0	23
ENSP00000370074	SERPINB9	serpin family B member 9(SERPINB9)	1	0	0	0	0	0	0	0	0	0	0	0	3	0	2	0	0	0	0	0	0	0	0	0	0	0	0	0	0	1	0	1	0	7	5	3	23
ENSP00000388336	SYPL1	synaptophysin like 1(SYPL1)	0	0	0	0	0	0	0	0	0	0	0	0	2	3	2	0	0	0	0	0	0	1	2	2	0	0	0	1	1	0	0	1	0	2	3	3	23
ENSP00000425787	CAST	calpastatin(CAST)	6	12	0	0	0	0	0	0	0	0	0	0	0	0	0	0	0	0	0	0	0	0	0	0	5	0	0	0	0	0	0	0	0	0	0	0	23
ENSP00000460885	CORO7-PAM16	CORO7-PAM16 readthrough(CORO7-PAM16)	0	0	0	0	0	0	0	0	0	0	2	2	1	2	1	0	0	0	0	1	0	0	0	0	0	0	1	1	1	1	1	2	2	1	2	2	23
ENSP00000201586	SULT2B1	sulfotransferase family 2B member 1(SULT2B1)	0	0	0	0	0	0	0	0	0	0	0	0	0	0	0	3	5	6	0	0	0	0	5	3	0	0	0	0	0	0	0	0	0	0	0	0	22
ENSP00000221130	GSR	glutathione-disulfide reductase(GSR)	0	0	0	0	0	2	0	0	0	0	0	0	1	3	0	1	2	1	1	0	0	1	1	1	0	0	0	0	0	0	0	0	0	2	4	2	22
ENSP00000262134	LPCAT2	lysophosphatidylcholine acyltransferase 2(LPCAT2)	0	0	0	0	0	0	0	0	0	0	0	0	7	3	4	0	0	0	0	0	0	0	0	0	0	0	1	0	0	0	0	0	0	4	0	3	22
ENSP00000272519	RALB	RAS like proto-oncogene B(RALB)	0	0	0	0	0	0	0	0	0	0	0	0	0	3	0	3	2	1	1	0	0	0	0	3	0	0	0	0	0	0	0	0	2	0	4	3	22
ENSP00000294623	FUBP1	far upstream element binding protein 1(FUBP1)	0	0	0	0	0	0	0	0	0	0	0	0	2	3	2	0	0	0	0	0	0	0	0	0	0	0	0	1	1	0	4	7	2	0	0	0	22
ENSP00000294785	NCSTN	nicastrin(NCSTN)	0	0	0	0	0	0	0	0	0	0	0	0	2	2	3	0	0	0	0	0	0	0	0	0	0	0	0	0	0	0	2	1	1	4	3	4	22
ENSP00000319104	SUPT6H	SPT6 homolog, histone chaperone and transcription elongation factor(SUPT6H)	0	0	6	0	0	0	7	5	4	0	0	0	0	0	0	0	0	0	0	0	0	0	0	0	0	0	0	0	0	0	0	0	0	0	0	0	22
ENSP00000348918	SAA1	serum amyloid A1(SAA1)	0	0	1	0	1	1	2	2	6	0	0	0	0	0	0	0	0	0	2	0	0	2	0	0	0	0	0	0	0	0	0	0	0	2	3	0	22
ENSP00000361057	SURF4	surfeit 4(SURF4)	0	0	0	0	0	0	0	0	0	0	0	0	4	3	2	0	0	0	0	0	0	0	0	0	0	0	1	0	0	0	1	0	0	2	6	3	22
ENSP00000378739	PSMB9	proteasome 20S subunit beta 9(PSMB9)	0	0	0	0	0	0	0	0	0	0	0	0	0	5	2	0	0	0	0	0	0	0	0	0	0	0	0	0	0	1	3	2	3	0	3	3	22
ENSP00000403458	HLA-DRB1	major histocompatibility complex, class II, DR beta 1(HLA-DRB1)	0	0	0	0	0	2	0	0	0	0	0	0	0	0	0	0	0	0	0	8	8	0	2	2	0	0	0	0	0	0	0	0	0	0	0	0	22
ENSP00000403672	IGKV3D-15	immunoglobulin kappa variable 3D-15(IGKV3D-15)	0	0	0	1	0	0	0	0	0	0	0	0	0	0	0	0	0	0	0	5	4	1	2	0	0	0	9	0	0	0	0	0	0	0	0	0	22
ENSP00000412103	NPC2	NPC intracellular cholesterol transporter 2(NPC2)	0	0	0	0	0	0	0	0	0	0	0	0	2	2	0	0	0	0	3	3	3	0	0	0	0	0	0	0	0	0	2	3	4	0	0	0	22
ENSP00000450627	TMPO	thymopoietin(TMPO)	0	0	0	0	0	0	0	0	0	0	0	0	1	0	2	0	0	0	0	0	0	0	0	0	0	0	0	3	4	2	3	4	3	0	0	0	22
ENSP00000466358	PGD	phosphogluconate dehydrogenase(PGD)	0	4	0	0	0	0	0	7	6	0	0	0	0	0	0	0	0	0	0	0	0	0	0	0	4	0	0	0	0	0	0	0	0	0	0	1	22
ENSP00000482937	IGLV2-8	immunoglobulin lambda variable 2-8(IGLV2-8)	3	0	0	0	0	0	0	0	0	0	0	0	0	0	0	0	3	1	4	8	0	0	2	1	0	0	0	0	0	0	0	0	0	0	0	0	22
ENSP00000216951	n/a	n/a	0	0	0	0	0	0	3	0	0	0	0	0	0	0	2	4	0	0	0	0	0	0	0	0	0	0	2	0	0	0	0	3	0	2	2	3	21
ENSP00000217402	CHMP4B	charged multivesicular body protein 4B(CHMP4B)	0	0	0	0	0	0	0	0	0	0	0	0	1	0	0	0	1	0	0	2	0	0	0	0	0	0	0	0	0	0	4	7	5	0	0	1	21
ENSP00000222005	CDC37	cell division cycle 37, HSP90 cochaperone(CDC37)	0	0	0	0	0	0	0	0	0	0	0	0	1	3	2	0	0	0	0	0	0	0	0	0	0	0	0	2	2	3	1	2	5	0	0	0	21
ENSP00000267119	KRT71	keratin 71(KRT71)	0	0	0	0	0	0	0	0	0	0	0	0	0	0	0	5	3	7	0	0	0	2	1	2	0	0	1	0	0	0	0	0	0	0	0	0	21
ENSP00000268097	HEXA	hexosaminidase subunit alpha(HEXA)	0	0	0	0	0	0	0	0	0	0	0	0	5	1	2	0	0	0	2	2	0	0	1	0	0	0	0	0	0	1	1	1	3	0	1	1	21
ENSP00000270879	FCN3	ficolin 3(FCN3)	0	0	0	4	6	7	2	0	0	0	0	0	0	0	0	1	0	1	0	0	0	0	0	0	0	0	0	0	0	0	0	0	0	0	0	0	21
ENSP00000338461	CYB5R3	cytochrome b5 reductase 3(CYB5R3)	0	0	0	0	0	0	0	0	0	0	0	0	5	2	5	0	0	0	0	2	2	0	0	0	0	0	0	0	0	0	0	0	0	3	0	2	21
ENSP00000369757	RPS6	ribosomal protein S6(RPS6)	0	0	0	0	0	0	0	0	0	0	0	0	1	1	0	0	2	0	1	0	0	1	1	0	0	0	0	1	2	0	2	3	2	0	2	2	21
ENSP00000375650	MYADM	myeloid associated differentiation marker(MYADM)	0	0	0	0	0	0	0	0	0	0	0	0	13	0	0	0	0	0	0	0	0	0	0	0	0	0	0	0	0	0	0	0	0	0	0	8	21
ENSP00000376309	HNRNPA3	heterogeneous nuclear ribonucleoprotein A3(HNRNPA3)	0	0	0	0	0	0	0	0	0	0	0	0	0	0	0	1	4	3	0	0	0	2	0	0	0	0	0	1	1	2	2	5	0	0	0	0	21
ENSP00000391583	PARVG	parvin gamma(PARVG)	0	0	0	0	0	0	0	0	0	1	0	0	3	3	2	0	0	0	0	0	0	0	0	0	0	0	0	1	2	0	4	2	2	0	1	0	21
ENSP00000396493	PAM	peptidylglycine alpha-amidating monooxygenase(PAM)	0	0	0	0	0	0	0	0	0	0	0	0	0	0	0	0	0	0	4	4	4	1	2	1	0	3	0	1	0	0	0	0	0	0	0	1	21
ENSP00000404804	SOD2	superoxide dismutase 2(SOD2)	0	0	0	0	0	0	0	0	0	0	0	0	0	13	0	0	0	0	0	0	0	0	0	0	0	0	0	0	0	0	0	2	2	0	2	2	21
ENSP00000437895	SCEL	sciellin(SCEL)	0	0	0	0	0	0	0	0	0	0	0	0	0	0	0	0	0	0	0	0	0	0	0	0	0	0	0	10	0	11	0	0	0	0	0	0	21
ENSP00000440281	PTGR1	prostaglandin reductase 1(PTGR1)	0	0	0	0	0	0	0	0	0	0	0	0	0	0	0	3	4	4	0	0	0	0	4	2	0	2	0	0	0	2	0	0	0	0	0	0	21
ENSP00000447447	KRT74	keratin 74(KRT74)	0	0	0	0	0	0	0	0	0	0	0	0	0	0	0	4	3	6	0	0	0	5	0	2	0	0	0	0	0	1	0	0	0	0	0	0	21
ENSP00000451119	SERPINA3	serpin family A member 3(SERPINA3)	2	2	3	3	2	2	1	0	0	1	0	0	1	0	0	0	0	0	0	0	0	0	0	0	2	0	0	1	0	0	1	0	0	0	0	0	21
ENSP00000461945	RAB31	RAB31, member RAS oncogene family(RAB31)	0	0	0	0	0	0	0	0	0	0	0	0	3	3	2	0	0	0	0	0	0	0	0	0	0	0	0	0	0	0	1	2	2	3	3	2	21
ENSP00000479458	TMC4	transmembrane channel like 4(TMC4)	0	0	0	0	0	0	0	0	0	0	0	0	2	0	0	0	0	0	4	4	5	0	0	0	0	0	0	0	0	0	1	0	0	3	0	2	21
ENSP00000215539	IGFALS	insulin like growth factor binding protein acid labile subunit(IGFALS)	0	1	0	0	0	2	0	2	1	0	0	0	0	0	0	0	0	0	0	0	0	0	2	2	0	7	3	0	0	0	0	0	0	0	0	0	20
ENSP00000244333	LYPD3	LY6/PLAUR domain containing 3(LYPD3)	0	0	0	0	0	0	0	0	0	0	0	0	0	0	0	0	9	4	0	0	0	0	3	2	0	0	0	0	2	0	0	0	0	0	0	0	20
ENSP00000258737	RAC1	Rac family small GTPase 1(RAC1)	0	0	0	0	0	0	0	0	0	0	0	0	1	1	1	0	1	0	2	1	3	0	0	0	0	0	1	0	0	0	2	1	2	2	2	0	20
ENSP00000260118	GGH	gamma-glutamyl hydrolase(GGH)	0	0	0	0	0	0	0	0	0	0	0	0	2	2	0	1	2	1	2	0	0	0	0	1	0	0	0	0	0	0	1	3	3	1	0	1	20
ENSP00000263262	BAX	BCL2 associated X, apoptosis regulator(BAX)	0	0	0	0	0	0	0	0	0	0	0	0	5	2	4	0	0	0	0	0	0	0	0	0	0	0	0	0	1	0	2	2	0	3	1	0	20
ENSP00000268296	ITGAX	integrin subunit alpha X(ITGAX)	0	0	0	0	0	0	0	0	0	0	0	0	3	4	2	0	0	0	0	0	0	0	0	0	0	0	0	0	0	0	0	0	1	4	4	2	20
ENSP00000273784	AHSG	alpha 2-HS glycoprotein(AHSG)	0	0	0	0	0	0	0	0	0	0	0	0	0	0	0	0	0	0	0	0	0	0	0	0	0	20	0	0	0	0	0	0	0	0	0	0	20
ENSP00000335632	CHP1	calcineurin like EF-hand protein 1(CHP1)	0	0	0	0	0	0	0	0	0	0	0	0	3	2	3	0	1	1	0	0	0	0	0	0	0	0	0	0	1	1	1	2	1	1	1	2	20
ENSP00000338562	STX3	syntaxin 3(STX3)	0	0	0	0	0	0	0	0	0	0	1	0	1	2	2	0	1	0	0	1	0	0	0	0	0	0	1	0	2	1	1	1	1	3	1	1	20
ENSP00000339095	n/a	n/a	0	0	0	0	0	0	0	0	0	0	0	0	1	0	2	2	1	1	0	0	0	0	3	0	0	0	0	1	0	2	1	2	2	1	0	1	20
ENSP00000349252	ITGAL	integrin subunit alpha L(ITGAL)	0	0	0	0	0	0	0	0	0	0	0	0	2	5	3	0	0	0	0	0	0	0	0	0	0	0	0	0	1	0	0	0	1	2	3	3	20
ENSP00000356941	FCGR3B	Fc gamma receptor IIIb(FCGR3B)	0	0	0	0	0	0	0	0	0	0	0	0	5	7	5	1	0	0	0	1	0	0	1	0	0	0	0	0	0	0	0	0	0	0	0	0	20
ENSP00000360687	PTGDS	prostaglandin D2 synthase(PTGDS)	3	7	6	0	0	0	0	0	0	0	0	0	0	0	0	0	0	0	0	0	0	0	0	0	2	2	0	0	0	0	0	0	0	0	0	0	20
ENSP00000367731	FAM107B	family with sequence similarity 107 member B(FAM107B)	0	0	0	0	0	0	0	0	0	0	0	0	3	0	2	0	0	0	0	0	0	0	0	0	0	0	0	4	4	0	4	2	1	0	0	0	20
ENSP00000373586	MAB21L4	mab-21 like 4(MAB21L4)	0	0	0	0	0	0	0	0	0	0	0	0	0	0	0	5	5	0	0	0	0	3	3	4	0	0	0	0	0	0	0	0	0	0	0	0	20
ENSP00000377322	ARHGAP4	Rho GTPase activating protein 4(ARHGAP4)	0	0	0	0	0	0	0	0	0	0	0	0	1	4	3	0	0	0	0	0	0	0	0	0	0	0	0	1	2	0	3	0	0	2	1	3	20
ENSP00000384660	ILF3	interleukin enhancer binding factor 3(ILF3)	0	0	0	0	0	0	0	0	0	0	0	0	2	0	0	0	0	0	0	0	0	0	0	0	0	0	0	0	0	3	5	4	4	0	0	2	20
ENSP00000393810	HBD	hemoglobin subunit delta(HBD)	2	1	2	0	0	0	1	2	2	2	3	3	0	0	0	0	0	0	0	0	0	0	0	0	2	0	0	0	0	0	0	0	0	0	0	0	20
ENSP00000407375	GPX1	glutathione peroxidase 1(GPX1)	0	0	0	0	0	0	0	0	0	0	1	0	1	3	0	0	1	1	2	1	0	0	0	1	0	0	0	0	1	2	1	1	1	0	1	2	20
ENSP00000417864	ANP32A	acidic nuclear phosphoprotein 32 family member A(ANP32A)	0	0	0	0	0	0	0	0	0	0	0	0	2	0	0	0	0	0	0	0	0	0	0	0	0	0	0	2	4	3	2	6	0	0	1	0	20
ENSP00000418529	NSFL1C	NSFL1 cofactor(NSFL1C)	0	7	4	0	0	0	2	0	0	0	0	0	0	0	0	0	0	0	0	0	0	0	0	0	3	0	0	0	0	0	2	1	1	0	0	0	20
ENSP00000432866	SCGB1A1	secretoglobin family 1A member 1(SCGB1A1)	0	0	0	0	0	0	0	0	0	0	0	0	0	0	0	2	2	2	3	3	1	0	1	0	0	1	2	0	0	0	2	0	1	0	0	0	20
ENSP00000447824	DCTN2	dynactin subunit 2(DCTN2)	0	1	0	0	0	0	0	0	0	0	0	0	0	0	0	1	2	2	0	0	0	0	0	0	0	0	0	0	2	0	5	3	4	0	0	0	20
ENSP00000466625	KRT19	keratin 19(KRT19)	0	0	0	0	1	1	0	0	0	0	0	0	0	0	0	3	3	5	0	0	0	2	2	3	0	0	0	0	0	0	0	0	0	0	0	0	20
ENSP00000474013	IGHV3OR16-12	immunoglobulin heavy variable 3/OR16-12 (non-functional)(IGHV3OR16-12)	0	1	0	0	0	0	0	0	0	0	0	0	1	1	0	0	1	0	0	1	2	1	1	0	1	1	1	0	1	1	1	1	1	1	1	1	20
ENSP00000046794	LCP2	lymphocyte cytosolic protein 2(LCP2)	0	0	0	0	0	0	0	0	0	0	0	0	1	1	1	0	0	0	0	0	0	0	0	0	0	0	0	1	3	2	3	3	3	0	1	0	19
ENSP00000078429	GNA11	G protein subunit alpha 11(GNA11)	0	0	0	0	0	0	0	0	0	0	0	0	0	0	0	0	0	0	5	5	9	0	0	0	0	0	0	0	0	0	0	0	0	0	0	0	19
ENSP00000253413	ATP6V1E1	ATPase H+ transporting V1 subunit E1(ATP6V1E1)	0	0	0	0	0	0	0	0	0	0	0	0	3	1	2	0	0	0	0	0	0	0	0	0	0	0	0	0	0	1	3	3	3	0	1	2	19
ENSP00000253719	NAPSA	napsin A aspartic peptidase(NAPSA)	0	0	0	0	0	0	0	0	0	0	0	0	0	0	0	0	0	0	6	6	7	0	0	0	0	0	0	0	0	0	0	0	0	0	0	0	19
ENSP00000262193	PSMB1	proteasome 20S subunit beta 1(PSMB1)	0	0	0	0	0	0	0	0	0	0	0	0	2	2	2	1	0	2	1	0	0	1	1	1	0	0	0	0	0	0	1	2	0	1	1	1	19
ENSP00000318646	RPS15A	ribosomal protein S15a(RPS15A)	0	0	0	0	0	0	0	0	0	0	0	0	1	0	0	3	3	3	0	1	0	3	4	0	0	0	0	0	1	0	0	0	0	0	0	0	19
ENSP00000341625	CYB5A	cytochrome b5 type A(CYB5A)	2	3	7	1	0	0	0	2	1	0	0	0	0	0	0	0	0	0	0	0	0	0	0	0	3	0	0	0	0	0	0	0	0	0	0	0	19
ENSP00000352584	AKR1B10	aldo-keto reductase family 1 member B10(AKR1B10)	0	0	0	0	0	0	0	0	0	0	0	0	0	0	0	1	2	4	0	3	5	0	2	2	0	0	0	0	0	0	0	0	0	0	0	0	19
ENSP00000360519	RBP4	retinol binding protein 4(RBP4)	0	0	0	1	0	2	0	0	2	0	0	0	0	0	0	1	1	0	1	1	0	0	2	1	0	2	1	0	1	1	1	1	0	0	0	0	19
ENSP00000361009	PREX1	phosphatidylinositol-3,4,5-trisphosphate dependent Rac exchange factor 1(PREX1)	0	0	0	0	0	0	0	0	0	0	0	0	2	3	2	0	0	0	0	0	0	0	0	0	0	0	0	1	0	0	1	2	2	2	2	2	19
ENSP00000364721	MAPRE1	microtubule associated protein RP/EB family member 1(MAPRE1)	0	0	0	0	0	0	0	0	0	0	0	0	0	1	0	0	0	0	0	0	0	0	0	0	0	0	0	1	2	3	7	3	2	0	0	0	19
ENSP00000365370	HNRNPCL1	heterogeneous nuclear ribonucleoprotein C like 1(HNRNPCL1)	0	0	0	0	0	0	0	0	0	0	0	0	2	4	0	2	3	0	0	0	0	0	0	0	0	0	0	0	0	4	4	0	0	0	0	0	19
ENSP00000378323	PPP3CA	protein phosphatase 3 catalytic subunit alpha(PPP3CA)	0	0	0	0	0	0	0	0	0	0	0	0	2	4	1	0	0	0	0	0	0	0	0	0	0	0	0	0	2	2	0	0	2	0	3	3	19
ENSP00000421027	ALB	albumin(ALB)	0	0	0	2	3	2	2	0	0	0	0	0	0	0	0	0	0	0	0	0	0	0	0	0	0	1	0	2	3	2	1	1	0	0	0	0	19
ENSP00000450561	SERPINA1	serpin family A member 1(SERPINA1)	1	1	0	0	0	0	1	0	0	0	0	0	1	0	1	0	1	0	1	1	1	0	1	1	1	0	1	1	0	1	0	2	1	1	0	0	19
ENSP00000460793	ZG16B	zymogen granule protein 16B(ZG16B)	0	0	0	0	0	0	0	0	0	0	0	0	0	0	0	1	1	2	0	1	0	2	2	2	0	0	1	2	2	2	0	0	1	0	0	0	19
ENSP00000470555	KLK13	kallikrein related peptidase 13(KLK13)	0	0	0	0	0	0	0	0	0	0	0	0	0	0	0	5	3	4	1	0	2	2	1	1	0	0	0	0	0	0	0	0	0	0	0	0	19
ENSP00000474395	IGKV1OR2-108	immunoglobulin kappa variable 1/OR2-108 (non-functional)(IGKV1OR2-108)	0	0	0	0	0	0	0	0	0	0	0	0	0	0	0	0	0	0	5	2	7	0	0	0	4	0	1	0	0	0	0	0	0	0	0	0	19
ENSP00000483688	PSMB3	proteasome 20S subunit beta 3(PSMB3)	0	0	0	0	0	0	0	0	0	0	0	0	1	3	0	1	1	0	0	0	0	0	0	0	0	0	0	0	1	1	2	3	2	1	2	1	19
ENSP00000488126	n/a	Ig-like domain-containing protein (A0A0J9YWU9_HUMAN)	0	0	0	0	0	0	0	0	0	0	0	0	0	0	0	0	11	0	0	7	0	0	0	1	0	0	0	0	0	0	0	0	0	0	0	0	19
ENSP00000224784	ACTA2	actin alpha 2, smooth muscle(ACTA2)	0	0	0	0	0	0	0	0	0	0	0	0	2	2	3	0	0	0	0	0	0	0	0	0	0	0	0	0	0	1	2	2	2	1	2	1	18
ENSP00000229794	MAPK14	mitogen-activated protein kinase 14(MAPK14)	0	0	0	0	0	0	0	0	0	0	0	0	5	2	2	0	0	0	0	0	0	0	0	0	0	0	0	2	2	0	0	0	0	4	1	0	18
ENSP00000254636	IMMT	inner membrane mitochondrial protein(IMMT)	0	0	0	0	0	0	0	0	0	0	0	0	3	2	4	0	0	0	0	0	0	0	0	0	0	0	0	2	0	0	2	2	3	0	0	0	18
ENSP00000264161	DARS1	aspartyl-tRNA synthetase 1(DARS1)	0	0	0	0	0	0	0	0	0	0	0	0	2	2	2	1	2	1	0	0	0	0	1	0	0	0	0	0	0	0	1	0	0	1	3	2	18
ENSP00000265866	HNRNPH3	heterogeneous nuclear ribonucleoprotein H3(HNRNPH3)	0	0	0	0	0	0	0	0	0	0	0	0	0	0	1	0	1	2	0	0	0	0	1	0	0	0	0	1	2	1	4	4	1	0	0	0	18
ENSP00000297268	COL1A2	collagen type I alpha 2 chain(COL1A2)	0	0	0	0	0	0	0	0	0	0	0	0	0	0	0	0	0	0	0	0	3	2	6	7	0	0	0	0	0	0	0	0	0	0	0	0	18
ENSP00000298316	ARF6	ARF GTPase 6(ARF6)	0	0	0	0	0	0	0	0	0	0	0	0	2	1	1	3	3	1	0	0	0	0	2	1	0	0	0	0	0	0	0	0	2	1	1	0	18
ENSP00000309415	CLTB	clathrin light chain B(CLTB)	0	1	0	0	0	0	0	0	0	0	0	0	0	1	2	1	2	2	0	0	0	0	0	0	0	0	0	0	2	2	1	2	2	0	0	0	18
ENSP00000310491	ARHGAP1	Rho GTPase activating protein 1(ARHGAP1)	0	0	0	0	0	0	0	0	0	0	1	0	0	2	4	0	0	1	2	0	2	0	0	0	0	0	0	0	1	0	1	0	2	0	0	2	18
ENSP00000311713	OXSR1	oxidative stress responsive kinase 1(OXSR1)	0	0	0	0	0	0	2	0	2	0	0	0	0	0	0	0	0	0	0	0	0	0	0	0	0	0	3	2	0	0	0	6	3	0	0	0	18
ENSP00000313007	PABPC1	poly(A) binding protein cytoplasmic 1(PABPC1)	0	0	0	0	0	0	0	0	0	0	0	0	0	0	1	3	2	2	0	0	0	0	3	2	0	0	0	0	0	2	0	1	0	0	0	2	18
ENSP00000317788	HNRNPK	heterogeneous nuclear ribonucleoprotein K(HNRNPK)	0	0	0	0	0	0	0	0	0	0	0	0	0	0	0	0	0	0	6	0	0	0	0	0	0	0	0	0	0	0	0	12	0	0	0	0	18
ENSP00000318315	PRKCB	protein kinase C beta(PRKCB)	0	0	0	0	0	0	0	0	0	0	0	0	5	5	0	0	0	0	0	0	0	0	0	0	0	0	0	0	0	0	2	0	2	4	0	0	18
ENSP00000329312	IGLL1	immunoglobulin lambda like polypeptide 1(IGLL1)	0	0	0	0	0	0	0	0	0	0	0	0	0	0	0	0	0	0	0	1	0	0	7	0	0	3	3	1	1	1	0	1	0	0	0	0	18
ENSP00000334624	TPM1	tropomyosin 1(TPM1)	1	4	6	0	0	0	0	2	2	0	0	0	1	0	0	0	0	0	0	0	0	0	0	0	0	0	0	0	0	0	0	0	2	0	0	0	18
ENSP00000338213	COL2A1	collagen type II alpha 1 chain(COL2A1)	0	0	0	0	0	0	0	0	0	0	0	0	0	0	0	0	0	0	0	0	0	0	7	11	0	0	0	0	0	0	0	0	0	0	0	0	18
ENSP00000342710	KRT77	keratin 77(KRT77)	0	0	0	0	0	1	0	0	0	0	0	0	0	0	0	3	3	4	0	0	1	2	2	1	0	0	0	0	1	0	0	0	0	0	0	0	18
ENSP00000344377	MBOAT7	membrane bound acylglycerophosphatidylinositol O-acyltransferase MBOAT7(MBOAT7)	0	0	0	0	0	0	0	0	0	0	0	0	3	3	4	0	0	0	0	0	0	0	0	0	0	0	0	0	0	0	0	0	0	5	2	1	18
ENSP00000348279	RTN3	reticulon 3(RTN3)	0	0	0	0	0	0	0	0	0	0	0	0	4	5	4	0	0	0	0	0	0	0	0	0	0	0	0	0	0	0	0	0	0	2	3	0	18
ENSP00000354610	AMY2B	amylase alpha 2B(AMY2B)	1	0	0	0	0	0	0	1	1	0	0	0	0	0	0	0	0	0	0	1	2	3	2	3	0	2	2	0	0	0	0	0	0	0	0	0	18
ENSP00000355180	COL6A1	collagen type VI alpha 1 chain(COL6A1)	0	0	0	0	0	0	0	0	0	0	0	0	0	0	0	0	0	0	0	0	0	0	0	0	0	0	1	7	1	3	2	3	1	0	0	0	18
ENSP00000361366	SFTPD	surfactant protein D(SFTPD)	0	0	0	5	5	6	0	0	0	0	0	0	0	0	0	0	0	0	0	0	0	0	0	0	0	2	0	0	0	0	0	0	0	0	0	0	18
ENSP00000367196	GLIPR2	GLI pathogenesis related 2(GLIPR2)	0	0	0	0	0	0	0	0	0	0	0	0	0	4	6	0	0	0	0	0	0	0	0	0	0	0	0	0	0	0	0	0	0	3	2	3	18
ENSP00000374817	IGLV4-69	immunoglobulin lambda variable 4-69(IGLV4-69)	0	0	0	0	0	0	0	0	0	0	0	0	0	3	3	0	0	2	0	0	0	0	0	2	0	0	1	0	0	3	0	0	4	0	0	0	18
ENSP00000375043	IGHV2-70D	immunoglobulin heavy variable 2-70D(IGHV2-70D)	0	2	0	0	0	0	0	2	2	0	0	0	0	0	0	0	0	0	0	0	0	0	0	0	0	4	0	0	0	2	0	4	0	0	0	2	18
ENSP00000376330	WIPF1	WAS/WASL interacting protein family member 1(WIPF1)	0	0	0	0	0	0	0	0	0	0	0	0	0	0	0	0	0	0	0	0	0	0	0	0	0	0	0	1	4	0	4	3	6	0	0	0	18
ENSP00000382707	IFITM3	interferon induced transmembrane protein 3(IFITM3)	0	0	0	0	0	0	0	0	0	0	0	0	0	0	0	0	0	0	0	0	0	0	0	0	0	0	0	1	0	0	2	1	1	7	1	5	18
ENSP00000384863	XPO1	exportin 1(XPO1)	0	0	0	0	0	0	0	0	0	0	0	0	1	2	0	0	0	0	0	0	0	0	2	1	0	0	0	1	2	2	1	2	0	1	2	1	18
ENSP00000386901	CDK15	cyclin dependent kinase 15(CDK15)	0	0	0	0	0	7	0	0	0	0	0	0	0	0	0	0	0	0	0	0	0	0	0	1	0	3	4	0	1	0	0	0	0	2	0	0	18
ENSP00000418357	IGKV1-17	immunoglobulin kappa variable 1-17(IGKV1-17)	0	0	0	0	0	0	0	0	0	0	0	0	0	0	0	0	0	4	0	0	0	3	3	3	0	3	2	0	0	0	0	0	0	0	0	0	18
ENSP00000426249	PRR27	proline rich 27(PRR27)	0	0	0	0	0	0	0	0	0	0	0	0	0	0	0	3	3	3	0	0	4	0	4	0	0	0	0	0	1	0	0	0	0	0	0	0	18
ENSP00000458221	NSF	N-ethylmaleimide sensitive factor, vesicle fusing ATPase(NSF)	0	0	0	0	0	0	0	0	0	0	0	0	0	3	0	0	0	0	0	0	0	0	0	0	0	0	0	0	1	0	1	0	2	5	3	3	18
ENSP00000464151	CNDP2	carnosine dipeptidase 2(CNDP2)	0	0	0	0	3	2	0	0	0	0	0	0	1	1	1	0	0	0	0	0	0	0	0	0	0	0	1	0	1	0	0	0	3	1	2	2	18
ENSP00000156626	ST6GALNAC1	ST6 N-acetylgalactosaminide alpha-2,6-sialyltransferase 1(ST6GALNAC1)	0	0	0	0	0	0	0	0	0	0	0	0	0	0	0	0	0	0	3	3	3	0	1	1	0	0	0	0	0	0	0	4	0	0	1	1	17
ENSP00000250498	DAD1	defender against cell death 1(DAD1)	0	0	0	0	0	0	0	0	0	0	0	0	4	2	3	0	0	0	0	0	0	0	0	0	0	0	0	0	0	0	0	0	0	5	2	1	17
ENSP00000262878	SAMHD1	SAM and HD domain containing deoxynucleoside triphosphate triphosphohydrolase 1(SAMHD1)	0	0	0	0	1	0	0	0	0	0	0	0	0	1	0	0	0	0	2	1	2	0	1	0	0	1	1	0	0	0	1	0	0	2	4	0	17
ENSP00000263354	NAPA	NSF attachment protein alpha(NAPA)	0	0	0	0	0	0	0	0	0	0	0	0	1	0	0	2	3	0	2	0	0	0	0	0	0	0	0	0	0	0	3	3	3	0	0	0	17
ENSP00000279477	SIRPB1	signal regulatory protein beta 1(SIRPB1)	0	0	0	0	0	0	0	0	0	0	0	0	5	0	0	0	0	0	0	0	0	0	0	0	0	0	0	0	0	0	1	0	0	7	4	0	17
ENSP00000286548	GNAQ	G protein subunit alpha q(GNAQ)	0	0	0	0	0	0	0	0	0	0	0	0	2	0	0	0	0	0	3	2	3	0	0	0	0	0	2	0	0	0	1	2	2	0	0	0	17
ENSP00000292609	PGLYRP2	peptidoglycan recognition protein 2(PGLYRP2)	0	0	0	4	4	4	2	1	2	0	0	0	0	0	0	0	0	0	0	0	0	0	0	0	0	0	0	0	0	0	0	0	0	0	0	0	17
ENSP00000295688	CCT3	chaperonin containing TCP1 subunit 3(CCT3)	0	0	0	0	0	0	0	0	2	0	0	0	1	0	2	2	1	1	0	1	0	0	2	0	0	0	0	1	1	1	0	2	0	0	0	0	17
ENSP00000302886	PA2G4	proliferation-associated 2G4(PA2G4)	0	4	5	0	0	0	0	2	0	0	0	0	0	0	0	0	0	3	0	0	0	0	0	0	0	0	0	0	0	0	0	3	0	0	0	0	17
ENSP00000302961	HSPA4	heat shock protein family A (Hsp70) member 4(HSPA4)	0	0	0	0	0	0	0	2	1	0	0	0	0	0	0	0	5	3	0	0	0	0	1	1	0	0	0	0	0	0	0	1	3	0	0	0	17
ENSP00000321070	ME2	malic enzyme 2(ME2)	0	0	0	0	0	0	0	0	0	0	0	0	2	4	4	0	0	0	0	1	0	0	0	0	0	0	0	0	1	1	1	1	1	0	1	0	17
ENSP00000326706	PLEKHO2	pleckstrin homology domain containing O2(PLEKHO2)	0	0	0	0	0	0	0	0	0	0	0	0	0	1	0	0	0	0	0	0	0	0	0	0	0	0	0	0	0	0	3	5	3	1	2	2	17
ENSP00000340554	TTN	titin(TTN)	0	0	0	0	1	0	0	0	5	0	0	0	2	0	1	0	0	0	0	0	0	0	0	2	0	0	6	0	0	0	0	0	0	0	0	0	17
ENSP00000351410	PRKAR1A	protein kinase cAMP-dependent type I regulatory subunit alpha(PRKAR1A)	0	0	0	0	0	0	0	0	0	0	0	0	3	1	2	0	0	0	0	1	0	0	0	0	0	0	0	0	1	1	1	0	1	2	2	2	17
ENSP00000352332	ARAP1	ArfGAP with RhoGAP domain, ankyrin repeat and PH domain 1(ARAP1)	0	0	0	0	0	0	0	0	0	0	0	2	3	2	1	0	0	0	0	0	0	0	0	0	0	0	0	0	0	1	3	1	2	1	0	1	17
ENSP00000352398	HK1	hexokinase 1(HK1)	0	0	0	0	0	0	0	0	0	0	0	0	0	0	2	2	3	2	0	0	0	0	4	2	0	0	0	0	0	2	0	0	0	0	0	0	17
ENSP00000356828	RCSD1	RCSD domain containing 1(RCSD1)	0	0	0	0	0	0	0	0	0	0	0	0	0	1	0	0	0	0	0	0	0	0	0	0	0	0	0	1	0	1	4	5	5	0	0	0	17
ENSP00000369736	TBCA	tubulin folding cofactor A(TBCA)	0	3	4	0	0	0	0	0	0	0	0	0	0	0	0	0	1	0	0	0	0	0	0	0	0	0	0	0	0	0	5	3	1	0	0	0	17
ENSP00000370125	HMGN1	high mobility group nucleosome binding domain 1(HMGN1)	0	0	0	0	0	0	0	0	0	0	0	0	0	2	2	0	0	0	0	2	2	0	0	0	0	0	0	0	0	2	2	3	2	0	0	0	17
ENSP00000374806	IGKV6D-41	immunoglobulin kappa variable 6D-41 (non-functional)(IGKV6D-41)	0	1	0	0	0	0	0	0	0	0	0	0	0	0	0	2	2	2	0	1	0	1	0	1	2	0	0	0	0	3	0	1	1	0	0	0	17
ENSP00000374822	IGLV10-54	immunoglobulin lambda variable 10-54(IGLV10-54)	0	0	0	0	0	0	0	0	0	0	0	0	0	0	0	0	3	4	0	0	0	0	0	3	0	0	1	0	3	0	0	2	1	0	0	0	17
ENSP00000374845	IGLV2-18	immunoglobulin lambda variable 2-18(IGLV2-18)	0	0	0	1	0	2	0	0	0	0	0	0	0	0	0	1	0	1	0	0	0	0	4	4	0	0	0	0	0	2	0	2	0	0	0	0	17
ENSP00000379873	HLA-A	major histocompatibility complex, class I, A(HLA-A)	0	0	0	0	0	0	0	0	0	0	0	0	0	0	0	0	0	0	9	2	1	0	0	0	0	0	0	3	2	0	0	0	0	0	0	0	17
ENSP00000384695	ALB	albumin(ALB)	2	1	0	0	0	0	0	1	0	0	0	1	0	0	1	0	1	1	0	0	1	0	1	0	2	0	0	1	1	1	0	1	0	1	0	0	17
ENSP00000394071	GDI1	GDP dissociation inhibitor 1(GDI1)	0	0	0	0	0	0	0	1	0	0	0	0	2	4	1	0	0	1	0	0	0	1	0	0	0	0	0	1	0	0	0	2	0	2	1	1	17
ENSP00000405965	SUMO2	small ubiquitin like modifier 2(SUMO2)	0	0	0	0	0	0	0	0	0	0	0	0	0	0	0	0	0	0	0	0	0	0	0	0	0	0	0	0	3	3	3	4	4	0	0	0	17
ENSP00000416706	ACTBL2	actin beta like 2(ACTBL2)	0	0	0	0	0	0	0	0	0	0	0	0	2	1	3	2	0	1	2	0	0	0	0	0	0	0	0	0	0	1	3	1	0	1	0	0	17
ENSP00000430706	EIF5AL1	eukaryotic translation initiation factor 5A like 1(EIF5AL1)	0	0	0	0	0	0	0	0	0	0	0	0	0	0	1	0	0	0	0	0	0	2	0	0	0	0	0	0	3	1	3	0	5	0	2	0	17
ENSP00000448207	KRT77	keratin 77(KRT77)	0	0	0	0	0	0	0	0	0	0	0	0	0	0	0	3	3	3	0	0	0	1	3	3	0	0	0	0	0	0	0	0	0	0	0	1	17
ENSP00000449080	CS	citrate synthase(CS)	0	0	0	0	0	0	0	0	0	0	0	0	2	1	2	1	0	0	0	3	0	0	1	1	0	0	0	0	0	1	1	1	0	2	1	0	17
ENSP00000463154	ANP32E	acidic nuclear phosphoprotein 32 family member E(ANP32E)	0	0	0	0	0	0	0	0	0	0	0	0	2	0	0	0	0	0	1	0	0	0	0	0	0	0	0	1	2	0	4	3	3	1	0	0	17
ENSP00000005587	SKAP2	src kinase associated phosphoprotein 2(SKAP2)	0	0	0	0	0	0	0	0	0	0	0	0	1	4	0	0	0	0	0	0	0	0	0	0	0	0	0	0	0	0	4	4	3	0	0	0	16
ENSP00000203407	UQCRC1	ubiquinol-cytochrome c reductase core protein 1(UQCRC1)	0	0	0	0	0	0	0	0	0	0	0	0	0	0	0	2	0	0	0	0	0	0	0	1	0	0	0	0	0	0	1	0	3	3	4	2	16
ENSP00000205402	DLD	dihydrolipoamide dehydrogenase(DLD)	0	0	0	0	0	0	0	0	0	0	0	0	1	2	2	1	2	1	0	0	0	0	0	0	0	0	0	0	1	2	0	0	0	1	2	1	16
ENSP00000252603	PGLS	6-phosphogluconolactonase(PGLS)	0	0	0	0	0	0	0	0	0	0	0	0	0	0	0	2	0	0	0	1	2	0	0	0	0	0	1	2	0	2	3	1	2	0	0	0	16
ENSP00000254322	DNAJB1	DnaJ heat shock protein family (Hsp40) member B1(DNAJB1)	0	0	0	0	0	0	0	0	0	0	0	0	0	0	0	5	5	2	0	0	0	0	3	0	0	0	0	1	0	0	0	0	0	0	0	0	16
ENSP00000257901	KRT85	keratin 85(KRT85)	0	0	0	1	0	1	0	0	0	0	0	0	0	0	0	0	0	4	3	0	0	5	1	0	0	0	0	0	0	0	0	0	0	0	0	1	16
ENSP00000259253	UGGT1	UDP-glucose glycoprotein glucosyltransferase 1(UGGT1)	0	0	0	0	0	0	0	0	0	0	0	0	3	3	2	0	0	0	0	0	0	0	0	0	0	0	0	0	0	0	0	0	0	5	2	1	16
ENSP00000287022	UQCRB	ubiquinol-cytochrome c reductase binding protein(UQCRB)	0	0	0	0	0	0	0	0	0	0	0	0	1	1	1	1	1	1	0	0	0	0	1	0	0	0	0	0	1	1	2	1	0	1	1	2	16
ENSP00000288207	CCNB2	cyclin B2(CCNB2)	0	0	0	0	0	0	0	0	0	8	8	0	0	0	0	0	0	0	0	0	0	0	0	0	0	0	0	0	0	0	0	0	0	0	0	0	16
ENSP00000295666	IGFBP7	insulin like growth factor binding protein 7(IGFBP7)	0	0	0	0	0	0	0	0	0	0	0	0	0	0	0	0	0	0	5	4	4	0	0	0	0	0	0	0	0	0	1	0	2	0	0	0	16
ENSP00000309474	PSMD1	proteasome 26S subunit, non-ATPase 1(PSMD1)	0	0	0	0	0	0	0	2	2	0	0	0	1	1	2	0	0	2	0	0	0	0	2	1	0	0	0	0	0	0	1	0	2	0	0	0	16
ENSP00000329920	MCEMP1	mast cell expressed membrane protein 1(MCEMP1)	0	0	0	0	0	0	0	0	0	0	0	0	1	3	5	0	0	0	0	0	0	0	0	0	0	0	0	0	1	1	0	0	0	0	3	2	16
ENSP00000346173	ETFB	electron transfer flavoprotein subunit beta(ETFB)	0	0	0	0	0	0	0	0	0	0	0	0	2	0	0	2	1	0	0	0	0	0	0	0	0	0	0	0	0	0	1	2	0	3	2	3	16
ENSP00000351885	PTPA	protein phosphatase 2 phosphatase activator(PTPA)	0	0	0	0	0	0	0	2	0	0	0	0	0	0	0	2	2	3	0	0	0	0	0	0	0	0	0	2	0	0	2	2	0	0	1	0	16
ENSP00000352163	LYPD2	LY6/PLAUR domain containing 2(LYPD2)	0	0	0	0	0	0	0	0	0	0	0	0	0	0	0	0	0	0	0	0	0	3	4	4	0	0	0	2	0	0	1	1	1	0	0	0	16
ENSP00000355802	EPHX1	epoxide hydrolase 1(EPHX1)	0	0	0	0	0	0	0	0	0	0	0	0	3	0	0	2	1	0	0	0	0	0	2	0	0	0	0	0	0	0	0	0	0	3	2	3	16
ENSP00000356537	GLUL	glutamate-ammonia ligase(GLUL)	0	0	0	0	0	0	0	0	0	0	0	0	0	0	0	2	5	3	0	0	0	1	3	2	0	0	0	0	0	0	0	0	0	0	0	0	16
ENSP00000357789	FLG	filaggrin(FLG)	0	0	0	0	0	0	0	0	0	0	0	0	0	0	0	0	5	4	0	1	3	0	1	1	0	0	0	0	1	0	0	0	0	0	0	0	16
ENSP00000363840	COL11A2	collagen type XI alpha 2 chain(COL11A2)	0	0	0	0	0	0	2	0	0	0	0	0	0	0	0	0	0	0	0	5	0	3	0	0	0	0	0	0	4	0	0	0	0	0	0	2	16
ENSP00000415851	OXSR1	oxidative stress responsive kinase 1(OXSR1)	0	0	0	0	0	0	0	0	0	0	0	0	0	0	0	2	4	0	0	0	0	0	1	0	0	0	0	0	2	0	2	0	0	1	2	2	16
ENSP00000421907	ADD1	adducin 1(ADD1)	0	1	0	0	0	0	1	2	0	0	0	0	2	2	3	0	0	0	0	0	0	0	0	0	0	0	0	0	0	0	1	0	2	1	1	0	16
ENSP00000422078	SUB1	SUB1 regulator of transcription(SUB1)	0	0	0	0	0	0	0	0	0	0	0	0	0	2	2	0	0	0	1	0	0	0	0	0	0	0	0	1	0	2	2	3	2	0	1	0	16
ENSP00000424387	TARS1	threonyl-tRNA synthetase 1(TARS1)	0	0	0	0	0	0	0	0	0	0	0	0	0	1	1	1	3	2	0	0	0	0	0	0	0	0	0	0	0	1	0	1	0	2	1	3	16
ENSP00000426101	RACK1	receptor for activated C kinase 1(RACK1)	0	0	0	0	0	0	0	0	0	0	0	0	0	2	0	0	3	3	0	0	2	0	0	0	0	2	0	0	2	2	0	0	0	0	0	0	16
ENSP00000430543	CA1	carbonic anhydrase 1(CA1)	3	2	3	0	0	0	3	0	1	0	0	0	0	0	0	0	0	0	0	0	0	0	0	0	4	0	0	0	0	0	0	0	0	0	0	0	16
ENSP00000445778	FERMT3	FERM domain containing kindlin 3(FERMT3)	0	0	0	0	0	0	0	0	0	0	0	0	0	0	0	1	0	2	0	0	4	0	1	0	0	5	3	0	0	0	0	0	0	0	0	0	16
ENSP00000450663	PNP	purine nucleoside phosphorylase(PNP)	0	0	0	0	0	0	0	1	0	0	0	0	0	0	0	0	0	1	0	0	0	0	0	3	0	0	0	0	0	0	1	2	2	2	2	2	16
ENSP00000454214	SNAP23	synaptosome associated protein 23(SNAP23)	0	0	0	0	0	0	0	0	0	0	0	0	0	0	0	0	0	0	1	0	0	0	0	0	0	0	0	1	0	0	3	0	2	4	2	3	16
ENSP00000471139	GMFG	glia maturation factor gamma(GMFG)	0	0	0	0	0	0	0	0	0	0	0	2	0	2	0	0	0	0	0	0	0	0	0	0	0	0	0	7	1	4	0	0	0	0	0	0	16
ENSP00000000233	ARF5	ARF GTPase 5(ARF5)	0	0	0	0	0	0	0	0	0	0	0	0	0	2	1	0	1	4	0	0	0	0	0	1	0	0	0	0	2	0	0	1	1	0	0	2	15
ENSP00000014930	HEBP1	heme binding protein 1(HEBP1)	0	4	4	0	0	0	0	3	0	0	0	0	1	0	0	0	0	0	0	0	0	0	0	0	2	0	0	0	0	0	1	0	0	0	0	0	15
ENSP00000216500	DHRS7	dehydrogenase/reductase 7(DHRS7)	0	0	0	0	0	0	0	0	0	0	0	0	4	2	6	0	0	0	0	0	0	0	0	0	0	0	0	0	0	0	0	0	0	3	0	0	15
ENSP00000220003	CSK	C-terminal Src kinase(CSK)	0	0	0	0	0	0	0	0	0	0	0	0	1	2	2	0	1	0	0	0	0	0	0	0	0	0	1	0	1	0	2	1	1	1	1	1	15
ENSP00000251047	LMAN1	lectin, mannose binding 1(LMAN1)	0	0	0	0	0	0	0	0	0	0	0	0	4	0	2	0	0	0	0	0	0	0	0	0	0	0	0	0	0	0	0	0	0	7	2	0	15
ENSP00000257951	KRT84	keratin 84(KRT84)	0	0	0	0	0	0	0	0	0	0	0	0	0	0	0	5	2	2	1	1	1	0	0	0	0	0	0	0	0	0	0	0	0	3	0	0	15
ENSP00000320828	EPS8L2	EPS8 signaling adaptor L2(EPS8L2)	0	0	0	0	0	0	0	0	0	0	0	0	0	0	0	3	4	3	2	0	2	0	1	0	0	0	0	0	0	0	0	0	0	0	0	0	15
ENSP00000324527	MYO1D	myosin ID(MYO1D)	0	0	0	0	0	0	0	0	0	0	0	0	0	0	0	0	0	0	3	6	6	0	0	0	0	0	0	0	0	0	0	0	0	0	0	0	15
ENSP00000332900	ADGRG3	adhesion G protein-coupled receptor G3(ADGRG3)	0	0	0	0	0	0	0	0	0	0	0	0	1	2	2	0	0	0	0	0	0	0	0	0	0	0	0	0	0	1	1	0	0	4	3	1	15
ENSP00000341679	NADK	NAD kinase(NADK)	0	0	0	0	0	0	0	0	0	0	0	0	2	2	1	0	0	0	0	0	0	0	0	0	0	0	0	0	0	0	1	4	1	1	1	2	15
ENSP00000346067	RPSA	ribosomal protein SA(RPSA)	0	0	0	0	0	0	0	0	0	0	0	0	0	0	0	3	4	3	0	0	0	1	3	1	0	0	0	0	0	0	0	0	0	0	0	0	15
ENSP00000353099	HLA-DRB1	major histocompatibility complex, class II, DR beta 1(HLA-DRB1)	0	0	0	0	0	0	0	0	0	0	0	0	3	0	3	0	0	0	2	2	1	0	0	0	1	0	0	0	1	0	0	0	1	0	1	0	15
ENSP00000357751	SPRR1A	small proline rich protein 1A(SPRR1A)	0	0	0	0	0	0	0	0	0	0	0	0	0	0	0	4	1	3	0	0	0	3	2	0	0	0	0	0	0	0	0	0	0	0	2	0	15
ENSP00000360305	PDLIM1	PDZ and LIM domain 1(PDLIM1)	0	0	0	0	0	0	0	0	0	0	0	0	0	0	0	4	5	4	0	0	0	0	1	1	0	0	0	0	0	0	0	0	0	0	0	0	15
ENSP00000364805	HSPA1L	heat shock protein family A (Hsp70) member 1 like(HSPA1L)	2	2	2	0	0	0	4	0	1	0	1	0	0	0	0	0	0	0	0	0	0	0	0	0	0	0	0	0	0	0	0	0	0	1	1	1	15
ENSP00000365081	APOM	apolipoprotein M(APOM)	0	0	0	3	6	6	0	0	0	0	0	0	0	0	0	0	0	0	0	0	0	0	0	0	0	0	0	0	0	0	0	0	0	0	0	0	15
ENSP00000380033	DDX17	DEAD-box helicase 17(DDX17)	0	0	0	0	0	0	0	0	0	0	0	0	1	1	1	0	0	0	0	2	0	0	0	2	0	0	0	0	2	0	0	1	2	0	0	3	15
ENSP00000380921	SH3KBP1	SH3 domain containing kinase binding protein 1(SH3KBP1)	0	0	0	0	0	0	0	0	0	0	0	0	0	0	0	0	0	0	0	0	0	0	0	0	0	0	0	2	0	0	6	5	2	0	0	0	15
ENSP00000385521	FBLN1	fibulin 1(FBLN1)	0	0	0	0	1	4	0	0	0	0	0	0	0	0	0	0	0	0	0	0	0	0	0	1	0	0	3	0	1	2	0	0	1	0	1	1	15
ENSP00000399137	RPN2	ribophorin II(RPN2)	0	0	0	0	0	0	0	0	0	1	0	0	0	0	0	1	1	0	1	1	0	1	1	1	0	0	1	1	1	1	1	1	1	0	0	0	15
ENSP00000410711	IGHV4-4	immunoglobulin heavy variable 4-4(IGHV4-4)	0	0	0	1	1	4	0	0	0	0	0	0	0	1	0	0	1	1	0	0	0	0	0	0	0	0	0	0	0	0	0	0	0	0	3	3	15
ENSP00000418292	IGKV1D-17	immunoglobulin kappa variable 1D-17(IGKV1D-17)	0	0	0	0	0	0	0	0	0	0	0	0	0	0	0	0	0	0	0	0	0	0	0	0	0	0	15	0	0	0	0	0	0	0	0	0	15
ENSP00000420065	ABHD14B	abhydrolase domain containing 14B(ABHD14B)	0	0	0	0	0	0	0	0	0	0	0	0	1	0	2	1	3	2	0	1	0	0	0	1	0	0	0	1	1	0	1	1	0	0	0	0	15
ENSP00000420738	RUVBL1	RuvB like AAA ATPase 1(RUVBL1)	0	0	0	0	0	4	0	0	0	0	0	0	2	0	0	0	0	0	1	0	0	0	0	0	0	0	0	1	1	0	0	2	1	1	0	2	15
ENSP00000427463	SPCS3	signal peptidase complex subunit 3(SPCS3)	0	0	0	0	0	0	0	0	0	0	0	0	2	4	0	0	0	0	0	0	0	0	0	0	0	0	0	0	0	0	0	0	0	4	2	3	15
ENSP00000440485	PSMD9	proteasome 26S subunit, non-ATPase 9(PSMD9)	0	3	3	0	0	0	0	0	0	0	0	0	0	0	0	0	0	0	0	0	0	0	0	0	1	0	0	0	0	0	3	2	3	0	0	0	15
ENSP00000455030	COX4I1	cytochrome c oxidase subunit 4I1(COX4I1)	0	0	0	0	0	0	0	0	0	0	0	0	1	3	0	2	0	0	0	0	0	0	2	0	0	0	0	0	0	0	1	1	0	3	2	0	15
ENSP00000467141	TTN	titin(TTN)	9	6	0	0	0	0	0	0	0	0	0	0	0	0	0	0	0	0	0	0	0	0	0	0	0	0	0	0	0	0	0	0	0	0	0	0	15
ENSP00000474437	HNRNPR	heterogeneous nuclear ribonucleoprotein R(HNRNPR)	0	0	0	0	0	0	0	0	0	0	0	0	1	1	3	1	1	2	0	1	2	0	0	2	0	0	0	0	0	0	0	0	0	1	0	0	15
ENSP00000476698	TOM1	target of myb1 membrane trafficking protein(TOM1)	0	0	0	0	0	0	0	0	0	0	0	0	1	1	1	1	0	0	0	1	0	0	1	1	0	0	0	1	1	1	0	1	1	1	1	1	15
ENSP00000481172	AZU1	azurocidin 1(AZU1)	0	0	0	0	0	0	0	0	0	0	0	0	2	0	0	0	0	0	0	0	0	0	0	0	0	0	0	2	0	0	3	2	0	3	1	2	15
ENSP00000486977	n/a	Ig-like domain-containing protein (A0A0G2JRQ6_HUMAN)	0	0	2	2	1	2	0	0	0	0	0	0	0	0	0	0	0	0	0	0	0	0	1	1	0	2	3	0	1	0	0	0	0	0	0	0	15
ENSP00000249364	CALU	calumenin(CALU)	0	0	0	0	0	0	0	0	0	0	0	0	0	0	0	0	0	0	0	5	5	0	4	0	0	0	0	0	0	0	0	0	0	0	0	0	14
ENSP00000250101	TXNDC17	thioredoxin domain containing 17(TXNDC17)	0	0	0	0	0	0	0	0	0	0	0	0	0	0	0	3	2	4	0	0	0	0	3	0	0	0	0	0	2	0	0	0	0	0	0	0	14
ENSP00000259457	PSMB7	proteasome 20S subunit beta 7(PSMB7)	0	0	0	0	0	0	0	0	2	0	0	0	2	3	0	1	0	0	0	0	0	0	0	0	0	0	0	0	0	0	0	0	0	1	3	2	14
ENSP00000262942	ARPC1A	actin related protein 2/3 complex subunit 1A(ARPC1A)	0	0	0	0	0	0	0	0	0	0	0	0	0	0	0	2	3	2	0	0	1	0	4	2	0	0	0	0	0	0	0	0	0	0	0	0	14
ENSP00000262947	MYDGF	myeloid derived growth factor(MYDGF)	0	0	0	0	0	0	0	0	0	0	0	0	0	0	0	0	0	0	0	0	0	0	0	0	0	0	0	0	2	2	3	3	0	0	2	2	14
ENSP00000264265	LXN	latexin(LXN)	0	2	2	1	0	0	4	0	1	0	0	0	0	1	0	0	0	0	0	0	0	0	0	0	1	0	0	0	0	0	0	2	0	0	0	0	14
ENSP00000264651	KRT24	keratin 24(KRT24)	0	0	0	0	0	0	0	0	0	0	0	0	0	0	0	1	0	0	0	0	0	0	0	1	0	0	0	3	3	6	0	0	0	0	0	0	14
ENSP00000265838	ACAT1	acetyl-CoA acetyltransferase 1(ACAT1)	0	0	0	0	0	0	0	0	0	0	0	0	1	2	4	0	1	0	0	0	0	0	0	1	0	0	0	0	0	0	1	0	2	2	0	0	14
ENSP00000269260	ARRB2	arrestin beta 2(ARRB2)	0	0	0	0	0	0	0	0	0	0	0	0	3	1	0	0	0	0	0	0	0	0	0	0	0	0	0	1	0	2	2	1	0	2	1	1	14
ENSP00000281456	SLC25A4	solute carrier family 25 member 4(SLC25A4)	0	0	0	0	0	0	0	0	0	0	0	0	0	0	0	0	0	0	3	0	0	0	0	0	0	0	0	0	0	0	0	0	0	1	10	0	14
ENSP00000285381	CA3	carbonic anhydrase 3(CA3)	2	5	3	0	0	0	0	0	0	1	1	1	0	0	0	0	0	0	1	0	0	0	0	0	0	0	0	0	0	0	0	0	0	0	0	0	14
ENSP00000286371	ATP1B3	ATPase Na+/K+ transporting subunit beta 3(ATP1B3)	0	0	0	0	0	0	0	0	0	0	0	0	2	0	3	0	0	0	0	0	0	0	0	0	0	0	0	0	0	0	0	0	0	3	3	3	14
ENSP00000293373	NCKAP1L	NCK associated protein 1 like(NCKAP1L)	0	0	0	0	0	0	0	0	0	0	0	0	3	3	3	0	0	0	0	0	0	0	0	0	0	0	0	0	0	0	0	0	0	0	0	5	14
ENSP00000295598	ATP1A1	ATPase Na+/K+ transporting subunit alpha 1(ATP1A1)	0	0	0	1	0	2	0	0	0	0	0	0	0	3	0	0	0	0	0	0	0	0	0	0	0	0	0	0	0	0	0	0	0	2	4	2	14
ENSP00000297435	DEFA4	defensin alpha 4(DEFA4)	0	0	0	0	0	0	0	0	0	0	0	0	4	3	3	0	0	0	0	0	0	0	0	0	0	0	0	0	0	0	0	0	0	2	0	2	14
ENSP00000301656	KRT27	keratin 27(KRT27)	0	0	0	0	0	0	0	0	0	0	0	0	0	0	0	0	5	3	0	0	0	0	2	1	0	0	0	0	1	1	0	1	0	0	0	0	14
ENSP00000310572	PSMC5	proteasome 26S subunit, ATPase 5(PSMC5)	0	0	0	0	0	0	0	1	0	0	0	0	1	4	3	0	0	0	0	0	0	0	0	0	0	0	0	0	0	0	2	1	0	0	1	1	14
ENSP00000317159	CYC1	cytochrome c1(CYC1)	0	0	0	0	0	0	0	0	0	0	0	0	1	1	2	0	1	0	0	0	0	0	1	1	0	0	0	0	0	0	0	0	0	3	2	2	14
ENSP00000324105	ENO3	enolase 3(ENO3)	0	0	0	0	0	0	0	0	0	0	0	0	1	0	0	0	0	0	6	4	0	0	0	0	0	0	0	0	1	0	0	0	0	0	1	1	14
ENSP00000336741	DHX15	DEAH-box helicase 15(DHX15)	0	0	0	0	0	0	0	0	0	0	0	0	0	4	2	0	0	0	0	0	0	0	0	0	0	0	0	1	1	0	0	0	0	2	2	2	14
ENSP00000343321	MYL1	myosin light chain 1(MYL1)	1	0	0	0	0	0	0	0	0	0	0	0	0	0	0	0	0	0	2	4	3	1	1	1	1	0	0	0	0	0	0	0	0	0	0	0	14
ENSP00000347197	C5AR1	complement C5a receptor 1(C5AR1)	0	0	0	0	0	0	0	0	0	0	0	0	5	4	5	0	0	0	0	0	0	0	0	0	0	0	0	0	0	0	0	0	0	0	0	0	14
ENSP00000356448	TPR	translocated promoter region, nuclear basket protein(TPR)	0	0	0	0	0	0	0	0	0	0	0	0	3	1	0	0	0	0	0	0	0	0	1	1	0	0	0	1	1	1	1	1	2	1	0	0	14
ENSP00000357205	CRABP2	cellular retinoic acid binding protein 2(CRABP2)	0	0	0	0	0	0	0	0	0	0	0	0	0	0	0	4	3	3	0	0	0	4	0	0	0	0	0	0	0	0	0	0	0	0	0	0	14
ENSP00000359878	ACADM	acyl-CoA dehydrogenase medium chain(ACADM)	0	0	0	0	0	0	0	0	0	0	0	0	1	1	0	0	0	0	0	0	0	0	0	0	0	0	0	0	0	0	0	3	0	2	3	4	14
ENSP00000367615	APRT	adenine phosphoribosyltransferase(APRT)	0	0	0	0	0	0	0	0	2	0	0	2	0	1	0	0	1	0	0	0	0	0	0	0	0	0	1	0	1	1	2	2	1	0	0	0	14
ENSP00000369067	POSTN	periostin(POSTN)	0	0	0	14	0	0	0	0	0	0	0	0	0	0	0	0	0	0	0	0	0	0	0	0	0	0	0	0	0	0	0	0	0	0	0	0	14
ENSP00000370254	AKR1C1	aldo-keto reductase family 1 member C1(AKR1C1)	0	0	0	0	0	0	0	0	0	0	0	0	0	0	0	0	0	0	8	6	0	0	0	0	0	0	0	0	0	0	0	0	0	0	0	0	14
ENSP00000377696	NIT2	nitrilase family member 2(NIT2)	0	0	0	0	0	0	0	0	0	0	0	0	1	2	3	0	0	1	0	0	0	0	0	0	0	0	0	0	0	0	1	2	1	1	2	0	14
ENSP00000384194	AP1B1	adaptor related protein complex 1 subunit beta 1(AP1B1)	0	0	0	0	0	0	0	0	0	1	0	0	6	0	0	0	0	0	0	0	0	0	0	0	0	0	0	0	0	0	3	0	0	4	0	0	14
ENSP00000385385	PDIA6	protein disulfide isomerase family A member 6(PDIA6)	0	0	0	0	0	0	0	0	0	0	0	0	0	0	0	0	0	0	3	0	0	0	0	6	0	0	0	5	0	0	0	0	0	0	0	0	14
ENSP00000393566	HLA-DPA1	major histocompatibility complex, class II, DP alpha 1(HLA-DPA1)	0	0	0	0	0	0	0	0	0	0	0	0	2	3	3	0	0	0	0	2	0	0	0	0	0	0	0	0	0	0	0	0	0	1	2	1	14
ENSP00000398242	RBBP4	RB binding protein 4, chromatin remodeling factor(RBBP4)	0	0	0	0	0	0	0	0	0	0	0	0	3	0	2	0	0	0	0	0	0	0	0	0	0	0	0	2	1	2	1	0	0	1	1	1	14
ENSP00000405343	DBNL	drebrin like(DBNL)	0	0	0	0	0	0	0	0	0	0	0	0	0	0	0	0	0	0	0	0	0	0	0	0	0	0	0	0	8	6	0	0	0	0	0	0	14
ENSP00000409322	HLA-DRB1	major histocompatibility complex, class II, DR beta 1(HLA-DRB1)	0	0	0	0	0	0	0	0	0	0	0	0	1	2	1	0	0	0	0	0	0	0	0	0	0	3	4	0	0	0	3	0	0	0	0	0	14
ENSP00000422607	ACSL1	acyl-CoA synthetase long chain family member 1(ACSL1)	0	0	0	0	0	0	0	0	0	0	0	0	0	0	0	0	0	0	0	0	0	0	0	0	0	0	0	0	0	0	4	0	0	0	10	0	14
ENSP00000448165	APAF1	apoptotic peptidase activating factor 1(APAF1)	0	0	0	0	0	0	0	0	0	0	0	0	1	1	2	0	0	0	0	0	0	0	0	0	0	0	0	0	0	0	2	0	3	0	2	3	14
ENSP00000169298	ST6GAL1	ST6 beta-galactoside alpha-2,6-sialyltransferase 1(ST6GAL1)	0	0	0	0	0	0	0	0	0	0	0	0	0	0	0	0	0	0	5	3	5	0	0	0	0	0	0	0	0	0	0	0	0	0	0	0	13
ENSP00000225698	C1QBP	complement C1q binding protein(C1QBP)	0	0	0	0	0	0	0	0	0	0	0	0	1	0	0	1	1	1	0	0	0	1	1	0	0	0	0	0	0	0	1	1	1	2	1	1	13
ENSP00000230461	TMEM30A	transmembrane protein 30A(TMEM30A)	0	0	0	0	0	0	0	0	0	0	0	0	1	2	4	0	0	0	0	0	0	0	0	0	0	0	0	0	0	0	0	0	0	2	2	2	13
ENSP00000246024	TMX4	thioredoxin related transmembrane protein 4(TMX4)	0	0	0	0	0	0	0	0	0	0	0	0	3	1	4	0	0	0	0	0	0	0	0	0	0	0	0	0	0	0	0	0	0	2	2	1	13
ENSP00000257829	NAT10	N-acetyltransferase 10(NAT10)	0	0	0	0	0	5	0	0	5	0	0	0	0	0	0	0	0	0	0	0	0	0	0	0	0	0	0	0	2	1	0	0	0	0	0	0	13
ENSP00000262768	TIMP2	TIMP metallopeptidase inhibitor 2(TIMP2)	0	0	0	0	0	0	0	0	0	0	0	0	2	1	2	0	0	0	0	0	0	0	0	0	0	0	0	0	1	1	0	1	2	1	1	1	13
ENSP00000291565	PDXK	pyridoxal kinase(PDXK)	0	0	0	0	0	0	0	0	0	0	0	0	7	0	0	0	1	2	0	0	0	0	0	0	0	0	3	0	0	0	0	0	0	0	0	0	13
ENSP00000301263	LY6D	lymphocyte antigen 6 family member D(LY6D)	0	0	0	0	0	0	0	0	0	0	0	0	0	0	0	0	6	5	0	0	0	0	2	0	0	0	0	0	0	0	0	0	0	0	0	0	13
ENSP00000308610	GPD2	glycerol-3-phosphate dehydrogenase 2(GPD2)	0	0	0	0	0	0	0	0	0	0	0	0	0	2	0	0	0	0	0	0	0	0	0	0	0	0	0	0	0	0	0	0	0	2	3	6	13
ENSP00000314733	TOLLIP	toll interacting protein(TOLLIP)	0	0	0	0	0	0	0	0	0	0	0	0	0	0	1	1	3	0	0	0	0	1	0	0	0	0	0	0	1	1	1	2	1	0	1	0	13
ENSP00000325002	COPG1	COPI coat complex subunit gamma 1(COPG1)	0	0	0	0	0	0	0	0	0	0	0	0	2	0	0	1	0	2	1	2	0	0	2	0	0	0	0	0	0	0	0	0	1	0	2	0	13
ENSP00000332790	H2AC21	H2A clustered histone 21(H2AC21)	0	0	0	0	0	0	0	0	0	1	1	1	1	0	0	0	0	0	2	1	1	1	1	2	0	1	0	0	0	0	0	0	0	0	0	0	13
ENSP00000359540	CREG1	cellular repressor of E1A stimulated genes 1(CREG1)	0	0	0	0	0	0	0	0	0	0	0	0	2	1	2	0	0	0	1	1	2	0	0	0	0	0	0	2	0	0	0	0	0	1	1	0	13
ENSP00000364255	RALY	RALY heterogeneous nuclear ribonucleoprotein(RALY)	0	0	0	0	0	0	0	0	0	0	0	0	0	3	0	0	0	0	0	0	0	0	0	0	0	0	0	0	2	2	0	3	3	0	0	0	13
ENSP00000364631	FGD3	FYVE, RhoGEF and PH domain containing 3(FGD3)	0	0	0	0	0	0	0	0	0	0	0	0	0	0	0	0	0	0	0	0	0	0	0	0	0	0	0	0	4	3	0	2	4	0	0	0	13
ENSP00000366819	UCHL3	ubiquitin C-terminal hydrolase L3(UCHL3)	0	0	0	0	0	0	3	0	0	0	0	0	0	0	0	3	0	1	0	0	0	0	0	0	0	0	1	0	1	1	2	1	0	0	0	0	13
ENSP00000367050	RTN3	reticulon 3(RTN3)	0	0	0	0	0	0	0	0	0	0	0	0	0	0	1	1	0	0	1	0	0	1	0	0	2	0	1	1	0	1	2	1	1	0	0	0	13
ENSP00000369081	TXNDC5	thioredoxin domain containing 5(TXNDC5)	0	0	0	0	0	0	0	0	0	0	0	0	1	0	0	2	4	1	0	2	0	0	0	0	0	0	0	0	0	0	0	1	0	0	1	1	13
ENSP00000374791	IGKV6-21	immunoglobulin kappa variable 6-21 (non-functional)(IGKV6-21)	0	0	0	0	0	0	0	0	0	0	0	0	0	2	2	0	0	0	0	0	0	1	1	2	0	0	0	0	0	0	1	2	2	0	0	0	13
ENSP00000374818	IGLV8-61	immunoglobulin lambda variable 8-61(IGLV8-61)	0	0	0	0	0	0	0	0	0	0	0	0	0	0	0	0	0	0	0	0	0	0	0	0	0	0	0	0	2	2	3	3	0	0	1	2	13
ENSP00000376506	PDCD10	programmed cell death 10(PDCD10)	0	0	0	0	0	0	0	0	0	0	0	0	0	0	0	0	0	0	1	2	0	0	0	0	0	0	0	0	2	2	0	4	2	0	0	0	13
ENSP00000376620	WARS1	tryptophanyl-tRNA synthetase 1(WARS1)	0	0	0	0	0	0	0	0	0	0	0	0	0	0	0	0	0	0	0	0	0	0	0	0	0	2	0	0	0	0	0	6	2	2	0	1	13
ENSP00000376800	MTPN	myotrophin(MTPN)	0	0	0	0	0	0	0	0	0	0	0	0	0	1	0	0	2	2	0	1	0	0	1	0	0	0	0	0	1	2	0	3	0	0	0	0	13
ENSP00000385958	RPS14	ribosomal protein S14(RPS14)	0	0	0	0	0	0	0	0	0	0	0	0	0	1	0	1	2	0	0	1	0	0	1	3	0	0	0	0	0	0	0	1	1	1	0	1	13
ENSP00000386911	ARHGAP25	Rho GTPase activating protein 25(ARHGAP25)	0	0	0	0	0	0	0	0	0	0	0	0	1	1	1	0	0	0	0	0	0	0	0	0	0	0	0	3	0	0	2	3	2	0	0	0	13
ENSP00000391249	SEPTIN9	septin 9(SEPTIN9)	0	0	0	0	0	0	0	0	0	0	0	0	0	0	0	0	0	0	0	0	0	0	0	0	0	0	0	1	1	2	3	2	4	0	0	0	13
ENSP00000416443	FUT3	fucosyltransferase 3 (Lewis blood group)(FUT3)	0	0	0	0	0	0	0	0	0	0	0	0	0	0	0	0	0	0	4	2	3	0	2	2	0	0	0	0	0	0	0	0	0	0	0	0	13
ENSP00000436839	MSRA	methionine sulfoxide reductase A(MSRA)	0	0	0	0	0	0	0	0	0	0	0	0	2	1	2	0	0	0	0	0	0	0	0	0	0	0	0	1	2	0	1	2	2	0	0	0	13
ENSP00000437959	POSTN	periostin(POSTN)	0	0	0	0	0	13	0	0	0	0	0	0	0	0	0	0	0	0	0	0	0	0	0	0	0	0	0	0	0	0	0	0	0	0	0	0	13
ENSP00000439189	POTEE	POTE ankyrin domain family member E(POTEE)	0	0	0	0	0	0	0	0	0	0	0	0	2	1	0	0	0	0	0	2	0	0	0	0	0	0	0	2	1	1	1	2	1	0	0	0	13
ENSP00000450168	RAB5B	RAB5B, member RAS oncogene family(RAB5B)	0	0	0	0	0	0	0	0	0	0	0	0	0	4	0	0	2	2	0	0	0	0	0	0	0	0	0	0	0	0	3	0	1	1	0	0	13
ENSP00000451080	ERH	ERH mRNA splicing and mitosis factor(ERH)	0	0	0	0	0	0	0	0	0	0	0	0	1	1	0	1	0	0	0	1	0	0	0	0	0	0	0	1	2	1	1	2	2	0	0	0	13
ENSP00000477538	NAP1L1	nucleosome assembly protein 1 like 1(NAP1L1)	0	0	0	0	0	0	0	2	3	0	0	0	1	0	0	1	0	0	1	0	0	0	0	0	0	0	0	0	1	0	0	2	0	1	1	0	13
ENSP00000481038	CYFIP1	cytoplasmic FMR1 interacting protein 1(CYFIP1)	0	0	0	0	0	0	0	0	0	0	0	0	0	0	0	0	0	0	2	3	2	1	4	1	0	0	0	0	0	0	0	0	0	0	0	0	13
ENSP00000484912	n/a	n/a	0	0	0	0	0	0	0	0	0	0	0	0	0	0	0	0	0	0	0	13	0	0	0	0	0	0	0	0	0	0	0	0	0	0	0	0	13
ENSP00000486476	MUC2	mucin 2, oligomeric mucus/gel-forming(MUC2)	0	0	0	0	0	0	0	0	0	0	0	0	1	0	1	0	0	0	0	2	0	2	2	2	1	0	0	0	0	0	1	1	0	0	0	0	13
ENSP00000230050	RPS12	ribosomal protein S12(RPS12)	0	0	0	0	0	0	0	0	0	0	0	0	0	0	0	0	5	2	0	0	0	1	2	0	0	0	0	0	0	0	1	1	0	0	0	0	12
ENSP00000253496	F12	coagulation factor XII(F12)	0	0	0	2	5	3	0	0	0	0	0	0	0	0	0	0	0	0	0	0	0	0	0	0	1	0	1	0	0	0	0	0	0	0	0	0	12
ENSP00000256383	EIF2S1	eukaryotic translation initiation factor 2 subunit alpha(EIF2S1)	0	0	0	0	0	0	0	0	0	0	0	0	3	0	0	2	2	1	0	0	0	0	0	0	0	0	0	0	1	0	0	1	1	1	0	0	12
ENSP00000260010	TLR2	toll like receptor 2(TLR2)	0	0	0	0	0	0	0	0	0	0	0	0	3	2	2	0	0	0	0	0	0	0	0	0	0	0	0	0	0	0	0	0	0	3	2	0	12
ENSP00000265753	EIF4H	eukaryotic translation initiation factor 4H(EIF4H)	0	0	0	0	0	0	0	0	0	0	0	0	0	0	0	1	1	2	0	0	0	0	1	1	0	0	0	1	0	0	1	2	0	0	2	0	12
ENSP00000295550	COL6A3	collagen type VI alpha 3 chain(COL6A3)	0	0	0	0	0	3	0	0	0	0	0	0	0	0	0	0	0	0	0	0	0	0	0	0	0	0	0	4	2	2	0	0	1	0	0	0	12
ENSP00000301258	PSCA	prostate stem cell antigen(PSCA)	0	0	0	0	0	0	0	0	0	0	0	0	3	4	5	0	0	0	0	0	0	0	0	0	0	0	0	0	0	0	0	0	0	0	0	0	12
ENSP00000302486	MAP2K1	mitogen-activated protein kinase kinase 1(MAP2K1)	0	0	0	0	0	0	0	0	0	0	0	0	1	0	0	0	0	0	0	0	0	0	0	0	0	0	0	1	1	2	3	2	1	1	0	0	12
ENSP00000303992	TMEM43	transmembrane protein 43(TMEM43)	0	0	0	0	0	0	0	0	0	0	0	0	3	2	0	0	1	1	0	0	0	0	0	0	0	0	1	0	0	0	0	0	0	2	1	1	12
ENSP00000314299	CFHR1	complement factor H related 1(CFHR1)	0	0	0	1	1	1	1	0	2	0	0	0	0	0	0	0	1	0	0	0	0	1	0	1	0	1	0	1	1	0	0	0	0	0	0	0	12
ENSP00000318635	SUMO4	small ubiquitin like modifier 4(SUMO4)	0	0	0	0	0	0	0	0	0	0	0	0	1	1	0	0	0	0	1	1	0	1	1	0	1	0	0	1	0	0	0	0	0	2	1	1	12
ENSP00000319096	RAP2B	RAP2B, member of RAS oncogene family(RAP2B)	0	0	0	0	0	0	0	0	0	0	0	0	1	0	0	1	2	2	0	2	0	0	0	0	0	0	0	0	0	0	1	1	0	0	0	2	12
ENSP00000326603	SMCHD1	structural maintenance of chromosomes flexible hinge domain containing 1(SMCHD1)	0	0	0	0	0	0	0	0	0	0	0	0	2	2	1	0	0	0	0	0	0	0	0	0	0	0	0	0	0	1	0	1	1	2	1	1	12
ENSP00000330945	TMED9	transmembrane p24 trafficking protein 9(TMED9)	0	0	0	0	0	0	0	0	0	0	0	0	2	2	0	0	0	0	0	0	0	0	0	0	0	0	0	0	0	0	0	0	0	4	2	2	12
ENSP00000336824	SLK	STE20 like kinase(SLK)	0	0	0	0	0	0	0	0	0	0	0	0	0	1	0	0	1	0	0	0	0	0	0	1	0	0	0	0	2	5	0	1	1	0	0	0	12
ENSP00000341885	RPS2	ribosomal protein S2(RPS2)	0	0	0	0	0	0	0	0	0	0	0	0	0	0	0	0	0	0	0	3	0	0	2	3	0	0	0	0	0	0	0	0	0	1	2	1	12
ENSP00000347041	FMOD	fibromodulin(FMOD)	0	0	0	0	0	0	0	0	0	0	0	0	0	0	0	0	0	0	2	2	3	0	0	2	0	2	1	0	0	0	0	0	0	0	0	0	12
ENSP00000351108	HNRNPAB	heterogeneous nuclear ribonucleoprotein A/B(HNRNPAB)	0	0	0	0	0	0	0	0	0	0	0	0	0	0	0	0	0	0	0	1	0	0	0	0	0	0	0	1	1	1	3	3	2	0	0	0	12
ENSP00000352936	SPINK5	serine peptidase inhibitor Kazal type 5(SPINK5)	0	0	0	0	0	0	0	0	0	0	0	0	0	0	0	2	6	4	0	0	0	0	0	0	0	0	0	0	0	0	0	0	0	0	0	0	12
ENSP00000354511	COMT	catechol-O-methyltransferase(COMT)	0	0	0	0	0	0	0	0	0	0	0	0	1	0	0	2	2	2	0	0	0	0	1	0	0	0	0	0	0	0	1	1	0	0	2	0	12
ENSP00000358943	TPD52L2	TPD52 like 2(TPD52L2)	0	0	0	0	0	0	0	0	0	0	0	0	2	0	2	0	2	0	0	0	0	0	0	0	0	0	0	2	0	1	3	0	0	0	0	0	12
ENSP00000360635	DPP7	dipeptidyl peptidase 7(DPP7)	0	0	0	0	0	0	0	0	0	0	0	0	2	0	0	0	0	0	3	3	2	0	0	0	0	0	0	0	0	0	0	0	2	0	0	0	12
ENSP00000362329	PPA1	inorganic pyrophosphatase 1(PPA1)	0	0	0	0	0	0	0	0	0	0	0	0	0	0	0	1	0	2	0	0	0	1	2	1	0	0	0	0	1	1	1	2	0	0	0	0	12
ENSP00000369784	TUBAL3	tubulin alpha like 3(TUBAL3)	0	0	0	0	0	0	0	0	0	0	0	0	1	1	1	0	0	2	1	1	1	0	0	0	0	0	0	0	1	0	1	0	0	0	1	1	12
ENSP00000370113	PPP2R2A	protein phosphatase 2 regulatory subunit Balpha(PPP2R2A)	0	0	0	0	0	0	0	0	0	0	0	0	0	2	0	1	2	2	0	0	0	0	0	2	0	0	0	0	0	0	1	0	2	0	0	0	12
ENSP00000375026	IGHV3-35	immunoglobulin heavy variable 3-35 (non-functional)(IGHV3-35)	0	0	0	0	0	0	0	0	0	0	0	0	1	0	0	0	0	0	0	0	1	1	2	1	1	0	2	1	1	1	0	0	0	0	0	0	12
ENSP00000378284	MATR3	matrin 3(MATR3)	0	0	0	0	0	0	0	0	0	0	0	0	1	1	1	0	0	0	0	0	0	0	0	0	0	0	0	0	2	1	1	1	2	1	1	0	12
ENSP00000379888	RPS8	ribosomal protein S8(RPS8)	0	0	0	0	0	0	0	0	0	0	0	0	0	0	0	1	3	2	0	0	0	0	2	2	0	0	0	0	0	0	2	0	0	0	0	0	12
ENSP00000381031	EWSR1	EWS RNA binding protein 1(EWSR1)	0	0	0	0	0	0	0	0	0	0	0	0	1	0	0	0	0	0	0	0	0	0	0	0	0	0	0	1	3	2	3	0	2	0	0	0	12
ENSP00000384925	RANBP1	RAN binding protein 1(RANBP1)	0	4	4	0	0	0	0	0	0	0	0	0	0	0	0	0	0	0	0	0	0	0	0	0	0	0	0	0	0	0	4	0	0	0	0	0	12
ENSP00000386104	CPE	carboxypeptidase E(CPE)	0	0	0	0	0	0	0	0	0	0	0	0	0	0	0	2	1	0	0	1	0	1	5	0	0	0	2	0	0	0	0	0	0	0	0	0	12
ENSP00000388708	HLA-C	major histocompatibility complex, class I, C(HLA-C)	0	0	0	0	0	0	0	0	0	0	0	0	0	0	0	0	0	0	0	7	1	0	0	0	0	0	4	0	0	0	0	0	0	0	0	0	12
ENSP00000393241	RPS18	ribosomal protein S18(RPS18)	0	0	0	0	0	0	0	0	0	0	0	0	0	0	0	0	2	0	0	0	0	0	4	3	0	2	0	0	0	0	0	1	0	0	0	0	12
ENSP00000403922	HLA-A	major histocompatibility complex, class I, A(HLA-A)	0	0	0	0	0	0	0	0	0	0	0	0	4	4	4	0	0	0	0	0	0	0	0	0	0	0	0	0	0	0	0	0	0	0	0	0	12
ENSP00000408005	NHERF2	NHERF family PDZ scaffold protein 2(NHERF2)	0	0	0	0	0	0	0	0	0	0	0	0	0	1	0	0	0	0	3	2	2	0	0	0	0	0	0	0	0	0	2	0	1	0	0	1	12
ENSP00000410217	BIN2	bridging integrator 2(BIN2)	0	0	0	0	0	0	0	0	0	0	0	0	2	2	0	0	0	0	0	0	0	0	0	0	0	0	0	3	0	0	0	0	5	0	0	0	12
ENSP00000417653	DBNL	drebrin like(DBNL)	0	0	0	0	0	0	0	0	0	0	0	0	0	0	0	0	0	0	0	0	0	0	0	0	0	0	0	0	0	0	0	12	0	0	0	0	12
ENSP00000417854	PRSS1	serine protease 1(PRSS1)	0	0	0	0	0	0	0	0	0	3	0	0	1	1	0	0	0	2	0	0	0	2	0	0	0	0	0	0	3	0	0	0	0	0	0	0	12
ENSP00000424947	RNASET2	ribonuclease T2(RNASET2)	0	0	0	0	0	0	0	0	0	0	0	0	0	0	0	0	0	0	0	0	0	0	0	0	0	0	2	0	2	2	0	0	3	0	3	0	12
ENSP00000428209	UBE2V2	ubiquitin conjugating enzyme E2 V2(UBE2V2)	0	1	0	0	0	0	0	0	0	1	0	2	0	0	1	0	0	2	1	2	0	0	0	0	0	0	0	0	0	0	0	0	0	1	0	1	12
ENSP00000428771	SBSN	suprabasin(SBSN)	0	0	0	0	0	0	0	0	0	0	0	0	0	0	0	0	2	2	0	0	0	0	2	2	0	0	0	0	2	2	0	0	0	0	0	0	12
ENSP00000434516	TXNRD1	thioredoxin reductase 1(TXNRD1)	0	0	0	0	0	0	0	0	0	0	0	0	0	1	0	0	0	0	2	2	0	0	0	0	0	0	0	0	0	0	0	0	0	3	2	2	12
ENSP00000452762	ETFA	electron transfer flavoprotein subunit alpha(ETFA)	0	0	0	0	0	0	0	0	0	0	0	0	0	1	1	1	2	2	0	0	0	0	0	0	0	0	0	0	0	0	0	0	0	1	3	1	12
ENSP00000468275	n/a	Ras-related protein Rab-5C (K7ERI8_HUMAN)	0	0	0	0	0	0	0	0	0	0	0	0	4	0	0	0	0	0	0	0	0	0	0	0	0	0	0	0	0	0	0	0	0	5	0	3	12
ENSP00000471720	BLVRB	biliverdin reductase B(BLVRB)	0	0	0	0	0	0	0	0	0	0	0	0	0	1	0	0	0	0	0	0	2	0	0	1	0	0	0	1	3	2	0	0	1	0	1	0	12
ENSP00000488144	IGHV5-10-1	immunoglobulin heavy variable 5-10-1(IGHV5-10-1)	0	0	0	0	0	0	0	2	0	0	0	0	0	1	0	0	0	0	1	2	1	0	1	0	0	0	0	0	0	0	0	1	3	0	0	0	12
ENSP00000210444	NANS	N-acetylneuraminate synthase(NANS)	0	0	0	1	0	0	0	0	0	0	0	0	0	0	1	1	0	0	1	1	2	0	1	0	0	0	0	0	1	0	1	0	0	1	0	0	11
ENSP00000215567	TECR	trans-2,3-enoyl-CoA reductase(TECR)	0	0	0	0	0	0	0	0	0	0	0	0	2	2	0	1	1	0	0	0	0	0	0	0	0	0	0	0	0	0	0	0	0	1	2	2	11
ENSP00000216962	PYGB	glycogen phosphorylase B(PYGB)	0	0	0	0	0	0	0	0	0	0	0	0	1	1	1	0	1	2	0	0	0	0	2	3	0	0	0	0	0	0	0	0	0	0	0	0	11
ENSP00000231487	SKP1	S-phase kinase associated protein 1(SKP1)	1	1	1	0	0	0	0	0	1	0	0	0	2	0	2	0	0	0	0	0	0	0	0	0	1	0	0	0	0	0	1	0	1	0	0	0	11
ENSP00000243346	NMI	N-myc and STAT interactor(NMI)	0	0	0	0	0	0	0	0	0	0	0	0	2	0	0	0	0	0	0	0	0	0	0	0	0	0	0	0	0	0	2	4	3	0	0	0	11
ENSP00000258168	BCO1	beta-carotene oxygenase 1(BCO1)	0	1	0	0	0	0	0	0	0	0	0	0	1	1	0	0	0	0	1	1	0	0	0	0	0	0	0	0	1	0	1	0	1	1	1	1	11
ENSP00000264203	CAPZB	capping actin protein of muscle Z-line subunit beta(CAPZB)	0	0	0	0	0	0	0	0	0	0	0	0	0	0	0	0	0	9	0	0	0	0	0	0	2	0	0	0	0	0	0	0	0	0	0	0	11
ENSP00000264657	STAT3	signal transducer and activator of transcription 3(STAT3)	0	0	0	0	0	0	0	0	0	0	0	0	0	2	2	2	0	0	0	0	0	0	0	0	0	0	0	0	0	1	0	0	0	0	3	1	11
ENSP00000274764	H2BC1	H2B clustered histone 1(H2BC1)	0	0	0	0	0	0	0	0	0	0	0	1	0	0	1	0	0	0	0	1	1	0	1	1	0	1	0	0	0	0	2	1	1	0	0	0	11
ENSP00000311746	KLK10	kallikrein related peptidase 10(KLK10)	0	0	0	0	0	0	0	0	0	0	0	0	0	0	0	3	1	2	1	0	2	0	0	2	0	0	0	0	0	0	0	0	0	0	0	0	11
ENSP00000317780	COX5A	cytochrome c oxidase subunit 5A(COX5A)	0	0	0	0	0	0	0	0	0	0	0	0	0	0	0	3	2	2	0	0	0	2	0	0	0	0	0	0	0	0	2	0	0	0	0	0	11
ENSP00000325905	SRSF7	serine and arginine rich splicing factor 7(SRSF7)	0	0	0	0	0	0	0	0	0	0	0	0	0	1	2	0	0	0	0	0	0	1	1	0	0	0	1	0	2	0	0	1	1	0	0	1	11
ENSP00000331544	FBLN1	fibulin 1(FBLN1)	0	0	0	4	6	1	0	0	0	0	0	0	0	0	0	0	0	0	0	0	0	0	0	0	0	0	0	0	0	0	0	0	0	0	0	0	11
ENSP00000331902	COL4A5	collagen type IV alpha 5 chain(COL4A5)	0	0	0	0	0	0	0	0	0	0	0	0	2	0	0	0	0	0	4	0	0	0	0	0	0	0	0	0	0	2	0	0	0	3	0	0	11
ENSP00000346050	RPS3A	ribosomal protein S3A(RPS3A)	0	0	0	0	0	0	0	0	0	0	0	0	0	0	0	0	3	0	0	1	0	2	2	1	0	0	0	0	0	0	0	2	0	0	0	0	11
ENSP00000346206	TAP1	transporter 1, ATP binding cassette subfamily B member(TAP1)	0	0	0	0	0	0	0	0	0	0	0	0	3	4	2	0	0	0	0	0	0	0	0	0	0	0	0	0	0	0	0	0	0	0	0	2	11
ENSP00000348056	UBE2I	ubiquitin conjugating enzyme E2 I(UBE2I)	0	0	0	0	0	0	0	0	0	0	0	0	1	1	2	0	0	0	0	0	0	0	0	0	0	0	0	1	0	0	1	2	0	1	1	1	11
ENSP00000351413	ADGRE5	adhesion G protein-coupled receptor E5(ADGRE5)	0	0	0	0	0	0	0	0	0	0	0	0	3	1	0	0	0	0	0	0	0	0	0	0	0	0	0	0	0	0	1	0	0	2	2	2	11
ENSP00000360664	BTF3L4	basic transcription factor 3 like 4(BTF3L4)	0	0	0	0	0	0	0	0	0	0	0	0	3	1	2	0	0	0	0	0	0	0	0	0	0	0	0	1	0	0	1	0	2	1	0	0	11
ENSP00000370808	SLC25A6	solute carrier family 25 member 6(SLC25A6)	0	0	0	0	0	0	0	0	0	0	0	0	0	10	1	0	0	0	0	0	0	0	0	0	0	0	0	0	0	0	0	0	0	0	0	0	11
ENSP00000373706	DIAPH1	diaphanous related formin 1(DIAPH1)	0	0	0	0	0	0	0	0	0	0	0	0	0	0	0	1	1	0	0	0	0	0	1	0	0	0	0	0	1	0	4	0	3	0	0	0	11
ENSP00000375628	LILRB2	leukocyte immunoglobulin like receptor B2(LILRB2)	0	0	0	0	0	0	0	0	0	0	0	0	2	3	3	0	0	0	0	0	0	0	0	0	0	0	0	0	0	0	0	0	0	1	0	2	11
ENSP00000376403	GPRC5C	G protein-coupled receptor class C group 5 member C(GPRC5C)	0	0	0	0	0	0	0	0	0	0	0	0	0	0	0	0	0	0	2	3	4	0	1	1	0	0	0	0	0	0	0	0	0	0	0	0	11
ENSP00000378886	TWF1	twinfilin actin binding protein 1(TWF1)	0	0	0	0	0	0	0	0	0	0	0	0	0	0	0	2	3	2	0	0	0	1	2	1	0	0	0	0	0	0	0	0	0	0	0	0	11
ENSP00000389168	PPP1R12A	protein phosphatase 1 regulatory subunit 12A(PPP1R12A)	0	0	0	0	0	0	0	0	0	0	0	0	0	0	0	0	0	0	0	0	0	0	0	0	0	0	0	0	0	0	4	3	4	0	0	0	11
ENSP00000396901	UBE2D3	ubiquitin conjugating enzyme E2 D3(UBE2D3)	0	0	0	0	0	0	0	0	0	0	0	0	1	0	0	0	0	2	1	0	0	0	0	0	0	0	2	0	0	0	1	0	2	0	1	1	11
ENSP00000398839	PPP1CB	protein phosphatase 1 catalytic subunit beta(PPP1CB)	0	0	0	0	0	0	0	0	0	0	0	0	0	0	0	0	0	0	0	0	0	0	0	0	0	0	0	0	0	0	0	1	0	0	5	5	11
ENSP00000407431	HLA-C	major histocompatibility complex, class I, C(HLA-C)	0	0	0	0	0	0	0	0	0	0	0	0	0	0	0	0	0	0	0	0	0	0	0	0	0	0	0	0	0	0	0	0	0	2	2	7	11
ENSP00000412580	ATG7	autophagy related 7(ATG7)	0	0	0	0	0	0	0	0	0	0	0	0	5	0	4	0	0	0	0	0	0	0	0	0	0	0	0	0	0	0	2	0	0	0	0	0	11
ENSP00000415223	ATG7	autophagy related 7(ATG7)	0	0	0	0	0	0	0	0	0	0	0	0	0	2	0	0	0	0	0	0	1	0	0	0	0	0	0	0	1	2	0	2	1	0	1	1	11
ENSP00000418447	PPP2CA	protein phosphatase 2 catalytic subunit alpha(PPP2CA)	0	0	0	0	0	0	0	0	0	0	0	0	2	2	1	0	1	1	0	0	0	0	0	0	0	0	0	0	0	0	0	1	1	0	1	1	11
ENSP00000432782	DPP3	dipeptidyl peptidase 3(DPP3)	0	0	0	0	0	0	0	0	0	0	0	0	2	1	2	1	0	2	1	0	0	0	0	0	0	0	0	1	0	0	0	0	0	0	1	0	11
ENSP00000435386	GFUS	GDP-L-fucose synthase(GFUS)	0	0	0	0	0	0	4	4	3	0	0	0	0	0	0	0	0	0	0	0	0	0	0	0	0	0	0	0	0	0	0	0	0	0	0	0	11
ENSP00000437301	RDX	radixin(RDX)	0	0	0	0	0	0	0	0	0	0	1	0	0	0	0	0	0	0	1	0	0	0	0	1	0	0	0	0	1	0	2	1	0	1	2	1	11
ENSP00000452245	RNASE4	ribonuclease A family member 4(RNASE4)	0	0	0	0	0	0	0	0	0	0	0	0	0	0	0	0	0	0	0	3	2	0	2	1	0	2	1	0	0	0	0	0	0	0	0	0	11
ENSP00000453487	PSME2	proteasome activator subunit 2(PSME2)	0	0	0	0	2	0	0	0	0	1	0	0	0	0	0	0	0	2	2	3	0	0	0	0	0	0	0	1	0	0	0	0	0	0	0	0	11
ENSP00000454966	HP	haptoglobin(HP)	0	1	2	2	0	3	0	0	0	0	0	0	0	0	0	0	1	0	0	0	0	0	0	0	1	1	0	0	0	0	0	0	0	0	0	0	11
ENSP00000455355	HAGH	hydroxyacylglutathione hydrolase(HAGH)	0	4	3	0	0	0	0	0	2	0	0	0	0	0	0	0	0	0	0	0	0	0	0	0	0	0	0	0	0	0	2	0	0	0	0	0	11
ENSP00000462880	ANXA8	annexin A8(ANXA8)	0	0	0	0	0	0	0	0	0	0	0	0	0	0	0	0	11	0	0	0	0	0	0	0	0	0	0	0	0	0	0	0	0	0	0	0	11
ENSP00000467583	WBP2	WW domain binding protein 2(WBP2)	0	1	5	0	0	0	0	0	0	0	0	0	0	0	0	0	0	0	0	0	0	0	0	0	0	0	0	0	0	0	0	3	2	0	0	0	11
ENSP00000468139	APOC4-APOC2	APOC4-APOC2 readthrough (NMD candidate)(APOC4-APOC2)	0	0	11	0	0	0	0	0	0	0	0	0	0	0	0	0	0	0	0	0	0	0	0	0	0	0	0	0	0	0	0	0	0	0	0	0	11
ENSP00000472469	RPS28	ribosomal protein S28(RPS28)	0	0	0	0	0	0	0	0	0	0	0	0	0	0	0	1	2	1	0	0	0	1	0	1	0	0	0	0	0	0	2	2	1	0	0	0	11
ENSP00000473652	PSMC3	proteasome 26S subunit, ATPase 3(PSMC3)	0	0	0	0	0	0	0	0	0	0	0	0	1	0	0	0	1	1	0	0	0	0	0	0	0	0	0	0	0	0	2	2	1	2	0	1	11
ENSP00000486164	MUC4	mucin 4, cell surface associated(MUC4)	0	0	0	0	0	0	0	0	0	0	0	0	0	0	0	0	0	0	0	11	0	0	0	0	0	0	0	0	0	0	0	0	0	0	0	0	11
ENSP00000222032	CNFN	cornifelin(CNFN)	0	0	0	0	0	0	0	0	0	0	0	0	0	0	0	2	2	0	0	0	0	1	3	2	0	0	0	0	0	0	0	0	0	0	0	0	10
ENSP00000225665	SLC25A11	solute carrier family 25 member 11(SLC25A11)	0	0	0	0	0	0	0	0	0	0	0	0	2	2	2	0	0	0	0	0	0	0	0	0	0	0	0	0	0	0	0	0	0	3	1	0	10
ENSP00000261461	PPP2R5A	protein phosphatase 2 regulatory subunit B'alpha(PPP2R5A)	0	0	0	0	0	0	0	0	0	0	0	0	1	2	0	0	0	0	0	0	0	0	0	0	0	0	0	0	0	1	1	2	1	1	1	0	10
ENSP00000272065	ACP1	acid phosphatase 1(ACP1)	0	2	0	0	0	0	0	3	4	0	0	0	0	0	0	0	0	0	0	0	0	0	0	0	0	0	0	0	0	0	0	1	0	0	0	0	10
ENSP00000295901	PSMD6	proteasome 26S subunit, non-ATPase 6(PSMD6)	0	0	0	0	0	0	0	0	0	0	0	0	2	0	1	0	0	1	0	0	0	1	1	0	0	0	0	0	0	0	2	0	0	0	0	2	10
ENSP00000306397	UQCRFS1	ubiquinol-cytochrome c reductase, Rieske iron-sulfur polypeptide 1(UQCRFS1)	0	0	0	0	0	0	0	0	0	0	0	0	0	1	2	0	0	1	0	0	0	0	0	1	0	0	0	0	0	0	0	2	0	1	2	0	10
ENSP00000310275	BANF1	barrier to autointegration nuclear assembly factor 1(BANF1)	0	0	0	0	0	0	0	0	0	0	0	0	1	1	0	1	1	0	0	0	0	0	0	0	0	0	0	0	1	0	1	0	0	1	0	3	10
ENSP00000314067	PAK2	p21 (RAC1) activated kinase 2(PAK2)	0	0	0	0	0	0	0	0	0	0	0	0	0	0	0	0	0	0	0	0	0	0	0	0	0	0	0	0	0	0	5	2	3	0	0	0	10
ENSP00000315325	ARHGEF2	Rho/Rac guanine nucleotide exchange factor 2(ARHGEF2)	0	0	0	0	0	0	0	0	0	0	0	0	3	3	2	0	0	0	0	0	0	0	0	0	0	0	0	0	0	0	0	0	0	2	0	0	10
ENSP00000340211	CORO1B	coronin 1B(CORO1B)	0	0	0	0	0	0	0	0	0	0	0	0	2	2	2	0	0	0	2	0	0	0	0	0	0	0	0	0	0	0	2	0	0	0	0	0	10
ENSP00000343445	SERPINB4	serpin family B member 4(SERPINB4)	0	0	0	0	0	0	0	0	0	0	0	0	0	0	1	1	1	1	0	0	0	1	1	1	0	0	0	0	0	0	0	0	0	1	1	1	10
ENSP00000343547	TPD52L2	TPD52 like 2(TPD52L2)	0	0	0	0	0	0	0	0	0	0	0	0	0	0	0	0	0	0	0	0	0	0	0	0	0	0	0	0	0	0	0	5	5	0	0	0	10
ENSP00000347359	ATP6V1H	ATPase H+ transporting V1 subunit H(ATP6V1H)	0	0	0	0	0	0	0	0	0	0	0	0	0	0	0	0	0	0	0	0	0	0	0	0	0	0	0	0	3	0	0	2	3	1	1	0	10
ENSP00000353731	DPP4	dipeptidyl peptidase 4(DPP4)	0	0	0	0	0	0	0	0	0	0	0	0	0	0	0	0	0	0	0	0	3	1	4	0	0	0	0	0	0	2	0	0	0	0	0	0	10
ENSP00000357005	F11R	F11 receptor(F11R)	0	0	0	0	0	0	0	0	0	0	0	0	0	0	0	1	2	0	1	2	2	0	0	2	0	0	0	0	0	0	0	0	0	0	0	0	10
ENSP00000361497	PLTP	phospholipid transfer protein(PLTP)	0	0	0	0	0	0	0	0	0	0	0	0	0	0	0	0	0	0	0	0	0	0	10	0	0	0	0	0	0	0	0	0	0	0	0	0	10
ENSP00000361512	PRPS1	phosphoribosyl pyrophosphate synthetase 1(PRPS1)	2	4	4	0	0	0	0	0	0	0	0	0	0	0	0	0	0	0	0	0	0	0	0	0	0	0	0	0	0	0	0	0	0	0	0	0	10
ENSP00000361867	SEMG1	semenogelin 1(SEMG1)	0	0	0	0	0	0	0	0	0	0	0	0	0	0	0	0	0	0	0	0	0	10	0	0	0	0	0	0	0	0	0	0	0	0	0	0	10
ENSP00000362092	RRAGC	Ras related GTP binding C(RRAGC)	0	0	0	0	0	0	0	0	0	0	0	0	1	1	2	0	0	0	0	0	0	0	0	0	0	0	0	0	0	0	2	0	2	2	0	0	10
ENSP00000362807	PEF1	penta-EF-hand domain containing 1(PEF1)	0	0	0	0	0	0	0	0	0	0	0	0	1	1	0	0	0	0	0	0	0	0	0	0	0	0	0	2	0	0	1	1	1	1	2	0	10
ENSP00000363035	THEMIS2	thymocyte selection associated family member 2(THEMIS2)	0	0	0	0	0	0	0	0	0	0	0	0	2	2	2	0	0	0	0	0	0	0	0	0	0	0	0	0	0	0	0	0	0	0	2	2	10
ENSP00000364620	PADI1	peptidyl arginine deiminase 1(PADI1)	0	0	0	0	0	0	0	0	0	0	0	0	0	0	0	2	0	0	0	0	0	2	2	4	0	0	0	0	0	0	0	0	0	0	0	0	10
ENSP00000367122	SLC3A2	solute carrier family 3 member 2(SLC3A2)	0	0	0	0	0	0	0	0	0	0	0	0	1	0	0	0	0	0	0	0	0	0	0	0	0	0	0	0	1	0	0	0	0	3	3	2	10
ENSP00000367195	GLIPR2	GLI pathogenesis related 2(GLIPR2)	0	0	0	0	0	0	0	0	0	0	0	0	0	0	0	0	0	0	2	3	3	0	1	0	0	0	0	0	0	0	0	0	1	0	0	0	10
ENSP00000367265	CKAP4	cytoskeleton associated protein 4(CKAP4)	0	0	0	0	0	0	0	0	0	0	0	0	0	1	4	1	0	1	0	0	0	0	1	0	0	0	0	0	0	0	0	0	0	2	0	0	10
ENSP00000370718	ASMTL	acetylserotonin O-methyltransferase like(ASMTL)	0	0	0	0	0	0	0	0	0	10	0	0	0	0	0	0	0	0	0	0	0	0	0	0	0	0	0	0	0	0	0	0	0	0	0	0	10
ENSP00000371798	FSCN1	fascin actin-bundling protein 1(FSCN1)	0	0	0	0	0	0	0	0	2	0	0	0	0	0	0	0	3	1	0	0	0	0	2	2	0	0	0	0	0	0	0	0	0	0	0	0	10
ENSP00000373100	HLA-A	major histocompatibility complex, class I, A(HLA-A)	0	0	0	0	0	0	0	0	0	0	0	0	0	0	0	0	0	0	0	0	0	0	0	0	0	1	0	0	0	0	0	1	4	4	0	0	10
ENSP00000375011	IGHV3-13	immunoglobulin heavy variable 3-13(IGHV3-13)	0	0	0	0	0	0	0	0	0	0	0	0	0	0	0	0	0	0	0	0	0	1	2	5	0	2	0	0	0	0	0	0	0	0	0	0	10
ENSP00000378787	SPN	sialophorin(SPN)	0	0	0	0	0	0	0	0	0	0	0	0	1	2	2	0	0	0	0	0	0	0	0	0	0	0	0	0	0	0	0	0	0	1	2	2	10
ENSP00000385638	HADH	hydroxyacyl-CoA dehydrogenase(HADH)	0	0	0	0	0	0	0	0	0	0	0	0	0	2	0	0	0	0	0	0	2	0	0	0	0	0	0	0	1	0	0	0	0	2	3	0	10
ENSP00000390715	PPP1CB	protein phosphatase 1 catalytic subunit beta(PPP1CB)	0	0	0	0	0	0	0	0	0	0	0	0	0	0	0	2	0	1	1	0	0	2	0	0	0	0	0	0	0	0	0	0	0	4	0	0	10
ENSP00000396376	PPP1R7	protein phosphatase 1 regulatory subunit 7(PPP1R7)	0	0	0	0	0	0	0	0	0	0	0	0	1	1	1	0	0	0	0	0	0	0	0	0	0	0	0	1	1	0	1	2	2	0	0	0	10
ENSP00000401802	PSMC6	proteasome 26S subunit, ATPase 6(PSMC6)	0	0	0	0	0	0	0	0	0	0	0	0	0	1	0	0	1	1	0	0	0	0	1	1	0	0	0	0	1	0	0	2	1	0	0	1	10
ENSP00000413304	IGKV6D-21	immunoglobulin kappa variable 6D-21 (non-functional)(IGKV6D-21)	0	0	0	0	0	0	0	0	0	0	0	0	0	0	0	0	0	0	0	0	0	0	0	0	0	2	3	1	2	0	0	0	0	0	1	1	10
ENSP00000429345	CLINT1	clathrin interactor 1(CLINT1)	0	0	0	0	0	0	0	0	0	0	0	0	1	0	0	1	0	0	0	0	0	1	0	0	0	0	0	3	0	0	2	0	1	1	0	0	10
ENSP00000435289	PAFAH1B2	platelet activating factor acetylhydrolase 1b catalytic subunit 2(PAFAH1B2)	0	2	0	0	0	0	0	0	0	0	0	0	3	0	0	0	0	1	0	0	0	0	0	0	0	0	0	0	0	0	2	2	0	0	0	0	10
ENSP00000440211	OTUB1	OTU deubiquitinase, ubiquitin aldehyde binding 1(OTUB1)	0	0	0	0	0	0	0	0	0	0	0	0	0	0	0	4	2	0	0	0	0	0	0	0	0	0	0	0	0	0	3	0	1	0	0	0	10
ENSP00000441867	EPS8	EGFR pathway substrate 8, signaling adaptor(EPS8)	0	0	0	0	0	0	0	0	0	0	0	0	0	0	0	0	0	0	3	3	4	0	0	0	0	0	0	0	0	0	0	0	0	0	0	0	10
ENSP00000442539	STK24	serine/threonine kinase 24(STK24)	0	0	0	0	0	0	0	0	0	0	0	0	0	0	0	0	1	0	2	3	0	0	0	0	0	0	0	0	0	0	0	2	0	0	2	0	10
ENSP00000456282	NQO1	NAD(P)H quinone dehydrogenase 1(NQO1)	0	0	0	0	0	0	0	0	0	0	0	0	0	0	0	0	0	0	2	4	4	0	0	0	0	0	0	0	0	0	0	0	0	0	0	0	10
ENSP00000461407	ACTG1	actin gamma 1(ACTG1)	0	0	0	0	0	0	0	0	0	0	0	0	1	1	1	0	0	0	0	1	1	0	0	0	0	0	1	0	1	0	1	1	0	0	1	0	10
ENSP00000463042	SRSF1	serine and arginine rich splicing factor 1(SRSF1)	0	0	0	0	0	0	0	0	0	0	0	0	0	0	0	0	0	0	0	0	0	0	0	0	0	0	0	0	0	0	5	0	5	0	0	0	10
ENSP00000463379	RPL17-C18orf32	RPL17-C18orf32 readthrough(RPL17-C18orf32)	0	0	0	0	0	0	0	0	0	0	0	0	1	0	0	3	0	0	0	0	0	1	3	0	0	0	0	0	0	0	2	0	0	0	0	0	10
ENSP00000464042	KPNB1	karyopherin subunit beta 1(KPNB1)	2	0	0	1	0	0	3	0	0	1	0	0	0	0	0	0	0	0	0	0	0	2	0	0	0	0	1	0	0	0	0	0	0	0	0	0	10
ENSP00000470615	n/a	gamma-glutamylcyclotransferase (M0QZK8_HUMAN)	0	0	0	0	0	0	0	0	0	0	0	0	3	1	0	0	0	1	0	0	0	0	0	0	0	0	0	1	1	0	2	0	1	0	0	0	10
ENSP00000473238	n/a	n/a	0	0	0	0	0	0	0	0	0	0	0	0	3	4	3	0	0	0	0	0	0	0	0	0	0	0	0	0	0	0	0	0	0	0	0	0	10
ENSP00000481867	TARDBP	TAR DNA binding protein(TARDBP)	0	0	0	0	0	0	0	0	0	0	0	0	0	0	1	1	0	0	0	0	0	0	0	0	0	0	0	0	1	1	1	0	0	0	3	2	10
ENSP00000482310	n/a	n/a	0	0	0	0	0	0	0	0	0	0	0	0	0	0	0	1	2	1	0	0	0	1	3	1	0	0	0	0	0	0	0	0	1	0	0	0	10
ENSP00000014914	GPRC5A	G protein-coupled receptor class C group 5 member A(GPRC5A)	0	0	0	0	0	0	0	0	0	0	0	0	1	1	1	0	0	0	2	2	0	0	0	0	0	0	0	0	0	0	1	0	0	0	1	0	9
ENSP00000215793	SF3A1	splicing factor 3a subunit 1(SF3A1)	0	0	0	0	0	0	0	0	0	0	0	0	0	0	0	0	0	0	0	0	0	0	0	0	0	0	0	0	4	5	0	0	0	0	0	0	9
ENSP00000215909	LGALS1	galectin 1(LGALS1)	0	0	0	0	0	0	0	0	0	0	0	0	1	2	0	0	0	0	0	2	0	0	0	0	0	0	0	0	0	0	3	0	1	0	0	0	9
ENSP00000217195	ADISSP	adipose secreted signaling protein(ADISSP)	0	0	0	0	0	0	0	0	0	0	0	0	2	0	2	0	0	0	0	0	0	0	0	0	0	0	0	0	2	0	3	0	0	0	0	0	9
ENSP00000220764	DECR1	2,4-dienoyl-CoA reductase 1(DECR1)	0	0	0	0	0	0	0	0	0	0	0	0	0	1	0	0	0	0	0	2	0	0	0	1	0	0	0	0	0	0	0	0	0	1	2	2	9
ENSP00000222247	RPL18A	ribosomal protein L18a(RPL18A)	0	0	0	0	0	0	0	0	0	0	0	0	0	0	0	0	2	3	0	0	0	0	2	2	0	0	0	0	0	0	0	0	0	0	0	0	9
ENSP00000225777	SYNGR2	synaptogyrin 2(SYNGR2)	0	0	0	0	0	0	0	0	0	0	0	0	1	2	0	0	0	0	0	1	0	0	0	0	0	0	0	0	0	0	0	0	0	3	2	0	9
ENSP00000225927	NAGLU	N-acetyl-alpha-glucosaminidase(NAGLU)	0	0	0	0	0	0	0	0	0	0	0	0	0	0	0	0	0	0	1	2	5	0	1	0	0	0	0	0	0	0	0	0	0	0	0	0	9
ENSP00000227155	CD82	CD82 molecule(CD82)	0	0	0	0	0	0	0	0	0	0	0	0	0	0	0	0	0	0	0	2	2	0	0	0	0	0	0	0	0	0	0	0	0	1	3	1	9
ENSP00000239878	UFM1	ubiquitin fold modifier 1(UFM1)	0	0	0	0	0	0	0	0	0	0	0	0	0	0	0	1	1	0	0	0	0	0	0	1	0	0	0	1	1	1	1	1	1	0	0	0	9
ENSP00000245206	GOT2	glutamic-oxaloacetic transaminase 2(GOT2)	0	0	0	0	0	0	0	0	0	0	0	0	0	0	0	1	1	1	0	0	0	1	2	3	0	0	0	0	0	0	0	0	0	0	0	0	9
ENSP00000251527	ESYT2	extended synaptotagmin 2(ESYT2)	0	0	0	0	0	0	0	0	0	0	0	0	1	3	0	0	0	0	0	0	0	0	0	0	0	0	0	0	1	0	0	0	0	2	1	1	9
ENSP00000261263	RAB21	RAB21, member RAS oncogene family(RAB21)	0	0	0	0	0	0	0	0	0	0	0	0	2	0	0	0	0	0	0	0	0	0	0	0	0	0	0	2	1	0	0	1	0	0	1	2	9
ENSP00000262225	TMED2	transmembrane p24 trafficking protein 2(TMED2)	0	0	0	0	0	0	0	0	0	0	0	0	1	1	0	0	0	0	0	0	0	0	0	0	0	0	0	0	0	0	0	0	0	3	2	2	9
ENSP00000262455	ERP44	endoplasmic reticulum protein 44(ERP44)	0	0	0	0	0	0	0	0	0	0	0	0	0	2	0	0	3	1	0	0	0	0	0	0	0	0	0	0	0	0	0	0	2	0	0	1	9
ENSP00000263672	SPCS2	signal peptidase complex subunit 2(SPCS2)	0	0	0	0	0	0	0	0	0	0	0	0	1	2	1	0	0	0	0	0	0	0	0	0	0	0	0	0	0	0	0	0	0	2	2	1	9
ENSP00000264167	AGPS	alkylglycerone phosphate synthase(AGPS)	0	0	0	0	0	0	0	0	0	0	0	0	1	0	1	0	0	0	0	0	0	0	0	0	0	0	0	0	0	0	0	1	0	1	2	3	9
ENSP00000271588	HMCN1	hemicentin 1(HMCN1)	0	0	0	0	0	0	0	0	0	0	0	0	0	4	0	0	0	0	0	0	0	0	0	0	0	0	0	0	0	0	0	0	0	2	3	0	9
ENSP00000274456	TNFAIP8	TNF alpha induced protein 8(TNFAIP8)	0	0	0	0	0	0	0	0	0	0	0	0	1	1	1	0	0	0	0	0	0	0	0	0	0	0	0	0	0	0	1	2	2	0	1	0	9
ENSP00000290541	PSMB4	proteasome 20S subunit beta 4(PSMB4)	0	0	0	0	0	0	0	2	2	0	0	0	1	0	0	0	0	0	0	0	0	0	0	0	0	0	0	0	0	0	1	2	0	0	0	1	9
ENSP00000290597	ALDH4A1	aldehyde dehydrogenase 4 family member A1(ALDH4A1)	0	0	0	0	0	0	0	0	0	0	0	0	1	0	0	0	1	0	0	0	0	0	0	0	0	0	0	0	0	0	0	0	0	2	4	1	9
ENSP00000295822	EIF5A2	eukaryotic translation initiation factor 5A2(EIF5A2)	0	0	0	2	0	0	0	0	0	0	0	0	1	0	0	0	0	0	0	0	0	0	0	0	0	0	0	2	0	3	0	0	0	1	0	0	9
ENSP00000299518	IDH3A	isocitrate dehydrogenase (NAD(+)) 3 catalytic subunit alpha(IDH3A)	0	0	0	0	0	0	0	0	0	0	0	0	0	1	0	0	0	0	0	0	0	0	0	0	0	0	0	0	0	2	0	0	0	1	3	2	9
ENSP00000300935	RAB8A	RAB8A, member RAS oncogene family(RAB8A)	0	0	0	0	0	0	0	0	0	0	0	0	2	0	0	0	0	0	0	0	1	0	0	0	0	0	0	0	0	0	2	1	1	2	0	0	9
ENSP00000304277	TM4SF1	transmembrane 4 L six family member 1(TM4SF1)	0	0	0	0	0	0	0	0	0	0	0	0	0	0	0	0	1	1	0	1	0	0	1	1	0	0	0	0	1	0	0	0	0	0	2	1	9
ENSP00000307445	LTB4R	leukotriene B4 receptor(LTB4R)	0	0	0	0	0	0	0	0	0	0	0	0	2	2	3	0	0	0	0	0	0	0	0	0	0	0	0	0	0	0	0	0	0	1	1	0	9
ENSP00000310668	NUP93	nucleoporin 93(NUP93)	0	5	4	0	0	0	0	0	0	0	0	0	0	0	0	0	0	0	0	0	0	0	0	0	0	0	0	0	0	0	0	0	0	0	0	0	9
ENSP00000319977	NDRG1	N-myc downstream regulated 1(NDRG1)	0	0	0	0	0	0	0	0	0	0	0	0	0	0	0	3	3	3	0	0	0	0	0	0	0	0	0	0	0	0	0	0	0	0	0	0	9
ENSP00000321365	RAD23A	RAD23 homolog A, nucleotide excision repair protein(RAD23A)	0	4	4	0	0	0	0	0	0	0	0	0	0	0	0	0	0	0	0	0	0	0	0	0	1	0	0	0	0	0	0	0	0	0	0	0	9
ENSP00000327431	HBG1	hemoglobin subunit gamma 1(HBG1)	0	9	0	0	0	0	0	0	0	0	0	0	0	0	0	0	0	0	0	0	0	0	0	0	0	0	0	0	0	0	0	0	0	0	0	0	9
ENSP00000328397	VMO1	vitelline membrane outer layer 1 homolog(VMO1)	0	0	0	0	0	0	0	0	0	0	0	0	0	0	0	0	0	0	0	0	0	2	3	4	0	0	0	0	0	0	0	0	0	0	0	0	9
ENSP00000344829	QPCT	glutaminyl-peptide cyclotransferase(QPCT)	0	0	0	0	0	0	0	0	0	0	0	0	2	2	2	0	0	0	0	0	0	0	0	0	0	0	0	2	0	1	0	0	0	0	0	0	9
ENSP00000354635	n/a	n/a	0	0	0	0	0	0	0	0	0	0	0	0	1	2	0	0	0	0	0	0	0	0	0	0	0	0	0	0	0	0	0	1	0	1	2	2	9
ENSP00000355518	FH	fumarate hydratase(FH)	0	0	0	0	0	0	0	0	0	0	0	0	1	1	0	0	0	0	0	0	0	0	0	0	0	0	0	0	0	1	0	0	2	1	1	2	9
ENSP00000356540	STX11	syntaxin 11(STX11)	0	0	0	0	0	0	0	0	0	0	0	0	1	0	0	0	0	0	1	0	0	0	0	0	0	0	0	0	0	0	3	0	0	2	0	2	9
ENSP00000357048	COPA	COPI coat complex subunit alpha(COPA)	0	0	0	0	0	0	0	0	0	0	0	0	0	2	0	0	0	0	0	0	0	0	0	0	0	0	0	0	0	0	0	2	3	0	2	0	9
ENSP00000357535	ECHS1	enoyl-CoA hydratase, short chain 1(ECHS1)	0	0	0	0	0	0	0	0	0	0	0	0	0	0	2	1	0	0	0	0	0	0	0	1	0	0	0	0	0	0	0	2	0	2	0	1	9
ENSP00000358737	ATP5PB	ATP synthase peripheral stalk-membrane subunit b(ATP5PB)	0	0	0	0	0	0	0	0	0	0	0	0	0	0	0	0	0	1	0	0	0	0	3	2	0	0	0	0	0	0	0	1	0	0	0	2	9
ENSP00000360021	GNG12	G protein subunit gamma 12(GNG12)	0	0	0	0	0	0	0	0	0	0	0	0	0	1	0	0	0	0	0	3	2	0	0	0	0	0	1	0	0	0	0	0	1	0	1	0	9
ENSP00000360033	SERBP1	SERPINE1 mRNA binding protein 1(SERBP1)	0	0	0	0	0	0	0	0	0	0	0	0	0	0	0	1	2	1	0	0	0	0	0	0	0	0	0	0	2	0	0	1	2	0	0	0	9
ENSP00000360688	TXNDC12	thioredoxin domain containing 12(TXNDC12)	0	0	0	0	0	0	0	0	0	0	0	0	2	3	0	0	0	0	0	0	0	0	0	0	0	0	0	1	0	0	2	0	0	1	0	0	9
ENSP00000361926	CNPY3	canopy FGF signaling regulator 3(CNPY3)	0	0	0	0	0	0	0	0	0	0	0	0	3	0	3	0	0	0	0	0	0	0	0	0	0	0	0	0	0	0	1	0	0	2	0	0	9
ENSP00000362480	VPS26A	VPS26 retromer complex component A(VPS26A)	0	0	0	0	0	0	0	0	0	0	0	0	2	0	0	0	2	0	0	0	0	0	0	0	0	0	0	0	0	0	1	2	0	0	0	2	9
ENSP00000363603	FUCA1	alpha-L-fucosidase 1(FUCA1)	0	0	0	0	0	0	0	0	0	0	0	0	0	0	0	0	0	0	3	3	0	0	2	1	0	0	0	0	0	0	0	0	0	0	0	0	9
ENSP00000365411	APBB1IP	amyloid beta precursor protein binding family B member 1 interacting protein(APBB1IP)	0	0	0	0	0	0	0	0	0	0	0	0	0	1	0	0	0	0	0	1	0	0	0	0	0	0	0	0	0	0	1	5	1	0	0	0	9
ENSP00000365757	PIP4K2A	phosphatidylinositol-5-phosphate 4-kinase type 2 alpha(PIP4K2A)	0	0	0	0	0	0	0	0	0	0	0	0	1	2	1	0	0	0	0	0	0	0	0	0	0	0	0	0	0	0	1	0	1	1	1	1	9
ENSP00000368646	PRDX4	peroxiredoxin 4(PRDX4)	0	0	0	0	0	0	0	0	0	0	0	0	0	0	0	2	1	1	0	0	2	0	1	0	0	0	0	1	0	0	0	0	0	0	0	1	9
ENSP00000369602	HBG2	hemoglobin subunit gamma 2(HBG2)	0	0	2	0	0	0	1	3	0	1	0	2	0	0	0	0	0	0	0	0	0	0	0	0	0	0	0	0	0	0	0	0	0	0	0	0	9
ENSP00000371324	PSMF1	proteasome inhibitor subunit 1(PSMF1)	0	1	0	0	0	0	2	3	3	0	0	0	0	0	0	0	0	0	0	0	0	0	0	0	0	0	0	0	0	0	0	0	0	0	0	0	9
ENSP00000373918	GARS1	glycyl-tRNA synthetase 1(GARS1)	0	0	0	0	0	0	0	0	0	0	0	0	0	0	0	0	1	2	1	1	0	0	0	0	0	0	0	0	1	0	0	0	1	1	1	0	9
ENSP00000374803	IGKV2D-26	immunoglobulin kappa variable 2D-26(IGKV2D-26)	0	0	0	0	0	0	0	0	0	0	0	0	0	0	0	0	0	0	0	0	0	4	1	1	0	1	1	0	1	0	0	0	0	0	0	0	9
ENSP00000375020	IGHV2-26	immunoglobulin heavy variable 2-26(IGHV2-26)	0	0	0	3	2	0	0	0	0	0	0	0	0	0	0	0	0	0	1	0	0	0	0	3	0	0	0	0	0	0	0	0	0	0	0	0	9
ENSP00000376423	SPRR2A	small proline rich protein 2A(SPRR2A)	0	0	0	0	0	0	0	0	0	0	0	0	0	0	0	0	0	0	0	0	0	0	9	0	0	0	0	0	0	0	0	0	0	0	0	0	9
ENSP00000377470	CNP	2',3'-cyclic nucleotide 3' phosphodiesterase(CNP)	0	0	0	0	0	0	0	0	0	0	0	0	1	1	2	1	0	0	1	0	0	0	0	0	0	0	0	0	0	0	0	0	0	1	1	1	9
ENSP00000379731	RPL7	ribosomal protein L7(RPL7)	0	0	0	0	0	0	0	0	0	0	0	0	1	0	0	0	0	0	0	0	0	0	0	2	0	0	0	0	0	0	0	0	0	0	3	3	9
ENSP00000381216	KHSRP	KH-type splicing regulatory protein(KHSRP)	0	0	0	0	0	0	0	0	0	0	0	0	1	1	1	0	0	0	0	0	0	0	0	0	0	0	0	0	0	0	0	3	1	0	1	1	9
ENSP00000384014	VSNL1	visinin like 1(VSNL1)	0	0	0	0	0	0	0	0	0	0	0	0	0	0	0	3	3	2	0	0	0	0	1	0	0	0	0	0	0	0	0	0	0	0	0	0	9
ENSP00000386786	POTEF	POTE ankyrin domain family member F(POTEF)	0	0	0	0	0	0	0	0	0	0	0	0	0	1	1	0	0	0	1	0	0	0	0	0	0	0	0	0	0	0	2	1	2	1	0	0	9
ENSP00000393316	TMX1	thioredoxin related transmembrane protein 1(TMX1)	0	0	0	0	0	0	0	0	0	0	0	0	2	2	2	0	0	0	0	0	0	0	0	0	0	0	0	0	0	0	0	0	0	0	2	1	9
ENSP00000395473	MAN2B1	mannosidase alpha class 2B member 1(MAN2B1)	0	0	0	0	0	0	0	0	0	0	0	0	3	1	4	0	0	0	0	0	0	0	0	0	0	0	0	0	0	0	0	0	1	0	0	0	9
ENSP00000414398	DNAJB11	DnaJ heat shock protein family (Hsp40) member B11(DNAJB11)	0	0	0	0	0	0	0	0	0	0	0	0	1	0	0	0	0	0	0	0	0	0	0	0	0	0	0	2	1	0	0	0	0	3	2	0	9
ENSP00000419325	SUCLG2	succinate-CoA ligase GDP-forming subunit beta(SUCLG2)	0	0	0	0	0	0	0	0	0	0	0	0	1	0	1	1	1	1	0	0	0	0	0	0	0	0	0	1	1	0	0	1	1	0	0	0	9
ENSP00000427985	DPYSL2	dihydropyrimidinase like 2(DPYSL2)	0	0	0	0	0	0	0	0	0	0	0	0	1	2	3	0	0	0	0	0	0	0	0	0	0	0	0	0	0	0	0	0	2	0	1	0	9
ENSP00000445340	SLC5A8	solute carrier family 5 member 8(SLC5A8)	0	0	0	0	0	0	0	0	0	0	0	0	0	0	0	0	0	0	1	1	0	1	1	1	0	0	1	0	1	0	1	1	0	0	0	0	9
ENSP00000447001	RPL18	ribosomal protein L18(RPL18)	0	0	0	0	0	0	0	0	0	0	0	0	0	0	0	1	2	3	0	0	0	0	2	1	0	0	0	0	0	0	0	0	0	0	0	0	9
ENSP00000450837	SERPINA5	serpin family A member 5(SERPINA5)	0	0	0	0	0	0	0	2	0	0	0	0	0	0	3	0	0	0	0	0	0	0	0	0	0	0	0	0	0	1	0	0	0	0	2	1	9
ENSP00000454746	n/a	40S ribosomal protein S15a (H3BN98_HUMAN)	0	0	0	0	0	0	0	0	0	0	0	0	0	0	0	0	0	0	0	0	0	0	0	3	0	0	0	0	0	0	0	0	0	2	2	2	9
ENSP00000456010	HNRNPUL2	heterogeneous nuclear ribonucleoprotein U like 2(HNRNPUL2)	0	0	0	0	0	0	0	0	0	0	0	0	1	1	1	0	0	0	0	0	0	0	0	0	0	0	0	0	0	0	1	2	1	0	1	1	9
ENSP00000457847	MSLN	mesothelin(MSLN)	0	0	0	0	0	0	0	0	0	0	0	0	0	0	0	0	0	0	0	0	0	1	1	0	0	0	7	0	0	0	0	0	0	0	0	0	9
ENSP00000462215	SRSF1	serine and arginine rich splicing factor 1(SRSF1)	0	0	0	0	0	0	0	0	0	0	1	0	0	0	0	0	0	0	0	0	0	0	0	0	0	0	0	4	2	0	0	2	0	0	0	0	9
ENSP00000464550	EIF4A1	eukaryotic translation initiation factor 4A1(EIF4A1)	0	0	0	0	0	0	0	0	0	0	2	0	0	5	0	0	0	0	2	0	0	0	0	0	0	0	0	0	0	0	0	0	0	0	0	0	9
ENSP00000473814	FCAR	Fc alpha receptor(FCAR)	0	0	0	0	0	0	0	0	0	0	0	0	2	0	2	0	0	0	0	0	0	0	0	0	0	0	0	0	0	0	0	0	0	3	2	0	9
ENSP00000474972	BIN2	bridging integrator 2(BIN2)	0	0	0	0	0	0	0	0	0	0	0	0	0	0	2	0	0	0	0	0	0	0	0	0	0	0	0	0	3	1	0	3	0	0	0	0	9
ENSP00000482315	AP2B1	adaptor related protein complex 2 subunit beta 1(AP2B1)	0	0	0	0	0	0	0	0	0	0	0	0	0	3	0	0	0	0	1	0	0	0	0	0	0	0	0	2	1	2	0	0	0	0	0	0	9
ENSP00000482457	PLCG2	phospholipase C gamma 2(PLCG2)	0	0	0	0	0	0	0	0	0	0	0	0	2	0	0	0	0	0	0	0	0	0	0	0	0	0	0	0	0	0	2	3	0	0	2	0	9
ENSP00000222286	GAPDHS	glyceraldehyde-3-phosphate dehydrogenase, spermatogenic(GAPDHS)	0	0	0	0	0	0	0	0	0	0	0	0	0	0	0	2	2	1	0	0	1	0	0	1	0	0	0	0	0	1	0	0	0	0	0	0	8
ENSP00000228140	RPS13	ribosomal protein S13(RPS13)	0	0	0	0	0	0	0	0	0	0	0	0	0	0	0	1	1	0	0	0	0	1	1	3	0	0	0	0	0	0	0	1	0	0	0	0	8
ENSP00000229268	USP5	ubiquitin specific peptidase 5(USP5)	0	0	0	0	0	0	0	2	0	0	0	0	0	0	0	0	0	1	0	1	2	0	0	0	0	0	0	0	0	0	0	0	2	0	0	0	8
ENSP00000233057	EIF2AK2	eukaryotic translation initiation factor 2 alpha kinase 2(EIF2AK2)	0	0	0	0	0	0	0	0	0	0	0	0	0	0	0	0	0	0	0	0	0	0	0	0	0	0	0	2	1	0	2	1	0	1	0	1	8
ENSP00000233616	n/a	n/a	0	0	0	0	0	0	0	0	0	0	0	0	3	1	1	0	0	0	0	0	0	0	0	0	0	0	0	0	0	0	0	0	0	1	1	1	8
ENSP00000251535	ALOX12	arachidonate 12-lipoxygenase, 12S type(ALOX12)	0	0	0	0	0	0	0	0	0	0	0	0	0	0	0	1	2	5	0	0	0	0	0	0	0	0	0	0	0	0	0	0	0	0	0	0	8
ENSP00000251643	KRT12	keratin 12(KRT12)	0	0	0	0	0	0	0	0	0	0	0	0	0	0	0	3	1	3	0	0	0	0	1	0	0	0	0	0	0	0	0	0	0	0	0	0	8
ENSP00000261405	VWF	von Willebrand factor(VWF)	0	0	0	2	4	2	0	0	0	0	0	0	0	0	0	0	0	0	0	0	0	0	0	0	0	0	0	0	0	0	0	0	0	0	0	0	8
ENSP00000265498	MGST2	microsomal glutathione S-transferase 2(MGST2)	0	0	0	0	0	0	0	0	0	0	0	0	2	1	0	1	1	1	0	0	0	0	0	0	0	0	0	0	0	0	0	0	0	2	0	0	8
ENSP00000266542	C1RL	complement C1r subcomponent like(C1RL)	0	3	1	1	2	1	0	0	0	0	0	0	0	0	0	0	0	0	0	0	0	0	0	0	0	0	0	0	0	0	0	0	0	0	0	0	8
ENSP00000273047	RAB5A	RAB5A, member RAS oncogene family(RAB5A)	0	0	0	0	0	0	0	0	0	0	0	0	0	0	0	2	0	0	2	0	0	1	1	0	0	0	0	2	0	0	0	0	0	0	0	0	8
ENSP00000283290	ATG3	autophagy related 3(ATG3)	0	0	0	0	0	0	0	0	0	0	0	0	1	1	0	0	0	0	0	0	0	0	0	0	0	0	0	0	0	0	1	2	1	0	1	1	8
ENSP00000283646	RPIA	ribose 5-phosphate isomerase A(RPIA)	0	0	0	0	0	0	1	0	0	0	0	0	2	2	2	0	0	0	0	0	0	0	0	0	0	0	0	0	0	0	0	1	0	0	0	0	8
ENSP00000296289	n/a	n/a	0	0	0	0	0	0	0	0	0	0	0	0	2	1	1	0	0	0	0	0	0	0	0	0	0	0	0	0	0	0	1	0	1	1	1	0	8
ENSP00000299367	C2	complement C2(C2)	0	1	1	0	0	0	0	0	0	0	0	0	0	0	0	0	0	0	0	0	0	0	0	0	0	0	6	0	0	0	0	0	0	0	0	0	8
ENSP00000300688	ATP5MG	ATP synthase membrane subunit g(ATP5MG)	0	0	0	0	0	0	0	0	0	0	0	0	0	0	0	1	2	2	0	0	0	0	0	2	0	0	0	0	0	0	0	0	0	1	0	0	8
ENSP00000305995	PGK2	phosphoglycerate kinase 2(PGK2)	0	0	0	0	0	0	0	0	0	0	0	0	0	0	0	0	0	0	0	0	0	0	0	0	0	0	0	0	0	0	0	2	1	2	0	3	8
ENSP00000312625	HP1BP3	heterochromatin protein 1 binding protein 3(HP1BP3)	0	0	0	0	0	0	0	0	0	0	0	0	0	0	0	0	0	0	0	0	0	0	0	0	0	0	0	0	0	2	0	4	2	0	0	0	8
ENSP00000319831	DEF6	DEF6 guanine nucleotide exchange factor(DEF6)	0	0	0	0	0	0	0	0	0	0	0	0	1	0	0	0	0	0	0	0	0	0	0	0	0	0	0	1	2	1	0	0	3	0	0	0	8
ENSP00000329165	KRT36	keratin 36(KRT36)	0	0	0	0	0	0	0	0	0	0	0	0	0	0	0	0	2	2	3	0	0	0	0	0	0	0	0	0	0	0	0	0	0	1	0	0	8
ENSP00000330836	GLRX3	glutaredoxin 3(GLRX3)	0	0	0	0	0	0	0	0	0	0	0	0	0	0	0	1	1	2	0	0	0	0	0	0	0	0	0	0	0	0	1	3	0	0	0	0	8
ENSP00000343458	BCAP31	B cell receptor associated protein 31(BCAP31)	0	0	0	0	0	0	0	0	0	0	0	0	0	1	3	0	0	0	0	1	0	0	0	0	0	0	0	0	0	0	0	0	0	0	3	0	8
ENSP00000351035	HSD17B11	hydroxysteroid 17-beta dehydrogenase 11(HSD17B11)	0	0	0	0	0	0	0	0	0	0	0	0	4	0	3	0	0	0	0	0	0	0	0	0	0	0	0	0	0	0	0	0	0	0	1	0	8
ENSP00000354394	STAT1	signal transducer and activator of transcription 1(STAT1)	0	0	0	0	0	0	0	0	0	0	0	0	2	0	0	0	0	0	0	0	0	0	0	0	0	0	0	3	0	0	0	1	0	2	0	0	8
ENSP00000356031	CD55	CD55 molecule (Cromer blood group)(CD55)	0	0	0	0	0	0	0	0	0	0	0	0	0	0	0	0	0	0	2	3	0	0	0	0	0	0	0	0	0	0	0	0	0	2	1	0	8
ENSP00000357156	CD5L	CD5 molecule like(CD5L)	0	0	0	0	0	0	0	3	0	0	0	0	0	0	0	0	0	0	0	0	0	0	0	0	0	0	3	0	0	2	0	0	0	0	0	0	8
ENSP00000360718	RAB3B	RAB3B, member RAS oncogene family(RAB3B)	0	0	0	0	0	0	0	0	0	0	0	0	0	0	0	0	0	0	1	0	0	0	0	0	0	0	0	2	0	0	2	3	0	0	0	0	8
ENSP00000361635	VDAC2	voltage dependent anion channel 2(VDAC2)	0	0	0	0	0	0	0	0	0	0	0	0	0	2	0	0	0	0	0	0	0	0	0	0	0	0	0	0	0	0	0	0	0	0	0	6	8
ENSP00000361888	CAP1	cyclase associated actin cytoskeleton regulatory protein 1(CAP1)	0	0	0	0	0	0	0	0	0	0	0	0	0	1	1	0	0	0	0	0	0	0	0	0	0	0	0	1	1	0	2	1	1	0	0	0	8
ENSP00000362144	MCU	mitochondrial calcium uniporter(MCU)	0	0	0	0	0	0	0	0	0	0	0	0	3	0	2	0	0	0	0	0	0	0	0	0	0	0	0	0	0	0	0	0	0	0	2	1	8
ENSP00000363018	RPL10A	ribosomal protein L10a(RPL10A)	0	0	0	0	0	0	0	0	0	0	0	0	0	0	0	1	0	1	0	0	0	1	2	2	0	0	0	0	0	0	1	0	0	0	0	0	8
ENSP00000365891	WAS	WASP actin nucleation promoting factor(WAS)	0	0	0	0	0	0	0	0	0	0	0	0	2	0	1	0	0	0	0	0	0	0	0	0	0	0	0	0	0	0	1	2	2	0	0	0	8
ENSP00000367292	FLRT3	fibronectin leucine rich transmembrane protein 3(FLRT3)	1	0	0	0	0	0	0	0	0	0	0	0	0	0	1	0	0	0	0	0	0	0	0	0	3	2	0	0	1	0	0	0	0	0	0	0	8
ENSP00000375730	RPL13A	ribosomal protein L13a(RPL13A)	0	0	0	0	0	0	0	0	0	0	0	0	1	1	0	1	1	1	0	0	0	0	0	0	0	0	0	0	0	0	0	0	0	1	1	1	8
ENSP00000376472	STT3A	STT3 oligosaccharyltransferase complex catalytic subunit A(STT3A)	0	0	0	0	0	0	0	0	0	0	0	0	0	2	0	0	0	0	0	0	0	0	0	0	0	0	0	0	0	0	0	0	0	2	3	1	8
ENSP00000378729	ALDOC	aldolase, fructose-bisphosphate C(ALDOC)	0	0	0	0	0	0	0	0	0	0	0	0	0	0	0	4	0	0	0	0	0	0	0	0	0	0	0	0	0	0	0	0	4	0	0	0	8
ENSP00000380414	n/a	n/a	0	0	0	0	0	0	0	0	0	0	0	0	0	0	0	0	0	0	0	0	0	0	0	0	0	0	0	1	0	0	0	3	4	0	0	0	8
ENSP00000384303	ADD2	adducin 2(ADD2)	0	2	3	0	0	0	0	2	1	0	0	0	0	0	0	0	0	0	0	0	0	0	0	0	0	0	0	0	0	0	0	0	0	0	0	0	8
ENSP00000385080	FAH	fumarylacetoacetate hydrolase(FAH)	0	0	0	0	0	0	0	0	1	0	0	0	1	1	1	0	0	0	0	0	0	0	0	0	0	0	0	0	0	0	0	0	0	1	1	2	8
ENSP00000386819	PTMA	prothymosin alpha(PTMA)	0	0	0	0	0	0	0	0	0	0	0	0	0	0	1	0	0	0	0	0	0	0	0	0	0	0	0	0	0	0	3	4	0	0	0	0	8
ENSP00000393525	IMPDH2	inosine monophosphate dehydrogenase 2(IMPDH2)	0	0	0	0	0	0	0	0	0	0	0	0	0	0	3	1	0	0	0	0	0	0	0	0	0	0	0	0	0	0	1	0	0	3	0	0	8
ENSP00000408146	HLA-DPB1	major histocompatibility complex, class II, DP beta 1(HLA-DPB1)	0	0	0	0	0	0	0	0	0	0	0	0	0	2	0	0	0	0	0	0	1	0	0	0	0	2	0	0	0	0	0	3	0	0	0	0	8
ENSP00000409284	PSMA8	proteasome 20S subunit alpha 8(PSMA8)	0	1	0	0	0	0	0	1	1	0	0	0	0	0	0	0	0	0	0	0	0	0	0	1	0	1	1	0	0	2	0	0	0	0	0	0	8
ENSP00000416992	TUBA4A	tubulin alpha 4a(TUBA4A)	0	0	0	0	0	0	0	0	0	0	0	0	1	0	1	0	0	0	1	0	0	0	0	0	0	0	0	0	0	0	1	1	1	0	1	1	8
ENSP00000420939	SELENOP	selenoprotein P(SELENOP)	0	0	2	0	2	0	0	0	0	0	0	0	0	0	0	0	0	0	0	0	0	0	0	0	0	0	0	0	2	2	0	0	0	0	0	0	8
ENSP00000421592	ALYREF	Aly/REF export factor(ALYREF)	0	0	0	0	0	0	0	0	0	0	0	0	0	0	0	0	0	0	0	1	0	0	0	0	0	0	0	1	3	1	0	2	0	0	0	0	8
ENSP00000424341	n/a	n/a	0	0	0	0	0	0	0	0	0	0	0	0	0	0	1	0	1	0	1	0	0	0	1	1	0	0	0	0	0	0	0	0	1	1	0	1	8
ENSP00000424707	TMEM167A	transmembrane protein 167A(TMEM167A)	0	0	0	0	0	0	0	0	0	0	0	0	0	2	2	0	0	0	0	0	0	0	0	0	0	0	0	0	0	0	0	0	0	2	2	0	8
ENSP00000426907	MFSD10	major facilitator superfamily domain containing 10(MFSD10)	0	0	0	0	0	0	0	0	0	0	2	0	1	1	1	0	0	0	0	0	0	0	0	0	0	0	0	0	0	0	0	0	0	1	1	1	8
ENSP00000430304	CTNNA1	catenin alpha 1(CTNNA1)	0	0	0	0	0	0	0	0	0	0	0	0	0	0	0	3	0	3	0	0	0	2	0	0	0	0	0	0	0	0	0	0	0	0	0	0	8
ENSP00000436358	GPSM3	G protein signaling modulator 3(GPSM3)	0	0	0	0	0	0	0	0	0	0	0	0	1	0	0	0	0	0	0	0	0	0	0	0	0	0	0	0	1	0	1	1	2	0	1	1	8
ENSP00000438248	CALU	calumenin(CALU)	0	0	0	0	0	0	0	0	0	0	0	0	0	0	0	0	1	0	0	0	0	0	0	2	0	2	2	0	1	0	0	0	0	0	0	0	8
ENSP00000439142	OTUB1	OTU deubiquitinase, ubiquitin aldehyde binding 1(OTUB1)	0	0	0	0	0	0	0	0	0	0	0	0	0	1	0	0	0	1	0	0	0	0	2	2	0	0	0	0	0	0	0	0	0	0	1	1	8
ENSP00000440738	LAMTOR1	late endosomal/lysosomal adaptor, MAPK and MTOR activator 1(LAMTOR1)	0	0	0	0	0	0	0	0	0	0	0	0	0	1	0	0	0	0	0	0	0	0	0	0	0	0	0	0	0	0	4	2	1	0	0	0	8
ENSP00000444844	PSMA6	proteasome 20S subunit alpha 6(PSMA6)	0	0	0	0	0	0	0	0	0	0	0	0	1	0	0	0	1	0	0	1	0	0	0	1	0	0	0	0	0	0	0	1	0	3	0	0	8
ENSP00000447058	VPS29	VPS29 retromer complex component(VPS29)	0	0	0	0	0	0	0	0	0	0	0	0	0	1	0	1	2	2	0	0	0	0	0	0	0	0	0	0	0	0	2	0	0	0	0	0	8
ENSP00000452741	GCNT3	glucosaminyl (N-acetyl) transferase 3, mucin type(GCNT3)	0	0	0	0	0	0	0	0	0	0	0	0	0	0	0	0	0	0	2	0	1	2	1	1	0	0	1	0	0	0	0	0	0	0	0	0	8
ENSP00000463375	TMEM200C	transmembrane protein 200C(TMEM200C)	0	0	0	0	0	0	0	0	0	0	0	0	0	0	0	0	0	0	0	0	0	0	8	0	0	0	0	0	0	0	0	0	0	0	0	0	8
ENSP00000464070	HP	haptoglobin(HP)	0	0	0	2	3	3	0	0	0	0	0	0	0	0	0	0	0	0	0	0	0	0	0	0	0	0	0	0	0	0	0	0	0	0	0	0	8
ENSP00000470693	SPTBN4	spectrin beta, non-erythrocytic 4(SPTBN4)	0	0	0	0	0	0	0	0	0	0	0	0	0	0	0	0	1	0	0	1	1	0	0	2	0	0	0	1	0	0	1	0	1	0	0	0	8
ENSP00000217515	TXNL1	thioredoxin like 1(TXNL1)	0	1	0	0	0	0	0	0	0	0	0	0	0	0	0	0	0	2	0	0	0	0	0	0	0	0	0	1	0	0	3	0	0	0	0	0	7
ENSP00000221476	CKM	creatine kinase, M-type(CKM)	0	0	0	0	0	0	0	0	0	0	0	0	0	0	0	0	0	0	2	2	3	0	0	0	0	0	0	0	0	0	0	0	0	0	0	0	7
ENSP00000232905	EIF1B	eukaryotic translation initiation factor 1B(EIF1B)	0	0	0	0	0	0	0	0	0	0	0	0	1	1	1	1	0	0	0	0	0	0	0	0	0	0	0	1	0	0	0	0	1	0	1	0	7
ENSP00000246554	n/a	n/a	0	0	0	0	0	0	0	0	0	0	0	0	0	3	0	0	1	0	0	0	0	0	0	0	0	0	0	0	1	0	0	0	0	0	1	1	7
ENSP00000254846	KDM6B	lysine demethylase 6B(KDM6B)	0	0	0	0	0	0	0	0	0	0	0	0	0	3	2	0	0	0	0	0	0	0	0	0	0	0	0	0	0	0	0	0	0	2	0	0	7
ENSP00000256104	FABP4	fatty acid binding protein 4(FABP4)	0	0	0	0	0	0	0	0	0	0	0	0	0	0	0	0	0	0	3	3	0	0	0	0	0	0	0	0	0	0	1	0	0	0	0	0	7
ENSP00000256935	n/a	n/a	0	0	0	0	0	0	0	0	0	0	0	0	1	0	0	0	0	0	0	0	0	0	0	0	0	0	0	0	0	0	0	2	2	0	0	2	7
ENSP00000261574	IPO5	importin 5(IPO5)	0	0	0	0	0	0	0	2	0	0	0	0	0	0	0	0	0	0	0	0	0	0	1	2	0	0	0	0	0	0	0	0	0	0	1	1	7
ENSP00000262288	SCPEP1	serine carboxypeptidase 1(SCPEP1)	0	0	0	0	0	0	0	0	0	0	0	0	0	0	0	0	0	0	3	4	0	0	0	0	0	0	0	0	0	0	0	0	0	0	0	0	7
ENSP00000263246	PACSIN2	protein kinase C and casein kinase substrate in neurons 2(PACSIN2)	0	0	0	0	0	0	0	0	0	0	0	0	1	2	0	0	0	0	0	1	0	0	0	0	0	0	0	0	0	0	2	0	0	0	0	1	7
ENSP00000263864	VAMP8	vesicle associated membrane protein 8(VAMP8)	0	0	0	0	0	0	0	0	0	0	0	0	0	2	2	0	0	0	0	0	0	0	0	0	0	0	0	0	0	0	0	1	0	0	2	0	7
ENSP00000265565	SCAP	SREBF chaperone(SCAP)	0	0	0	0	0	0	0	0	0	0	0	0	0	3	0	0	0	0	0	0	0	0	0	0	0	0	0	0	0	0	0	0	0	0	1	3	7
ENSP00000286096	KDM8	lysine demethylase 8(KDM8)	0	0	0	0	0	0	0	0	0	0	0	0	3	0	2	0	0	0	0	0	0	0	0	0	0	0	0	0	0	2	0	0	0	0	0	0	7
ENSP00000290776	CPNE2	copine 2(CPNE2)	0	0	0	0	0	0	0	0	0	0	0	0	1	0	2	0	0	0	0	0	0	0	0	0	0	0	0	0	0	0	0	0	0	1	3	0	7
ENSP00000292147	ETHE1	ETHE1 persulfide dioxygenase(ETHE1)	0	0	0	0	0	0	0	0	0	0	0	0	1	1	0	0	0	0	0	1	0	0	0	0	0	0	0	0	0	1	1	0	1	0	1	0	7
ENSP00000296122	PPP1CB	protein phosphatase 1 catalytic subunit beta(PPP1CB)	0	0	0	0	0	0	0	0	0	0	0	0	0	0	0	0	2	0	0	0	1	0	0	0	0	0	0	3	0	0	0	0	1	0	0	0	7
ENSP00000303070	SCGB1D1	secretoglobin family 1D member 1(SCGB1D1)	0	0	0	0	0	0	0	0	0	0	0	0	0	0	0	0	0	0	0	0	0	1	0	0	0	0	0	0	2	4	0	0	0	0	0	0	7
ENSP00000303222	MTCH2	mitochondrial carrier 2(MTCH2)	0	0	0	0	0	0	0	0	0	0	0	0	2	0	0	0	0	0	0	0	0	0	0	0	0	0	0	0	0	0	0	0	0	2	2	1	7
ENSP00000307765	CYBC1	cytochrome b-245 chaperone 1(CYBC1)	0	0	0	0	0	0	0	0	0	0	0	0	3	0	0	0	0	0	0	0	0	0	0	0	0	0	0	0	0	0	0	0	0	4	0	0	7
ENSP00000310129	PSMD2	proteasome 26S subunit ubiquitin receptor, non-ATPase 2(PSMD2)	0	0	0	0	0	0	0	0	1	0	0	0	1	2	1	0	0	0	0	1	0	0	0	0	0	0	0	0	0	0	0	0	0	0	1	0	7
ENSP00000311876	GNPDA1	glucosamine-6-phosphate deaminase 1(GNPDA1)	0	0	0	0	0	0	0	0	0	0	0	0	0	0	2	0	0	0	0	0	0	0	0	0	0	0	0	0	0	0	2	0	1	0	0	2	7
ENSP00000313829	KHDRBS1	KH RNA binding domain containing, signal transduction associated 1(KHDRBS1)	0	0	0	0	0	0	0	0	0	0	0	0	1	0	0	0	0	0	0	0	0	0	0	0	0	0	0	2	1	0	2	0	1	0	0	0	7
ENSP00000315263	GLTP	glycolipid transfer protein(GLTP)	0	0	0	0	0	0	0	0	0	0	0	0	0	0	0	0	2	0	0	0	0	0	2	2	0	0	0	0	0	0	0	0	1	0	0	0	7
ENSP00000327145	FLNC	filamin C(FLNC)	0	0	0	0	0	0	0	0	0	0	0	0	0	2	0	0	0	1	0	0	1	0	0	0	0	0	0	0	1	0	0	0	1	1	0	0	7
ENSP00000337946	PACRG	parkin coregulated(PACRG)	0	0	0	0	0	0	0	0	0	0	0	0	0	0	0	0	0	0	2	3	2	0	0	0	0	0	0	0	0	0	0	0	0	0	0	0	7
ENSP00000345848	ANP32B	acidic nuclear phosphoprotein 32 family member B(ANP32B)	0	0	0	0	0	0	0	0	0	0	0	0	0	0	0	0	0	0	0	0	0	0	0	0	0	0	0	1	0	0	1	2	3	0	0	0	7
ENSP00000346037	RPLP1	ribosomal protein lateral stalk subunit P1(RPLP1)	0	0	0	0	0	0	0	0	0	0	0	0	0	0	0	1	2	2	0	0	0	0	1	1	0	0	0	0	0	0	0	0	0	0	0	0	7
ENSP00000353286	ADD3	adducin 3(ADD3)	0	0	0	0	0	0	0	0	0	0	0	0	0	4	0	0	0	0	0	0	0	0	0	0	0	0	0	0	1	0	2	0	0	0	0	0	7
ENSP00000358535	SYCP1	synaptonemal complex protein 1(SYCP1)	0	0	0	0	0	0	0	0	0	0	0	0	0	0	0	0	0	0	0	0	2	0	0	0	0	0	0	0	3	0	0	0	0	2	0	0	7
ENSP00000358547	MPP1	MAGUK p55 scaffold protein 1(MPP1)	0	1	0	0	0	0	2	2	2	0	0	0	0	0	0	0	0	0	0	0	0	0	0	0	0	0	0	0	0	0	0	0	0	0	0	0	7
ENSP00000358840	ATP5MK	ATP synthase membrane subunit k(ATP5MK)	0	0	0	0	0	0	0	0	0	0	0	0	0	0	0	0	0	0	0	0	0	1	0	1	0	0	0	1	0	1	1	0	0	1	1	0	7
ENSP00000360269	TACSTD2	tumor associated calcium signal transducer 2(TACSTD2)	0	0	0	0	0	0	0	0	0	0	0	0	1	0	0	1	2	2	0	0	0	0	0	1	0	0	0	0	0	0	0	0	0	0	0	0	7
ENSP00000361262	PRXL2A	peroxiredoxin like 2A(PRXL2A)	0	0	0	0	0	0	0	0	0	0	0	0	0	0	0	1	1	2	0	0	0	1	1	1	0	0	0	0	0	0	0	0	0	0	0	0	7
ENSP00000361537	CTSA	cathepsin A(CTSA)	0	0	0	0	0	0	0	0	0	0	0	0	2	0	2	0	0	0	1	0	0	0	0	0	0	0	0	0	0	0	0	0	2	0	0	0	7
ENSP00000362576	YARS1	tyrosyl-tRNA synthetase 1(YARS1)	0	1	2	0	0	0	0	0	0	0	0	0	0	1	0	0	0	0	0	0	0	0	0	0	0	0	0	0	1	0	1	0	0	0	1	0	7
ENSP00000363071	DES	desmin(DES)	0	0	0	0	0	0	0	0	0	0	0	0	0	0	1	2	1	0	0	0	1	0	0	0	0	0	0	0	0	1	0	1	0	0	0	0	7
ENSP00000364114	HLA-DRB5	major histocompatibility complex, class II, DR beta 5(HLA-DRB5)	0	0	0	0	0	0	0	0	0	0	0	0	1	0	1	0	0	0	0	0	0	1	0	0	0	0	0	0	0	0	0	1	2	0	0	1	7
ENSP00000365340	ABI1	abl interactor 1(ABI1)	0	0	0	0	0	0	0	0	0	0	0	0	0	0	0	0	0	0	1	0	0	0	0	0	0	0	0	0	0	0	2	2	2	0	0	0	7
ENSP00000366035	ACTN1	actinin alpha 1(ACTN1)	0	0	0	0	0	0	0	0	0	0	0	0	1	0	1	0	0	0	0	1	1	0	0	0	0	0	0	0	0	0	2	0	1	0	0	0	7
ENSP00000372813	HLA-C	major histocompatibility complex, class I, C(HLA-C)	0	0	0	0	0	0	0	0	0	0	0	0	0	0	0	0	2	0	0	0	1	2	0	1	0	0	1	0	0	0	0	0	0	0	0	0	7
ENSP00000375002	IGHV6-1	immunoglobulin heavy variable 6-1(IGHV6-1)	0	0	0	2	0	0	0	0	0	0	0	0	0	0	0	0	2	0	0	0	0	0	1	0	0	0	0	0	2	0	0	0	0	0	0	0	7
ENSP00000379203	ATP6V1C1	ATPase H+ transporting V1 subunit C1(ATP6V1C1)	0	0	0	0	0	0	0	0	0	0	0	0	0	0	0	0	0	0	0	0	0	0	0	0	0	0	0	0	0	0	3	0	2	0	0	2	7
ENSP00000381992	SEPTIN7	septin 7(SEPTIN7)	0	0	0	0	0	0	0	0	0	0	0	0	0	0	0	0	0	0	0	0	0	0	0	0	0	0	0	0	1	0	2	3	1	0	0	0	7
ENSP00000386645	PTMA	prothymosin alpha(PTMA)	0	1	0	0	0	0	0	0	0	0	0	0	0	0	0	0	0	0	0	0	0	0	0	0	0	0	0	2	0	1	0	0	3	0	0	0	7
ENSP00000387858	STMN1	stathmin 1(STMN1)	0	0	0	0	0	0	0	0	0	0	0	0	0	0	0	0	0	0	0	0	0	0	0	0	0	0	0	0	7	0	0	0	0	0	0	0	7
ENSP00000388662	LOC110384692	complement C4A (Rodgers blood group)-like(LOC110384692)	1	0	0	1	2	1	1	0	0	0	0	0	0	0	0	0	0	0	0	0	0	0	0	0	1	0	0	0	0	0	0	0	0	0	0	0	7
ENSP00000388736	TBXAS1	thromboxane A synthase 1(TBXAS1)	0	0	0	0	0	0	0	0	0	0	0	0	3	0	3	0	0	0	0	0	0	0	0	0	0	0	0	0	0	0	0	0	0	1	0	0	7
ENSP00000391905	PPP2R1A	protein phosphatase 2 scaffold subunit Aalpha(PPP2R1A)	0	0	0	0	0	0	0	0	0	0	0	0	0	0	0	0	0	0	0	0	2	1	1	1	0	0	0	0	0	0	0	2	0	0	0	0	7
ENSP00000402371	TYROBP	transmembrane immune signaling adaptor TYROBP(TYROBP)	0	0	0	0	0	0	0	0	0	0	0	0	2	2	1	0	0	0	0	0	0	0	0	0	0	0	0	0	0	0	1	0	0	1	0	0	7
ENSP00000404232	EFHC2	EF-hand domain containing 2(EFHC2)	0	0	0	0	0	0	0	0	0	0	0	0	0	0	0	0	0	0	0	0	7	0	0	0	0	0	0	0	0	0	0	0	0	0	0	0	7
ENSP00000419518	IGKJ3	immunoglobulin kappa joining 3(IGKJ3)	0	0	0	0	0	2	0	0	0	0	0	0	0	0	0	0	0	0	0	0	0	0	1	0	0	0	2	0	0	0	0	0	2	0	0	0	7
ENSP00000424183	LAMTOR3	late endosomal/lysosomal adaptor, MAPK and MTOR activator 3(LAMTOR3)	0	0	0	0	0	0	0	0	0	0	0	0	1	1	0	0	0	0	1	0	0	0	0	0	0	0	0	0	0	1	1	0	2	0	0	0	7
ENSP00000426909	RACK1	receptor for activated C kinase 1(RACK1)	0	0	0	0	0	0	0	0	0	0	0	0	0	0	0	0	0	0	0	0	0	0	4	3	0	0	0	0	0	0	0	0	0	0	0	0	7
ENSP00000426917	ABCG2	ATP binding cassette subfamily G member 2 (JR blood group)(ABCG2)	0	0	0	1	0	0	0	0	1	0	0	0	0	0	0	0	0	0	0	0	0	0	0	0	0	0	2	1	2	0	0	0	0	0	0	0	7
ENSP00000429374	RPS20	ribosomal protein S20(RPS20)	0	0	0	0	0	0	0	0	0	0	0	0	0	0	0	1	1	0	0	0	0	3	2	0	0	0	0	0	0	0	0	0	0	0	0	0	7
ENSP00000442110	CALU	calumenin(CALU)	0	0	0	0	0	0	0	0	0	0	0	0	0	0	0	0	0	0	2	0	0	2	0	0	0	0	0	0	0	2	0	0	1	0	0	0	7
ENSP00000444171	GALNT6	polypeptide N-acetylgalactosaminyltransferase 6(GALNT6)	0	0	0	0	0	0	0	0	0	0	0	0	0	0	0	0	0	0	4	1	2	0	0	0	0	0	0	0	0	0	0	0	0	0	0	0	7
ENSP00000449601	HVCN1	hydrogen voltage gated channel 1(HVCN1)	0	0	0	0	0	0	0	0	0	0	0	0	1	1	1	0	0	0	0	0	0	0	0	0	0	0	0	0	1	0	0	0	0	1	1	1	7
ENSP00000457640	MUC21	mucin 21, cell surface associated(MUC21)	0	0	0	0	0	0	0	0	0	0	0	0	0	0	0	4	2	0	0	0	0	0	1	0	0	0	0	0	0	0	0	0	0	0	0	0	7
ENSP00000473602	KCNAB2	potassium voltage-gated channel subfamily A regulatory beta subunit 2(KCNAB2)	0	0	0	0	0	0	0	0	0	0	0	0	3	0	0	0	0	0	0	0	0	0	0	0	0	0	0	0	0	0	0	0	2	0	0	2	7
ENSP00000480150	HYOU1	hypoxia up-regulated 1(HYOU1)	0	0	0	0	0	0	0	0	0	0	0	0	1	0	0	0	0	0	0	0	0	0	0	0	0	0	0	0	0	0	3	0	0	2	1	0	7
ENSP00000005257	RALA	RAS like proto-oncogene A(RALA)	0	0	0	0	0	0	0	0	0	0	0	0	0	0	0	1	0	3	0	0	0	0	0	0	0	0	0	0	0	0	0	0	0	2	0	0	6
ENSP00000199708	HBQ1	hemoglobin subunit theta 1(HBQ1)	0	3	2	0	0	0	0	0	0	0	0	0	0	0	0	0	0	0	0	0	0	0	0	0	1	0	0	0	0	0	0	0	0	0	0	0	6
ENSP00000203556	GMIP	GEM interacting protein(GMIP)	0	0	0	0	0	0	0	0	0	0	0	0	0	1	0	0	0	0	0	1	0	0	0	0	0	0	0	0	0	0	1	1	0	0	1	1	6
ENSP00000216129	TTLL12	tubulin tyrosine ligase like 12(TTLL12)	0	0	0	0	0	0	0	0	0	0	0	0	1	0	0	1	0	2	0	0	0	0	1	0	0	0	0	0	0	0	0	1	0	0	0	0	6
ENSP00000216330	FKBP3	FKBP prolyl isomerase 3(FKBP3)	0	2	2	0	0	0	0	0	0	0	0	0	0	0	0	0	0	0	0	0	0	0	0	0	0	0	0	0	0	0	1	0	1	0	0	0	6
ENSP00000231368	LNPEP	leucyl and cystinyl aminopeptidase(LNPEP)	0	0	0	0	0	0	0	0	0	0	0	0	0	0	1	0	0	0	0	0	0	0	0	0	0	0	0	0	0	0	0	0	0	1	2	2	6
ENSP00000242284	CLTA	clathrin light chain A(CLTA)	0	0	0	0	0	0	0	0	0	0	0	0	0	0	0	0	0	0	0	0	0	0	0	0	0	0	0	0	3	0	1	2	0	0	0	0	6
ENSP00000246151	PITHD1	PITH domain containing 1(PITHD1)	0	0	0	0	0	0	0	0	4	0	0	0	0	0	0	0	0	2	0	0	0	0	0	0	0	0	0	0	0	0	0	0	0	0	0	0	6
ENSP00000248041	CYP4F11	cytochrome P450 family 4 subfamily F member 11(CYP4F11)	0	0	0	0	0	0	0	0	0	0	0	0	1	0	1	0	0	0	0	0	1	0	0	0	0	0	0	0	0	0	0	0	2	0	0	1	6
ENSP00000249647	SNAP23	synaptosome associated protein 23(SNAP23)	0	0	0	0	0	0	0	0	0	0	0	0	6	0	0	0	0	0	0	0	0	0	0	0	0	0	0	0	0	0	0	0	0	0	0	0	6
ENSP00000253408	GFAP	glial fibrillary acidic protein(GFAP)	0	0	1	0	0	0	0	0	0	0	0	0	0	0	0	0	0	3	0	0	0	0	0	1	0	0	0	0	0	1	0	0	0	0	0	0	6
ENSP00000261893	LACTB	lactamase beta(LACTB)	0	0	0	0	0	0	0	0	0	0	0	0	0	2	0	0	0	0	0	1	0	0	0	0	0	0	0	0	0	0	1	1	0	0	0	1	6
ENSP00000264414	CUL3	cullin 3(CUL3)	0	0	0	0	0	0	0	0	0	0	0	0	0	0	0	2	0	1	0	0	0	0	0	2	0	0	0	1	0	0	0	0	0	0	0	0	6
ENSP00000265104	DNAH5	dynein axonemal heavy chain 5(DNAH5)	0	0	0	0	0	4	0	0	0	0	0	0	0	0	0	0	0	0	0	0	0	0	0	0	0	0	0	0	0	0	0	0	0	0	1	1	6
ENSP00000268717	COPS3	COP9 signalosome subunit 3(COPS3)	0	0	0	0	0	0	0	0	1	0	0	0	0	0	0	0	1	0	0	0	0	0	1	0	0	0	0	0	1	0	0	1	1	0	0	0	6
ENSP00000293328	STAT5B	signal transducer and activator of transcription 5B(STAT5B)	0	0	0	0	0	0	0	0	0	0	0	0	0	0	0	0	0	0	0	0	0	0	0	0	0	0	0	0	0	0	0	0	0	3	0	3	6
ENSP00000293371	DCD	dermcidin(DCD)	0	1	0	0	0	0	0	0	1	0	0	0	0	0	0	0	0	1	0	1	0	0	0	0	0	0	1	0	0	0	0	0	1	0	0	0	6
ENSP00000296130	CLEC3B	C-type lectin domain family 3 member B(CLEC3B)	0	0	0	2	0	2	0	0	0	0	0	0	0	0	0	0	0	0	1	0	0	1	0	0	0	0	0	0	0	0	0	0	0	0	0	0	6
ENSP00000296161	DTX3L	deltex E3 ubiquitin ligase 3L(DTX3L)	0	0	0	0	0	0	0	0	0	0	0	0	0	1	0	0	0	0	0	0	0	0	0	0	0	0	0	0	1	0	0	1	0	1	1	1	6
ENSP00000297029	SCIN	scinderin(SCIN)	0	0	0	0	0	0	0	0	0	0	0	0	0	0	0	0	2	2	0	0	0	0	2	0	0	0	0	0	0	0	0	0	0	0	0	0	6
ENSP00000301329	GLOD4	glyoxalase domain containing 4(GLOD4)	0	2	0	0	0	0	0	0	0	0	0	0	1	0	0	1	2	0	0	0	0	0	0	0	0	0	0	0	0	0	0	0	0	0	0	0	6
ENSP00000304669	CTNNA1	catenin alpha 1(CTNNA1)	0	0	0	0	0	0	0	0	0	0	0	0	0	0	0	0	4	0	0	0	0	0	2	0	0	0	0	0	0	0	0	0	0	0	0	0	6
ENSP00000305355	n/a	n/a	0	0	0	0	0	0	0	0	0	0	0	0	0	0	6	0	0	0	0	0	0	0	0	0	0	0	0	0	0	0	0	0	0	0	0	0	6
ENSP00000307218	NAT1	N-acetyltransferase 1(NAT1)	0	0	0	0	0	0	0	0	0	0	0	0	0	0	0	0	0	0	0	1	0	0	0	0	0	0	0	0	0	0	0	1	1	1	1	1	6
ENSP00000309591	PRKACA	protein kinase cAMP-activated catalytic subunit alpha(PRKACA)	0	0	0	0	0	0	0	0	0	0	0	0	0	0	2	0	0	0	1	0	0	0	0	0	0	0	0	0	0	0	0	0	1	0	0	2	6
ENSP00000311469	GSTM1	glutathione S-transferase mu 1(GSTM1)	0	0	0	0	0	0	0	0	0	0	0	0	0	0	0	0	0	0	0	4	0	0	0	0	0	0	0	0	0	0	0	0	0	2	0	0	6
ENSP00000317331	SSR4	signal sequence receptor subunit 4(SSR4)	0	0	0	0	0	0	0	0	0	0	0	0	1	0	0	0	0	0	0	0	0	0	0	0	0	0	0	0	1	0	0	0	1	1	2	0	6
ENSP00000329419	COPB2	COPI coat complex subunit beta 2(COPB2)	0	0	0	0	0	0	0	0	0	0	0	0	1	0	0	0	0	0	0	1	0	0	1	1	0	0	0	0	0	0	0	0	1	0	0	1	6
ENSP00000333363	DNAH8	dynein axonemal heavy chain 8(DNAH8)	0	0	0	0	0	0	0	0	0	0	0	0	0	0	0	0	0	0	0	0	0	0	0	0	0	3	0	0	0	0	0	0	0	0	1	2	6
ENSP00000337471	ACP3	acid phosphatase 3(ACP3)	0	0	0	0	0	0	0	0	0	0	0	0	0	0	0	2	4	0	0	0	0	0	0	0	0	0	0	0	0	0	0	0	0	0	0	0	6
ENSP00000349142	ATP5F1C	ATP synthase F1 subunit gamma(ATP5F1C)	0	0	0	0	0	0	0	0	0	0	0	0	0	0	0	0	0	0	0	0	0	0	3	2	0	0	0	0	0	0	0	0	0	0	1	0	6
ENSP00000350090	HNRNPA1L2	heterogeneous nuclear ribonucleoprotein A1 like 2(HNRNPA1L2)	0	0	0	0	0	0	0	0	0	0	0	0	0	0	0	0	0	0	0	0	0	0	0	6	0	0	0	0	0	0	0	0	0	0	0	0	6
ENSP00000352575	INPP5D	inositol polyphosphate-5-phosphatase D(INPP5D)	0	0	0	0	0	0	0	0	0	0	0	0	2	2	0	0	0	0	0	0	0	0	0	0	0	0	0	0	0	0	0	1	1	0	0	0	6
ENSP00000352706	HIBCH	3-hydroxyisobutyryl-CoA hydrolase(HIBCH)	0	0	0	0	0	0	0	0	0	0	0	0	0	0	0	0	2	2	0	0	0	0	1	1	0	0	0	0	0	0	0	0	0	0	0	0	6
ENSP00000353278	SEPTIN6	septin 6(SEPTIN6)	0	0	0	0	0	0	0	0	0	0	0	0	0	0	0	0	0	0	0	0	0	0	0	0	0	0	0	1	0	0	3	2	0	0	0	0	6
ENSP00000353542	SPRR2D	small proline rich protein 2D(SPRR2D)	0	0	0	0	0	0	0	0	0	0	0	0	0	0	0	0	6	0	0	0	0	0	0	0	0	0	0	0	0	0	0	0	0	0	0	0	6
ENSP00000354159	NLRC4	NLR family CARD domain containing 4(NLRC4)	0	0	0	0	0	0	0	0	0	0	0	0	0	1	2	0	0	0	0	0	0	0	0	0	0	0	0	0	0	0	0	1	1	0	0	1	6
ENSP00000356771	F5	coagulation factor V(F5)	0	0	0	0	0	0	0	0	0	0	0	0	0	0	0	0	0	0	1	0	0	2	2	1	0	0	0	0	0	0	0	0	0	0	0	0	6
ENSP00000358106	PREP	prolyl endopeptidase(PREP)	0	0	0	0	0	0	0	0	0	0	0	0	2	2	2	0	0	0	0	0	0	0	0	0	0	0	0	0	0	0	0	0	0	0	0	0	6
ENSP00000359679	GNG5	G protein subunit gamma 5(GNG5)	0	0	0	0	0	0	0	0	0	0	0	0	0	0	2	0	0	0	0	0	0	0	0	0	0	0	0	0	0	0	0	1	2	0	1	0	6
ENSP00000360998	ANKRD22	ankyrin repeat domain 22(ANKRD22)	0	0	0	0	0	0	0	0	0	0	0	0	0	1	2	0	0	0	0	0	0	0	0	0	0	0	0	0	0	0	0	0	0	0	0	3	6
ENSP00000361083	ADIRF	adipogenesis regulatory factor(ADIRF)	0	0	0	0	0	0	0	0	0	0	0	0	0	0	0	1	2	2	0	0	0	0	0	1	0	0	0	0	0	0	0	0	0	0	0	0	6
ENSP00000363621	GALE	UDP-galactose-4-epimerase(GALE)	0	0	0	0	0	0	0	0	0	0	0	0	0	0	0	0	4	2	0	0	0	0	0	0	0	0	0	0	0	0	0	0	0	0	0	0	6
ENSP00000363639	TXN	thioredoxin(TXN)	0	0	0	0	0	0	0	0	0	6	0	0	0	0	0	0	0	0	0	0	0	0	0	0	0	0	0	0	0	0	0	0	0	0	0	0	6
ENSP00000364403	UBR4	ubiquitin protein ligase E3 component n-recognin 4(UBR4)	0	0	0	0	0	0	0	0	0	0	0	0	0	0	0	0	0	0	0	0	0	0	0	0	0	0	5	0	0	0	0	0	1	0	0	0	6
ENSP00000368927	EIF1AX	eukaryotic translation initiation factor 1A X-linked(EIF1AX)	0	3	2	0	0	0	0	0	0	0	0	0	0	0	0	0	0	0	0	0	0	0	0	0	0	0	0	0	0	0	0	0	1	0	0	0	6
ENSP00000374665	GAA	alpha glucosidase(GAA)	0	0	0	0	0	0	0	0	0	0	0	0	0	0	0	0	0	0	4	2	0	0	0	0	0	0	0	0	0	0	0	0	0	0	0	0	6
ENSP00000374833	IGLV7-43	immunoglobulin lambda variable 7-43(IGLV7-43)	0	0	0	0	0	0	0	0	0	0	0	0	0	0	0	0	0	0	0	0	0	0	3	3	0	0	0	0	0	0	0	0	0	0	0	0	6
ENSP00000375015	IGHV3-20	immunoglobulin heavy variable 3-20(IGHV3-20)	1	0	0	0	0	0	0	0	0	0	0	0	0	0	0	0	1	0	0	0	0	0	1	1	1	1	0	0	0	0	0	0	0	0	0	0	6
ENSP00000376276	SRSF2	serine and arginine rich splicing factor 2(SRSF2)	0	0	0	0	0	0	0	0	0	0	0	0	0	0	0	0	0	0	0	0	0	0	0	0	0	0	0	2	0	2	1	0	1	0	0	0	6
ENSP00000378058	EFEMP1	EGF containing fibulin extracellular matrix protein 1(EFEMP1)	0	0	0	0	0	2	0	0	0	0	0	0	0	0	0	0	0	0	0	4	0	0	0	0	0	0	0	0	0	0	0	0	0	0	0	0	6
ENSP00000379364	MOB1A	MOB kinase activator 1A(MOB1A)	0	0	0	0	0	0	0	0	0	0	0	0	0	0	0	0	0	0	0	0	0	0	0	0	0	0	0	0	0	0	2	2	2	0	0	0	6
ENSP00000379838	CARHSP1	calcium regulated heat stable protein 1(CARHSP1)	0	0	0	0	0	0	0	0	0	0	0	0	0	0	0	2	3	1	0	0	0	0	0	0	0	0	0	0	0	0	0	0	0	0	0	0	6
ENSP00000380234	ATP2A3	ATPase sarcoplasmic/endoplasmic reticulum Ca2+ transporting 3(ATP2A3)	0	0	0	0	0	0	0	0	0	0	0	0	0	2	3	0	0	0	0	0	0	0	0	0	0	0	0	0	0	0	1	0	0	0	0	0	6
ENSP00000384839	GSE1	Gse1 coiled-coil protein(GSE1)	0	0	0	0	0	0	0	0	0	0	0	0	0	0	0	0	0	0	0	2	0	2	0	0	0	0	0	0	0	0	0	0	2	0	0	0	6
ENSP00000386944	GSTK1	glutathione S-transferase kappa 1(GSTK1)	0	0	0	0	0	0	0	0	0	0	0	0	1	0	0	0	0	0	0	0	0	1	0	0	0	0	0	0	0	0	2	0	0	2	0	0	6
ENSP00000394452	CES2	carboxylesterase 2(CES2)	0	0	0	0	0	0	0	0	0	0	0	0	0	0	0	0	0	0	0	0	0	3	0	3	0	0	0	0	0	0	0	0	0	0	0	0	6
ENSP00000396270	TSPAN14	tetraspanin 14(TSPAN14)	0	0	0	0	0	0	0	0	0	0	0	0	1	2	1	0	0	0	0	0	0	0	0	0	0	0	0	0	0	0	0	0	0	1	1	0	6
ENSP00000396704	TOP2B	DNA topoisomerase II beta(TOP2B)	0	0	0	0	0	0	0	0	0	0	0	0	2	0	4	0	0	0	0	0	0	0	0	0	0	0	0	0	0	0	0	0	0	0	0	0	6
ENSP00000397904	DMTN	dematin actin binding protein(DMTN)	0	0	0	0	0	0	0	0	0	0	0	0	0	0	0	0	0	0	0	0	0	0	0	0	6	0	0	0	0	0	0	0	0	0	0	0	6
ENSP00000402798	n/a	n/a	0	0	0	0	0	0	0	0	0	0	0	0	0	0	0	0	0	2	0	1	0	0	1	2	0	0	0	0	0	0	0	0	0	0	0	0	6
ENSP00000402866	RALB	RAS like proto-oncogene B(RALB)	0	0	0	0	0	0	0	0	0	0	0	0	3	0	2	0	0	0	0	0	0	0	0	0	0	0	0	0	0	0	1	0	0	0	0	0	6
ENSP00000408921	FLNA	filamin A(FLNA)	0	0	0	0	0	0	0	0	0	0	0	0	0	0	0	0	0	0	0	0	0	0	5	0	1	0	0	0	0	0	0	0	0	0	0	0	6
ENSP00000408986	HLA-A	major histocompatibility complex, class I, A(HLA-A)	0	0	0	0	0	0	0	0	0	0	0	0	0	2	2	0	0	0	0	0	0	0	0	0	0	0	0	1	0	0	0	1	0	0	0	0	6
ENSP00000421854	SERPINB11	serpin family B member 11(SERPINB11)	0	0	0	0	0	0	0	0	0	0	0	0	0	0	0	0	0	0	0	0	0	2	2	2	0	0	0	0	0	0	0	0	0	0	0	0	6
ENSP00000424316	EGF	epidermal growth factor(EGF)	0	0	0	0	0	0	0	0	0	0	0	0	0	0	0	0	0	0	0	1	3	0	1	1	0	0	0	0	0	0	0	0	0	0	0	0	6
ENSP00000428177	RPL26L1	ribosomal protein L26 like 1(RPL26L1)	0	0	0	0	0	0	0	0	0	0	0	0	0	0	0	1	1	1	0	0	0	2	1	0	0	0	0	0	0	0	0	0	0	0	0	0	6
ENSP00000432655	SF3B2	splicing factor 3b subunit 2(SF3B2)	0	0	0	0	0	0	0	0	0	0	0	0	0	0	0	0	0	0	0	0	0	0	0	0	0	0	0	2	0	0	0	3	1	0	0	0	6
ENSP00000432708	MYOF	myoferlin(MYOF)	0	0	0	0	0	0	0	0	0	0	0	0	0	0	0	0	0	0	3	0	3	0	0	0	0	0	0	0	0	0	0	0	0	0	0	0	6
ENSP00000435096	RPS25	ribosomal protein S25(RPS25)	0	0	0	0	0	0	0	0	0	0	0	0	0	0	0	0	0	1	0	0	0	0	2	1	0	0	0	0	0	0	0	1	0	0	0	1	6
ENSP00000436318	CCS	copper chaperone for superoxide dismutase(CCS)	0	3	3	0	0	0	0	0	0	0	0	0	0	0	0	0	0	0	0	0	0	0	0	0	0	0	0	0	0	0	0	0	0	0	0	0	6
ENSP00000436958	PICALM	phosphatidylinositol binding clathrin assembly protein(PICALM)	0	0	0	0	0	0	0	0	0	0	0	0	0	0	1	0	0	0	0	0	0	0	0	0	0	0	0	0	0	0	0	3	2	0	0	0	6
ENSP00000440898	TK2	thymidine kinase 2(TK2)	0	0	0	0	0	0	0	0	0	0	0	0	0	1	0	0	0	0	0	2	0	0	0	0	0	0	1	0	0	0	0	1	1	0	0	0	6
ENSP00000451045	SERPINA6	serpin family A member 6(SERPINA6)	0	0	0	0	0	0	0	0	0	0	0	0	1	1	0	0	0	0	0	0	0	0	0	1	0	0	0	0	0	0	1	1	1	0	0	0	6
ENSP00000464447	USP14	ubiquitin specific peptidase 14(USP14)	0	0	0	0	0	0	0	2	2	0	0	0	0	0	0	0	0	0	0	0	0	0	0	0	0	0	0	0	0	0	1	0	0	0	1	0	6
ENSP00000472696	n/a	C3H1-type domain-containing protein (M0R2N4_HUMAN)	0	0	0	0	0	0	0	0	0	0	0	0	0	0	0	1	1	0	0	0	0	0	1	1	0	0	0	0	0	0	0	0	1	0	1	0	6
ENSP00000478471	AP2B1	adaptor related protein complex 2 subunit beta 1(AP2B1)	0	0	0	0	0	0	0	0	0	0	0	0	0	0	2	0	0	0	0	0	0	0	0	0	0	0	0	0	0	0	0	3	0	0	0	1	6
ENSP00000479180	n/a	Peptidylprolyl isomerase (A0A087WV48_HUMAN)	0	0	0	0	0	0	0	0	0	0	0	0	0	0	0	1	0	0	1	1	0	1	1	0	1	0	0	0	0	0	0	0	0	0	0	0	6
ENSP00000483983	BIN2	bridging integrator 2(BIN2)	0	0	0	0	0	0	0	0	0	0	0	0	0	0	0	0	0	0	0	0	0	0	0	0	0	0	0	0	0	0	6	0	0	0	0	0	6
ENSP00000002165	FUCA2	alpha-L-fucosidase 2(FUCA2)	0	0	0	0	0	0	0	0	0	0	0	0	0	0	0	0	0	0	0	2	0	0	1	1	0	0	1	0	0	0	0	0	0	0	0	0	5
ENSP00000054666	VAMP3	vesicle associated membrane protein 3(VAMP3)	0	0	0	0	0	0	0	0	0	0	0	0	1	0	1	0	0	0	0	0	0	0	0	0	0	0	0	0	0	0	0	1	0	1	1	0	5
ENSP00000211287	MAPK13	mitogen-activated protein kinase 13(MAPK13)	0	0	0	0	0	0	0	0	0	0	0	0	1	0	0	0	1	1	0	0	0	0	0	0	2	0	0	0	0	0	0	0	0	0	0	0	5
ENSP00000217073	PABPC1L	poly(A) binding protein cytoplasmic 1 like(PABPC1L)	2	0	0	0	0	0	0	0	0	0	0	0	0	0	0	1	0	0	0	0	0	2	0	0	0	0	0	0	0	0	0	0	0	0	0	0	5
ENSP00000223136	FIS1	fission, mitochondrial 1(FIS1)	0	0	0	0	0	0	0	0	0	0	0	0	0	0	0	1	0	2	0	0	0	0	0	0	0	0	0	1	0	0	1	0	0	0	0	0	5
ENSP00000226578	n/a	n/a	0	0	0	0	0	0	0	0	0	0	0	0	0	0	0	0	0	0	1	2	2	0	0	0	0	0	0	0	0	0	0	0	0	0	0	0	5
ENSP00000229416	n/a	n/a	0	0	0	0	0	0	0	2	3	0	0	0	0	0	0	0	0	0	0	0	0	0	0	0	0	0	0	0	0	0	0	0	0	0	0	0	5
ENSP00000258733	GPNMB	glycoprotein nmb(GPNMB)	0	0	0	0	0	0	0	0	0	0	0	0	0	0	0	0	0	0	2	1	0	0	0	0	0	0	0	0	0	0	1	1	0	0	0	0	5
ENSP00000261416	HEXB	hexosaminidase subunit beta(HEXB)	0	0	0	0	0	0	0	0	0	0	0	0	0	0	0	0	0	0	0	0	5	0	0	0	0	0	0	0	0	0	0	0	0	0	0	0	5
ENSP00000261427	UBE2K	ubiquitin conjugating enzyme E2 K(UBE2K)	0	0	0	0	0	0	0	0	0	0	0	0	1	0	0	0	0	0	0	0	0	1	0	0	0	0	0	0	0	0	1	1	0	0	1	0	5
ENSP00000261700	RTRAF	RNA transcription, translation and transport factor(RTRAF)	0	0	0	0	0	0	0	0	0	0	0	0	1	0	0	0	1	2	0	0	0	0	0	0	0	0	0	0	0	0	0	1	0	0	0	0	5
ENSP00000262056	EIF4B	eukaryotic translation initiation factor 4B(EIF4B)	0	1	0	0	0	0	0	0	0	0	0	0	0	1	1	0	0	0	0	0	0	0	0	0	0	0	0	0	0	1	0	0	1	0	0	0	5
ENSP00000262094	RAB27B	RAB27B, member RAS oncogene family(RAB27B)	0	0	0	0	0	0	0	0	0	0	0	0	0	0	0	0	0	0	1	1	3	0	0	0	0	0	0	0	0	0	0	0	0	0	0	0	5
ENSP00000264663	NNT	nicotinamide nucleotide transhydrogenase(NNT)	0	0	0	0	0	0	0	0	0	0	0	0	0	2	0	0	0	0	0	0	0	0	0	0	0	0	0	0	0	0	0	0	0	2	0	1	5
ENSP00000265162	ENPEP	glutamyl aminopeptidase(ENPEP)	0	0	0	0	0	0	0	0	0	0	0	0	0	0	0	0	0	0	4	0	0	0	0	0	0	0	0	0	0	0	1	0	0	0	0	0	5
ENSP00000265715	n/a	n/a	0	0	0	0	0	0	0	0	0	1	0	0	1	0	0	0	0	0	0	0	0	0	0	0	0	0	0	0	0	0	0	1	0	1	1	0	5
ENSP00000274217	OTULINL	OTU deubiquitinase with linear linkage specificity like(OTULINL)	0	0	0	0	0	0	0	0	0	0	0	0	2	1	0	0	0	0	0	0	0	0	0	0	0	0	0	0	0	0	0	0	0	0	2	0	5
ENSP00000281938	HSPB8	heat shock protein family B (small) member 8(HSPB8)	0	0	0	0	0	0	0	0	0	0	0	0	0	0	0	0	2	2	0	0	0	0	0	1	0	0	0	0	0	0	0	0	0	0	0	0	5
ENSP00000282382	TMED7-TICAM2	TMED7-TICAM2 readthrough(TMED7-TICAM2)	0	0	0	0	0	0	0	0	0	0	0	0	1	1	0	0	0	0	0	0	0	0	0	0	0	0	0	0	0	0	0	0	0	1	0	2	5
ENSP00000287263	RAB11FIP1	RAB11 family interacting protein 1(RAB11FIP1)	0	0	0	0	0	0	0	0	0	0	0	0	0	0	0	0	0	1	0	0	0	0	0	0	0	0	0	0	1	0	0	0	3	0	0	0	5
ENSP00000288398	TPM1	tropomyosin 1(TPM1)	0	0	0	0	0	0	0	0	0	0	1	0	0	0	0	0	0	0	1	1	0	0	1	0	0	0	0	0	0	0	0	1	0	0	0	0	5
ENSP00000293350	ALDH16A1	aldehyde dehydrogenase 16 family member A1(ALDH16A1)	0	0	0	0	0	0	0	0	0	0	1	0	1	0	1	0	0	0	0	0	0	0	0	0	0	0	0	0	0	0	0	0	0	1	0	1	5
ENSP00000296280	MASP1	MBL associated serine protease 1(MASP1)	0	0	0	0	0	0	0	2	0	0	0	0	0	0	0	0	0	0	0	0	0	0	0	0	0	3	0	0	0	0	0	0	0	0	0	0	5
ENSP00000299198	CKB	creatine kinase B(CKB)	0	0	0	0	0	2	0	0	0	0	0	0	0	0	0	0	0	0	0	0	0	0	0	0	0	0	0	0	0	0	1	1	1	0	0	0	5
ENSP00000299299	PCBD1	pterin-4 alpha-carbinolamine dehydratase 1(PCBD1)	0	0	0	0	0	0	0	0	0	0	0	0	1	0	0	0	1	1	0	0	0	0	0	0	0	0	0	0	0	0	0	0	0	0	2	0	5
ENSP00000301764	DDB1	damage specific DNA binding protein 1(DDB1)	0	0	0	0	0	0	0	0	0	0	0	0	1	0	0	0	0	0	0	0	0	0	0	0	0	0	0	0	0	0	0	0	0	1	2	1	5
ENSP00000306003	ATP5ME	ATP synthase membrane subunit e(ATP5ME)	0	0	0	0	0	0	0	0	0	0	0	0	0	0	2	0	0	0	0	0	0	0	0	1	0	0	0	0	0	0	1	0	0	1	0	0	5
ENSP00000307078	KIF5B	kinesin family member 5B(KIF5B)	0	0	0	0	0	0	0	0	0	0	0	0	1	0	0	0	0	0	0	0	0	0	0	0	0	0	0	0	2	0	2	0	0	0	0	0	5
ENSP00000308176	BTK	Bruton tyrosine kinase(BTK)	0	0	0	0	0	0	0	0	0	1	2	0	0	0	0	0	0	0	0	0	0	0	0	0	0	0	0	0	0	0	0	1	0	0	0	1	5
ENSP00000309509	PLAC8	placenta associated 8(PLAC8)	0	0	0	0	0	0	0	0	0	0	0	0	1	0	0	0	0	0	0	0	0	0	0	0	0	0	0	0	0	0	0	0	0	3	1	0	5
ENSP00000312262	GRK2	G protein-coupled receptor kinase 2(GRK2)	0	0	0	0	0	0	0	0	0	0	0	0	1	0	0	0	0	0	0	0	0	0	0	0	0	0	0	0	0	0	0	0	0	0	2	2	5
ENSP00000318012	SET	SET nuclear proto-oncogene(SET)	0	0	0	0	0	0	0	0	0	0	0	0	0	0	0	0	0	0	0	0	0	0	0	0	0	0	0	0	0	0	0	5	0	0	0	0	5
ENSP00000321334	LPA	lipoprotein(a)(LPA)	0	1	0	0	0	0	0	1	2	0	0	0	0	0	0	0	1	0	0	0	0	0	0	0	0	0	0	0	0	0	0	0	0	0	0	0	5
ENSP00000325954	CDHR3	cadherin related family member 3(CDHR3)	0	0	0	0	0	0	0	0	0	0	0	0	0	2	0	0	0	0	0	0	2	0	0	0	0	0	0	0	0	0	0	1	0	0	0	0	5
ENSP00000333551	PLPBP	pyridoxal phosphate binding protein(PLPBP)	0	0	0	0	0	0	0	0	0	0	0	0	0	1	0	0	0	0	0	0	0	0	0	0	0	0	0	0	1	0	1	1	1	0	0	0	5
ENSP00000334373	KPNA4	karyopherin subunit alpha 4(KPNA4)	0	0	0	0	0	0	0	0	0	0	0	0	0	0	0	0	1	3	0	0	0	0	0	0	0	0	0	0	0	0	0	0	1	0	0	0	5
ENSP00000335294	n/a	n/a	0	0	0	0	0	0	0	0	0	0	0	0	0	0	0	0	0	0	0	0	0	0	0	0	0	0	0	0	0	0	0	0	0	0	2	3	5
ENSP00000338087	TBXAS1	thromboxane A synthase 1(TBXAS1)	0	0	0	0	0	0	0	0	0	0	0	0	0	3	0	0	0	0	0	0	0	0	0	0	0	0	0	0	0	0	0	0	0	0	0	2	5
ENSP00000341208	STAT5A	signal transducer and activator of transcription 5A(STAT5A)	0	0	0	0	0	0	0	0	0	0	0	0	0	1	0	0	0	0	0	0	0	0	0	0	0	0	0	0	0	0	2	0	0	0	2	0	5
ENSP00000348886	STOML2	stomatin like 2(STOML2)	0	0	0	0	0	0	0	0	0	0	0	0	0	0	0	0	1	0	0	0	0	0	0	1	0	0	0	0	0	0	0	0	0	2	1	0	5
ENSP00000352071	CD163	CD163 molecule(CD163)	0	0	0	0	3	2	0	0	0	0	0	0	0	0	0	0	0	0	0	0	0	0	0	0	0	0	0	0	0	0	0	0	0	0	0	0	5
ENSP00000354791	DCTN1	dynactin subunit 1(DCTN1)	0	0	0	0	0	0	0	0	0	0	0	0	2	0	0	0	0	0	0	0	0	0	0	0	0	0	0	1	0	0	0	0	2	0	0	0	5
ENSP00000355011	ILF2	interleukin enhancer binding factor 2(ILF2)	0	0	0	0	0	0	0	0	0	0	0	0	2	0	0	0	0	0	0	0	0	0	0	0	0	0	0	0	1	0	0	0	0	1	0	1	5
ENSP00000355537	ACTN2	actinin alpha 2(ACTN2)	0	0	0	0	0	0	0	0	0	0	0	0	1	0	1	0	0	0	0	0	0	0	0	0	0	0	0	1	0	0	1	0	0	1	0	0	5
ENSP00000357113	IFI16	interferon gamma inducible protein 16(IFI16)	0	0	0	0	0	0	0	0	0	0	0	0	1	0	0	0	0	0	0	0	0	0	0	0	0	0	0	0	0	0	2	1	0	1	0	0	5
ENSP00000357906	TNFAIP8L2	TNF alpha induced protein 8 like 2(TNFAIP8L2)	0	0	0	0	0	0	0	0	0	0	0	0	1	1	0	0	0	0	0	0	0	0	0	0	0	0	0	0	0	0	1	1	0	0	0	1	5
ENSP00000357943	ANXA9	annexin A9(ANXA9)	0	0	0	0	0	0	0	0	0	0	0	0	0	0	0	0	0	0	0	0	0	0	3	2	0	0	0	0	0	0	0	0	0	0	0	0	5
ENSP00000358921	ACTR1A	actin related protein 1A(ACTR1A)	0	0	0	0	0	0	0	0	0	0	0	0	1	0	1	0	2	0	0	0	0	0	0	0	0	0	0	0	0	0	0	0	1	0	0	0	5
ENSP00000359446	CPN1	carboxypeptidase N subunit 1(CPN1)	0	0	0	1	2	2	0	0	0	0	0	0	0	0	0	0	0	0	0	0	0	0	0	0	0	0	0	0	0	0	0	0	0	0	0	0	5
ENSP00000360525	MAGOH	mago homolog, exon junction complex subunit(MAGOH)	0	0	0	0	0	0	0	0	0	0	0	0	1	2	0	0	0	0	0	0	0	0	0	0	0	0	0	0	0	0	0	0	2	0	0	0	5
ENSP00000361076	RPL7A	ribosomal protein L7a(RPL7A)	0	0	0	0	0	0	0	0	0	0	0	0	0	0	0	1	0	0	0	0	0	2	2	0	0	0	0	0	0	0	0	0	0	0	0	0	5
ENSP00000361927	HNRNPH2	heterogeneous nuclear ribonucleoprotein H2(HNRNPH2)	0	0	0	0	0	0	0	0	0	0	0	0	1	4	0	0	0	0	0	0	0	0	0	0	0	0	0	0	0	0	0	0	0	0	0	0	5
ENSP00000362339	SAR1A	secretion associated Ras related GTPase 1A(SAR1A)	0	0	0	0	0	0	0	0	0	0	0	0	0	0	0	0	0	0	0	0	0	0	0	0	0	0	0	2	0	2	0	0	1	0	0	0	5
ENSP00000363624	CUTA	cutA divalent cation tolerance homolog(CUTA)	0	0	0	0	0	0	0	0	0	0	0	0	0	0	0	0	0	0	1	1	0	1	1	0	0	0	1	0	0	0	0	0	0	0	0	0	5
ENSP00000366047	KLK6	kallikrein related peptidase 6(KLK6)	0	0	0	0	0	0	0	0	0	0	0	0	0	0	0	0	0	0	0	0	0	1	1	1	0	0	0	1	1	0	0	0	0	0	0	0	5
ENSP00000366620	H6PD	hexose-6-phosphate dehydrogenase/glucose 1-dehydrogenase(H6PD)	0	0	0	0	0	0	0	0	0	0	0	0	2	1	2	0	0	0	0	0	0	0	0	0	0	0	0	0	0	0	0	0	0	0	0	0	5
ENSP00000367178	SNRPB2	small nuclear ribonucleoprotein polypeptide B2(SNRPB2)	0	0	0	0	0	0	0	0	0	0	0	0	0	0	3	0	0	0	0	0	0	0	0	0	0	0	0	0	0	2	0	0	0	0	0	0	5
ENSP00000368831	SNX2	sorting nexin 2(SNX2)	0	0	0	0	0	0	0	0	0	0	0	0	1	1	0	0	0	0	0	0	0	0	0	0	0	0	0	0	0	2	1	0	0	0	0	0	5
ENSP00000369703	TUBB2A	tubulin beta 2A class IIa(TUBB2A)	0	0	0	0	0	0	0	0	0	0	0	0	0	0	0	1	2	1	0	0	0	1	0	0	0	0	0	0	0	0	0	0	0	0	0	0	5
ENSP00000377867	STK26	serine/threonine kinase 26(STK26)	0	0	0	0	0	0	0	0	0	0	0	0	0	0	2	0	0	0	1	0	0	0	0	0	0	0	0	0	0	0	0	0	2	0	0	0	5
ENSP00000378748	PSMB8	proteasome 20S subunit beta 8(PSMB8)	0	0	0	0	0	0	0	0	0	0	0	0	0	1	2	0	0	0	0	0	0	0	0	0	0	0	0	0	0	0	0	0	0	0	1	1	5
ENSP00000381082	n/a	Serpin domain-containing protein (H7BYS2_HUMAN)	0	0	0	0	0	0	0	0	0	0	0	0	1	0	0	0	0	0	0	0	0	0	0	0	0	0	0	0	0	0	1	1	0	2	0	0	5
ENSP00000382029	HLA-DQB1	major histocompatibility complex, class II, DQ beta 1(HLA-DQB1)	0	0	0	0	0	0	0	0	0	0	0	0	1	1	0	0	0	0	0	0	0	0	0	0	0	0	0	0	0	0	1	0	1	0	0	1	5
ENSP00000384812	MPST	mercaptopyruvate sulfurtransferase(MPST)	0	0	0	0	0	0	0	2	0	0	0	0	1	1	1	0	0	0	0	0	0	0	0	0	0	0	0	0	0	0	0	0	0	0	0	0	5
ENSP00000385269	ELAVL1	ELAV like RNA binding protein 1(ELAVL1)	0	0	0	0	0	0	0	0	0	0	0	0	0	0	0	0	0	0	0	0	0	0	0	0	0	0	0	0	0	2	0	2	1	0	0	0	5
ENSP00000385338	MAB21L4	mab-21 like 4(MAB21L4)	0	0	0	0	0	0	0	0	0	0	0	0	0	0	0	0	0	5	0	0	0	0	0	0	0	0	0	0	0	0	0	0	0	0	0	0	5
ENSP00000386348	SAPCD2	suppressor APC domain containing 2(SAPCD2)	0	0	0	3	0	0	0	0	0	0	0	0	0	0	0	0	0	0	0	0	0	0	0	0	0	0	0	0	2	0	0	0	0	0	0	0	5
ENSP00000389103	RPL23A	ribosomal protein L23a(RPL23A)	0	0	0	0	0	0	0	0	0	0	0	0	0	0	0	0	1	1	1	0	0	0	2	0	0	0	0	0	0	0	0	0	0	0	0	0	5
ENSP00000394888	DOCK8	dedicator of cytokinesis 8(DOCK8)	0	0	0	0	0	0	0	0	0	0	0	0	3	0	2	0	0	0	0	0	0	0	0	0	0	0	0	0	0	0	0	0	0	0	0	0	5
ENSP00000411913	n/a	n/a	0	0	0	0	0	0	0	0	0	0	0	0	0	0	0	0	1	0	0	0	0	0	0	0	0	0	0	0	1	1	0	1	1	0	0	0	5
ENSP00000414624	PRPSAP1	phosphoribosyl pyrophosphate synthetase associated protein 1(PRPSAP1)	0	0	0	0	0	0	0	0	0	0	0	0	0	3	2	0	0	0	0	0	0	0	0	0	0	0	0	0	0	0	0	0	0	0	0	0	5
ENSP00000417052	EBP	EBP cholestenol delta-isomerase(EBP)	0	0	0	0	0	0	0	0	0	0	0	0	0	0	0	0	0	0	0	0	0	0	1	0	0	0	0	0	0	0	0	0	0	2	0	2	5
ENSP00000422455	NEDD4	NEDD4 E3 ubiquitin protein ligase(NEDD4)	0	0	0	0	0	0	0	0	0	0	0	0	2	0	0	0	0	0	0	0	0	0	0	0	0	0	0	0	0	0	0	0	2	1	0	0	5
ENSP00000425956	RNF213	ring finger protein 213(RNF213)	0	0	0	0	0	0	0	0	0	0	0	0	0	2	0	0	0	0	0	0	0	0	0	0	0	0	0	0	0	0	0	0	0	1	1	1	5
ENSP00000426960	RACK1	receptor for activated C kinase 1(RACK1)	0	0	0	0	0	0	0	0	0	0	0	0	0	0	0	3	0	0	1	0	0	0	0	0	0	0	0	0	0	0	0	0	0	0	0	1	5
ENSP00000430420	ANXA6	annexin A6(ANXA6)	0	0	0	0	0	0	0	0	0	0	0	0	0	0	1	0	0	0	0	0	0	0	0	0	0	0	0	0	0	1	1	0	1	1	0	0	5
ENSP00000434282	GBP2	guanylate binding protein 2(GBP2)	0	0	0	0	0	0	0	0	0	0	0	0	0	0	2	0	0	0	0	0	0	0	0	0	0	0	0	0	0	0	2	0	1	0	0	0	5
ENSP00000436186	PSMD13	proteasome 26S subunit, non-ATPase 13(PSMD13)	0	0	0	0	0	0	0	0	0	0	0	0	0	0	0	0	3	2	0	0	0	0	0	0	0	0	0	0	0	0	0	0	0	0	0	0	5
ENSP00000436995	FAM186B	family with sequence similarity 186 member B(FAM186B)	0	0	0	0	0	0	0	0	0	0	0	0	0	0	0	0	0	0	0	0	0	0	0	0	0	0	5	0	0	0	0	0	0	0	0	0	5
ENSP00000450484	SERPINA5	serpin family A member 5(SERPINA5)	0	0	0	0	0	0	0	0	0	0	0	0	2	2	0	0	0	0	0	0	0	0	0	0	0	0	0	0	0	0	0	1	0	0	0	0	5
ENSP00000452634	TNFAIP2	TNF alpha induced protein 2(TNFAIP2)	0	0	0	0	0	0	0	0	0	0	0	0	1	0	2	0	0	0	0	0	0	0	0	0	0	0	0	0	0	0	0	0	0	0	0	2	5
ENSP00000454703	PALB2	partner and localizer of BRCA2(PALB2)	0	0	0	0	0	0	0	0	0	0	0	0	0	0	0	0	0	0	0	0	0	0	0	0	0	0	0	0	0	0	0	5	0	0	0	0	5
ENSP00000457610	TUBB8B	tubulin beta 8B(TUBB8B)	0	0	0	0	0	0	0	0	0	0	0	0	0	0	0	0	0	0	0	0	1	0	0	0	0	0	0	0	0	0	0	0	0	1	1	2	5
ENSP00000457844	IST1	IST1 factor associated with ESCRT-III(IST1)	0	0	0	0	0	0	0	0	0	0	0	0	0	0	0	0	0	0	0	0	0	0	0	0	0	0	0	0	0	0	2	2	1	0	0	0	5
ENSP00000461570	MYL4	myosin light chain 4(MYL4)	1	2	2	0	0	0	0	0	0	0	0	0	0	0	0	0	0	0	0	0	0	0	0	0	0	0	0	0	0	0	0	0	0	0	0	0	5
ENSP00000466828	EPS8L1	EPS8 signaling adaptor L1(EPS8L1)	0	0	0	0	0	0	0	0	0	0	0	0	0	0	0	1	2	1	0	0	0	0	0	0	0	0	0	1	0	0	0	0	0	0	0	0	5
ENSP00000471851	ADAMTS10	ADAM metallopeptidase with thrombospondin type 1 motif 10(ADAMTS10)	0	0	5	0	0	0	0	0	0	0	0	0	0	0	0	0	0	0	0	0	0	0	0	0	0	0	0	0	0	0	0	0	0	0	0	0	5
ENSP00000474882	AKR1C3	aldo-keto reductase family 1 member C3(AKR1C3)	0	0	0	0	0	0	0	0	0	0	0	0	0	0	0	0	0	0	0	0	5	0	0	0	0	0	0	0	0	0	0	0	0	0	0	0	5
ENSP00000476634	RASAL3	RAS protein activator like 3(RASAL3)	0	0	0	0	0	0	0	0	0	0	0	0	2	0	2	0	0	0	0	0	0	0	0	0	0	0	0	0	0	0	0	0	1	0	0	0	5
ENSP00000478341	SRRT	serrate, RNA effector molecule(SRRT)	0	0	0	0	0	0	0	0	0	0	0	0	1	0	0	0	0	0	0	0	0	0	0	0	0	0	0	1	0	0	2	1	0	0	0	0	5
ENSP00000479414	CACYBP	calcyclin binding protein(CACYBP)	0	0	0	0	0	0	0	0	0	0	0	0	0	0	0	0	0	0	0	0	0	0	0	0	0	0	0	0	0	1	2	1	1	0	0	0	5
ENSP00000479708	MAL2	mal, T cell differentiation protein 2(MAL2)	0	0	0	0	0	0	0	0	0	0	0	0	0	0	0	1	2	1	0	0	0	0	0	1	0	0	0	0	0	0	0	0	0	0	0	0	5
ENSP00000483053	n/a	n/a	0	0	0	0	0	0	0	0	0	0	0	0	0	0	0	1	0	1	0	0	0	0	0	0	0	0	0	0	0	0	1	0	2	0	0	0	5
ENSP00000483313	WASF2	WASP family member 2(WASF2)	0	0	0	0	0	0	0	0	0	0	0	0	0	0	0	0	0	0	1	1	2	0	0	0	0	0	0	0	0	0	0	0	0	0	0	1	5
ENSP00000486528	LMNB1	lamin B1(LMNB1)	0	0	0	0	0	0	0	0	0	0	0	0	0	0	0	0	0	0	4	0	0	1	0	0	0	0	0	0	0	0	0	0	0	0	0	0	5
ENSP00000486627	HCK	HCK proto-oncogene, Src family tyrosine kinase(HCK)	0	0	0	0	0	0	0	0	0	0	0	0	0	0	0	0	0	0	0	0	0	0	0	0	0	0	0	0	0	0	0	0	0	5	0	0	5
HIP000104615.1	n/a	n/a	0	0	0	0	0	0	0	0	0	0	0	0	1	1	2	0	0	0	0	0	0	0	0	0	0	0	0	0	0	0	0	0	0	0	0	1	5
ENSP00000001008	FKBP4	FKBP prolyl isomerase 4(FKBP4)	0	0	0	0	0	0	0	0	0	0	0	0	0	0	0	2	0	2	0	0	0	0	0	0	0	0	0	0	0	0	0	0	0	0	0	0	4
ENSP00000176643	ALDH3A2	aldehyde dehydrogenase 3 family member A2(ALDH3A2)	0	0	0	0	0	0	0	0	0	0	0	0	0	0	0	0	1	3	0	0	0	0	0	0	0	0	0	0	0	0	0	0	0	0	0	0	4
ENSP00000219596	MEFV	MEFV innate immunity regulator, pyrin(MEFV)	0	0	0	0	0	0	0	0	0	0	0	0	0	0	0	0	2	0	0	0	0	0	0	0	0	0	0	0	0	0	0	0	0	0	2	0	4
ENSP00000226299	LAP3	leucine aminopeptidase 3(LAP3)	0	0	0	0	0	0	0	0	0	0	0	0	0	0	0	0	0	0	1	0	0	0	0	0	0	0	0	0	0	0	0	1	0	0	0	2	4
ENSP00000229824	n/a	n/a	0	0	0	0	0	0	0	0	0	0	0	0	0	1	0	0	0	0	0	0	0	0	0	0	0	0	0	0	0	0	2	1	0	0	0	0	4
ENSP00000230036	GPLD1	glycosylphosphatidylinositol specific phospholipase D1(GPLD1)	0	0	0	1	0	2	0	0	0	0	0	0	0	0	0	0	0	0	0	0	0	0	0	0	0	0	0	0	1	0	0	0	0	0	0	0	4
ENSP00000249299	LSM8	LSM8 homolog, U6 small nuclear RNA associated(LSM8)	0	0	0	0	0	0	0	0	0	0	0	0	0	1	0	0	0	0	0	0	0	0	0	0	0	0	0	0	0	0	1	0	2	0	0	0	4
ENSP00000253452	COX4I1	cytochrome c oxidase subunit 4I1(COX4I1)	0	0	0	0	0	0	0	0	0	0	0	0	0	0	0	0	0	0	0	0	0	0	0	0	0	0	0	0	0	0	0	0	0	0	0	4	4
ENSP00000258091	CCT7	chaperonin containing TCP1 subunit 7(CCT7)	0	0	0	0	0	0	0	0	0	1	0	0	0	0	0	0	0	0	0	0	0	1	0	0	0	0	0	0	0	0	0	2	0	0	0	0	4
ENSP00000259212	IL36RN	interleukin 36 receptor antagonist(IL36RN)	0	0	0	0	0	0	0	0	0	0	0	0	0	0	0	0	0	2	0	0	0	1	1	0	0	0	0	0	0	0	0	0	0	0	0	0	4
ENSP00000261609	HERC2	HECT and RLD domain containing E3 ubiquitin protein ligase 2(HERC2)	0	0	2	0	0	0	0	0	0	0	0	0	0	0	0	0	0	0	0	0	0	0	0	0	0	0	0	0	0	0	0	0	0	0	0	2	4
ENSP00000261811	CYSTM1	cysteine rich transmembrane module containing 1(CYSTM1)	0	0	0	0	0	0	0	0	0	0	0	0	0	0	0	0	0	0	0	2	0	0	0	0	0	0	0	0	0	0	0	0	1	1	0	0	4
ENSP00000262033	PTGES3	prostaglandin E synthase 3(PTGES3)	0	0	0	0	0	0	0	0	0	0	0	0	0	0	0	0	2	0	0	0	0	0	0	2	0	0	0	0	0	0	0	0	0	0	0	0	4
ENSP00000264052	SP100	SP100 nuclear antigen(SP100)	0	0	0	0	0	0	0	0	0	0	0	0	0	0	0	0	0	0	0	0	0	0	1	0	0	0	0	0	0	0	0	1	1	0	1	0	4
ENSP00000268122	RHCG	Rh family C glycoprotein(RHCG)	0	0	0	0	0	0	0	0	0	0	0	0	0	0	0	2	0	2	0	0	0	0	0	0	0	0	0	0	0	0	0	0	0	0	0	0	4
ENSP00000268695	GALNS	galactosamine (N-acetyl)-6-sulfatase(GALNS)	0	0	0	0	0	0	0	0	0	0	0	0	0	1	0	0	0	0	0	0	0	0	0	0	0	0	0	0	0	0	0	0	0	0	1	2	4
ENSP00000272067	ACP1	acid phosphatase 1(ACP1)	0	0	0	0	0	0	0	0	0	0	0	0	0	0	0	0	0	1	0	0	0	0	0	0	0	0	0	0	0	2	0	0	1	0	0	0	4
ENSP00000272748	LNPK	lunapark, ER junction formation factor(LNPK)	0	0	0	0	0	0	0	0	0	0	0	0	0	2	2	0	0	0	0	0	0	0	0	0	0	0	0	0	0	0	0	0	0	0	0	0	4
ENSP00000278715	n/a	n/a	0	2	0	0	0	0	2	0	0	0	0	0	0	0	0	0	0	0	0	0	0	0	0	0	0	0	0	0	0	0	0	0	0	0	0	0	4
ENSP00000284719	OLA1	Obg like ATPase 1(OLA1)	0	4	0	0	0	0	0	0	0	0	0	0	0	0	0	0	0	0	0	0	0	0	0	0	0	0	0	0	0	0	0	0	0	0	0	0	4
ENSP00000289902	FCER1G	Fc epsilon receptor Ig(FCER1G)	0	0	0	0	0	0	0	0	0	0	0	0	0	0	2	0	0	0	0	0	2	0	0	0	0	0	0	0	0	0	0	0	0	0	0	0	4
ENSP00000295470	HNRNPDL	heterogeneous nuclear ribonucleoprotein D like(HNRNPDL)	0	0	0	0	0	0	0	0	0	0	0	0	1	0	0	2	0	0	0	0	0	0	0	0	0	0	0	1	0	0	0	0	0	0	0	0	4
ENSP00000296674	RPS23	ribosomal protein S23(RPS23)	0	0	0	0	0	0	0	0	0	0	0	0	0	0	0	1	2	1	0	0	0	0	0	0	0	0	0	0	0	0	0	0	0	0	0	0	4
ENSP00000300737	STIM1	stromal interaction molecule 1(STIM1)	0	0	0	0	0	0	0	0	0	0	0	0	2	0	0	0	0	0	0	0	0	0	0	0	0	0	0	0	0	0	1	1	0	0	0	0	4
ENSP00000303057	PPIC	peptidylprolyl isomerase C(PPIC)	0	0	0	0	0	0	0	0	0	0	0	0	0	0	0	0	0	0	0	0	0	0	2	2	0	0	0	0	0	0	0	0	0	0	0	0	4
ENSP00000305263	KRT28	keratin 28(KRT28)	0	0	0	0	0	0	0	0	0	0	0	0	0	0	0	3	0	0	0	0	0	0	0	0	0	0	0	0	0	0	0	0	0	0	0	1	4
ENSP00000306390	PRSS27	serine protease 27(PRSS27)	0	0	0	0	0	0	0	0	0	0	0	0	0	0	0	2	1	1	0	0	0	0	0	0	0	0	0	0	0	0	0	0	0	0	0	0	4
ENSP00000308495	KRAS	KRAS proto-oncogene, GTPase(KRAS)	0	0	0	0	0	0	0	0	0	0	0	0	0	0	0	1	0	0	0	0	2	0	0	0	0	0	0	0	0	0	1	0	0	0	0	0	4
ENSP00000312185	ELMO1	engulfment and cell motility 1(ELMO1)	0	0	0	0	0	0	0	0	0	0	0	0	0	3	0	0	0	0	0	0	0	0	0	0	0	0	0	0	0	0	1	0	0	0	0	0	4
ENSP00000316772	ARHGAP45	Rho GTPase activating protein 45(ARHGAP45)	0	0	0	0	0	0	0	0	0	0	0	0	0	0	0	0	0	0	0	0	0	0	0	0	0	0	0	0	0	0	1	3	0	0	0	0	4
ENSP00000318415	RBMXL1	RBMX like 1(RBMXL1)	0	0	0	0	0	0	0	0	0	0	0	0	0	0	0	0	0	0	0	0	0	0	0	0	0	0	0	1	0	0	0	1	1	0	0	1	4
ENSP00000322147	RTN4	reticulon 4(RTN4)	0	0	0	0	0	0	0	0	0	0	0	0	0	0	4	0	0	0	0	0	0	0	0	0	0	0	0	0	0	0	0	0	0	0	0	0	4
ENSP00000327251	NOS2	nitric oxide synthase 2(NOS2)	0	0	0	0	0	0	0	0	0	0	0	0	0	0	0	0	0	0	0	0	0	0	2	2	0	0	0	0	0	0	0	0	0	0	0	0	4
ENSP00000329662	H1-10	H1.10 linker histone(H1-10)	0	0	0	0	0	0	0	0	0	0	0	0	0	0	0	0	0	0	0	2	0	0	0	0	0	0	0	0	0	0	0	1	1	0	0	0	4
ENSP00000331342	RAB11FIP1	RAB11 family interacting protein 1(RAB11FIP1)	0	0	0	0	0	0	0	0	0	0	0	0	0	0	0	0	0	0	0	0	0	0	0	0	0	0	0	0	0	0	0	4	0	0	0	0	4
ENSP00000337178	ITPRIP	inositol 1,4,5-trisphosphate receptor interacting protein(ITPRIP)	0	0	0	0	0	0	0	0	0	0	0	0	2	0	0	0	0	0	0	0	0	0	0	0	0	0	0	0	0	0	0	0	0	0	1	1	4
ENSP00000337773	NQO2	N-ribosyldihydronicotinamide:quinone dehydrogenase 2(NQO2)	0	0	0	0	0	0	0	0	0	0	0	0	2	0	1	0	0	0	0	0	0	0	0	0	0	0	0	0	0	0	1	0	0	0	0	0	4
ENSP00000339889	ECPAS	Ecm29 proteasome adaptor and scaffold(ECPAS)	0	0	0	0	0	0	0	0	0	0	0	0	0	1	0	0	0	0	0	0	0	0	0	0	0	0	0	0	0	0	1	0	2	0	0	0	4
ENSP00000342112	LMO7	LIM domain 7(LMO7)	0	0	0	0	0	0	0	0	0	0	0	0	0	0	0	0	1	1	0	0	0	0	1	0	0	0	0	1	0	0	0	0	0	0	0	0	4
ENSP00000347916	CLEC12A	C-type lectin domain family 12 member A(CLEC12A)	0	0	0	0	0	0	0	0	0	0	0	0	2	1	1	0	0	0	0	0	0	0	0	0	0	0	0	0	0	0	0	0	0	0	0	0	4
ENSP00000348442	PSMD12	proteasome 26S subunit, non-ATPase 12(PSMD12)	0	0	0	0	0	0	0	0	0	0	0	0	0	0	0	1	1	0	0	0	0	0	1	1	0	0	0	0	0	0	0	0	0	0	0	0	4
ENSP00000354376	RAB25	RAB25, member RAS oncogene family(RAB25)	0	0	0	0	0	0	0	0	0	0	0	0	0	0	0	0	1	2	0	1	0	0	0	0	0	0	0	0	0	0	0	0	0	0	0	0	4
ENSP00000354676	OSTC	oligosaccharyltransferase complex non-catalytic subunit(OSTC)	0	0	0	0	0	0	0	0	0	0	0	0	1	0	0	0	0	0	0	0	0	0	0	0	0	0	0	0	0	0	0	0	0	1	1	1	4
ENSP00000355668	n/a	n/a	0	0	0	2	0	1	0	0	0	0	1	0	0	0	0	0	0	0	0	0	0	0	0	0	0	0	0	0	0	0	0	0	0	0	0	0	4
ENSP00000356275	CSRP1	cysteine and glycine rich protein 1(CSRP1)	0	0	0	0	0	0	0	0	0	0	0	0	0	2	0	0	0	0	0	0	0	0	1	0	0	0	0	0	1	0	0	0	0	0	0	0	4
ENSP00000356391	CFHR2	complement factor H related 2(CFHR2)	0	0	0	0	0	0	0	0	0	0	0	0	0	0	0	0	0	1	0	0	0	0	0	0	0	0	1	0	0	0	1	0	0	1	0	0	4
ENSP00000356864	MGST3	microsomal glutathione S-transferase 3(MGST3)	0	0	0	0	0	0	0	0	0	0	0	0	0	0	1	0	0	0	0	0	0	0	0	0	0	0	0	0	0	0	0	0	0	1	1	1	4
ENSP00000357542	ZNF511-PRAP1	ZNF511-PRAP1 readthrough(ZNF511-PRAP1)	0	2	2	0	0	0	0	0	0	0	0	0	0	0	0	0	0	0	0	0	0	0	0	0	0	0	0	0	0	0	0	0	0	0	0	0	4
ENSP00000357737	SPRR2G	small proline rich protein 2G(SPRR2G)	0	0	0	0	0	0	0	0	0	0	0	0	0	0	0	0	0	1	0	0	0	0	0	0	0	0	0	0	0	0	0	0	0	1	1	1	4
ENSP00000358081	BAG3	BAG cochaperone 3(BAG3)	0	0	0	0	0	0	0	0	0	0	0	0	0	0	0	1	2	1	0	0	0	0	0	0	0	0	0	0	0	0	0	0	0	0	0	0	4
ENSP00000358140	EIF3A	eukaryotic translation initiation factor 3 subunit A(EIF3A)	0	0	0	0	0	0	0	0	0	0	0	0	0	2	0	0	0	0	0	0	0	0	0	0	0	0	0	0	0	0	0	0	0	2	0	0	4
ENSP00000363001	SMPDL3B	sphingomyelin phosphodiesterase acid like 3B(SMPDL3B)	0	0	0	0	0	0	0	0	0	0	0	0	0	0	0	0	0	0	1	3	0	0	0	0	0	0	0	0	0	0	0	0	0	0	0	0	4
ENSP00000363392	SNX12	sorting nexin 12(SNX12)	0	0	0	0	0	0	0	0	0	0	0	0	0	0	0	0	0	0	0	0	0	0	0	0	0	0	0	2	0	1	0	0	1	0	0	0	4
ENSP00000363559	EIF6	eukaryotic translation initiation factor 6(EIF6)	0	0	0	0	0	0	0	0	0	0	0	0	0	0	0	3	0	1	0	0	0	0	0	0	0	0	0	0	0	0	0	0	0	0	0	0	4
ENSP00000363676	RPL11	ribosomal protein L11(RPL11)	0	0	0	0	0	0	0	0	0	0	0	0	0	0	0	1	2	1	0	0	0	0	0	0	0	0	0	0	0	0	0	0	0	0	0	0	4
ENSP00000364839	ASXL1	ASXL transcriptional regulator 1(ASXL1)	0	0	0	0	0	0	0	0	0	0	0	0	0	0	0	0	0	0	0	2	0	0	0	0	0	0	0	0	0	0	0	1	0	0	0	1	4
ENSP00000367154	RSU1	Ras suppressor protein 1(RSU1)	0	0	0	0	0	0	0	0	0	0	0	0	0	0	0	0	0	0	0	0	0	0	0	0	0	0	0	0	2	0	1	0	1	0	0	0	4
ENSP00000367394	ARHGEF1	Rho guanine nucleotide exchange factor 1(ARHGEF1)	0	0	0	0	0	0	0	0	0	0	0	0	0	0	0	0	0	0	0	0	0	0	0	0	0	0	0	0	0	0	0	0	0	0	1	3	4
ENSP00000367550	n/a	n/a	0	0	0	0	0	0	0	0	0	0	0	0	0	0	0	0	0	0	0	0	1	0	1	0	0	0	0	0	1	0	0	0	0	0	0	1	4
ENSP00000369785	PIR	pirin(PIR)	0	0	0	0	0	0	0	0	0	0	0	0	0	0	0	1	0	0	1	0	0	0	1	1	0	0	0	0	0	0	0	0	0	0	0	0	4
ENSP00000369915	NAP1L4	nucleosome assembly protein 1 like 4(NAP1L4)	0	0	0	0	0	0	0	0	1	0	0	0	0	0	0	0	0	0	0	0	0	0	1	0	0	0	0	0	0	0	0	2	0	0	0	0	4
ENSP00000371194	LSP1	lymphocyte specific protein 1(LSP1)	0	0	0	0	0	0	0	0	0	0	0	0	0	0	0	0	0	0	0	0	4	0	0	0	0	0	0	0	0	0	0	0	0	0	0	0	4
ENSP00000371419	PARP4	poly(ADP-ribose) polymerase family member 4(PARP4)	0	0	0	0	0	0	0	0	0	0	0	0	0	0	0	0	0	0	0	0	0	0	0	0	0	0	0	0	0	0	0	1	1	0	0	2	4
ENSP00000375975	n/a	n/a	0	0	0	0	0	0	0	0	0	0	0	0	1	1	0	0	0	0	0	0	0	0	0	0	0	0	0	0	0	0	0	0	0	0	1	1	4
ENSP00000376679	ABLIM1	actin binding LIM protein 1(ABLIM1)	0	0	0	0	0	0	0	0	0	0	0	0	0	0	0	1	1	2	0	0	0	0	0	0	0	0	0	0	0	0	0	0	0	0	0	0	4
ENSP00000377544	KRT15	keratin 15(KRT15)	0	0	0	0	0	0	0	0	0	0	0	0	0	0	0	0	1	1	0	0	1	0	0	0	0	0	0	0	1	0	0	0	0	0	0	0	4
ENSP00000379360	ELMO1	engulfment and cell motility 1(ELMO1)	0	0	0	0	0	0	0	0	0	0	0	0	1	0	0	0	0	0	0	0	0	0	0	0	0	0	0	0	0	0	0	2	0	0	0	1	4
ENSP00000379616	MYH11	myosin heavy chain 11(MYH11)	0	0	0	2	0	0	1	1	0	0	0	0	0	0	0	0	0	0	0	0	0	0	0	0	0	0	0	0	0	0	0	0	0	0	0	0	4
ENSP00000380597	EEF1E1	eukaryotic translation elongation factor 1 epsilon 1(EEF1E1)	0	0	0	0	0	0	0	0	0	0	0	0	0	0	0	0	0	0	0	0	0	0	0	0	0	0	0	0	1	1	0	1	1	0	0	0	4
ENSP00000381844	ATL3	atlastin GTPase 3(ATL3)	0	0	0	0	0	0	0	0	0	0	0	0	0	1	2	0	0	0	0	0	0	0	0	0	0	0	0	0	0	0	0	0	0	1	0	0	4
ENSP00000382667	BID	BH3 interacting domain death agonist(BID)	0	0	0	0	0	0	0	0	0	0	0	0	0	0	0	0	0	0	0	0	0	0	0	0	0	0	0	3	0	1	0	0	0	0	0	0	4
ENSP00000382697	ROCK1	Rho associated coiled-coil containing protein kinase 1(ROCK1)	0	0	0	0	0	0	0	0	0	0	0	0	0	2	0	0	0	0	0	0	0	0	0	0	0	0	0	0	0	0	0	0	2	0	0	0	4
ENSP00000384974	n/a	EF-hand domain-containing protein (H7BYZ3_HUMAN)	0	0	0	0	0	0	0	0	0	0	0	0	1	1	1	0	0	0	0	0	0	0	0	0	0	0	0	0	0	0	1	0	0	0	0	0	4
ENSP00000385172	SEPTIN2	septin 2(SEPTIN2)	0	0	0	0	0	0	0	0	0	0	0	0	0	0	0	0	1	1	0	0	0	0	0	0	0	0	0	1	0	0	1	0	0	0	0	0	4
ENSP00000387572	VNN2	vanin 2(VNN2)	0	0	0	0	0	0	0	0	0	0	1	0	0	0	0	0	0	0	1	0	0	0	0	0	0	2	0	0	0	0	0	0	0	0	0	0	4
ENSP00000387654	PCYOX1	prenylcysteine oxidase 1(PCYOX1)	0	0	0	0	0	0	0	0	0	0	0	0	1	1	2	0	0	0	0	0	0	0	0	0	0	0	0	0	0	0	0	0	0	0	0	0	4
ENSP00000387890	PLS1	plastin 1(PLS1)	0	0	0	0	0	0	0	0	0	0	0	0	0	0	0	0	0	0	1	1	0	0	0	0	0	0	0	1	0	0	0	1	0	0	0	0	4
ENSP00000388212	SP8	Sp8 transcription factor(SP8)	0	0	0	1	2	0	0	0	0	0	0	0	0	0	0	0	0	0	1	0	0	0	0	0	0	0	0	0	0	0	0	0	0	0	0	0	4
ENSP00000388475	U2AF2	U2 small nuclear RNA auxiliary factor 2(U2AF2)	0	0	0	0	0	0	0	0	0	0	0	0	1	0	0	0	0	0	0	0	0	0	0	0	0	0	0	1	0	0	1	1	0	0	0	0	4
ENSP00000389830	CD44	CD44 molecule (IN blood group)(CD44)	0	0	0	0	0	0	0	0	0	0	0	0	0	0	0	0	0	0	0	0	0	0	0	0	0	0	0	0	0	0	0	0	0	4	0	0	4
ENSP00000394466	TOM1	target of myb1 membrane trafficking protein(TOM1)	0	0	0	0	0	0	0	0	0	0	0	0	0	0	0	0	0	2	0	0	0	0	0	0	0	0	0	0	0	0	2	0	0	0	0	0	4
ENSP00000397773	TMEM50B	transmembrane protein 50B(TMEM50B)	0	0	0	0	0	0	0	0	0	0	0	0	1	0	1	0	0	0	0	0	0	0	0	0	0	0	0	0	0	0	0	0	0	1	1	0	4
ENSP00000398131	GSPT1	G1 to S phase transition 1(GSPT1)	0	0	0	0	0	0	0	0	0	0	0	0	1	0	0	0	0	0	1	0	0	0	0	0	0	0	0	1	0	0	0	0	0	1	0	0	4
ENSP00000400717	GNA13	G protein subunit alpha 13(GNA13)	0	0	0	0	0	0	0	0	0	0	0	0	0	0	0	0	0	0	0	0	0	0	0	0	0	0	1	0	0	0	0	0	0	0	2	1	4
ENSP00000401724	PSMC2	proteasome 26S subunit, ATPase 2(PSMC2)	0	0	0	0	0	0	0	0	0	0	0	0	1	0	0	0	0	0	0	0	0	0	0	0	0	0	0	0	0	0	1	1	1	0	0	0	4
ENSP00000402551	OTUB1	OTU deubiquitinase, ubiquitin aldehyde binding 1(OTUB1)	0	0	0	0	0	0	0	0	0	0	0	0	0	0	0	0	0	0	0	0	0	0	0	0	0	0	0	0	0	0	0	4	0	0	0	0	4
ENSP00000402644	n/a	B box-type domain-containing protein (H0Y626_HUMAN)	0	0	0	0	0	0	0	0	0	0	0	0	0	0	0	1	1	2	0	0	0	0	0	0	0	0	0	0	0	0	0	0	0	0	0	0	4
ENSP00000404724	n/a	n/a	0	0	0	0	0	0	0	0	2	0	0	0	0	0	0	0	0	0	0	0	0	0	0	0	0	0	0	0	0	0	0	1	1	0	0	0	4
ENSP00000405900	LST1	leukocyte specific transcript 1(LST1)	0	0	0	0	0	0	0	0	0	0	0	0	0	2	1	0	0	0	0	0	0	0	0	0	0	0	0	0	0	0	0	0	0	1	0	0	4
ENSP00000409456	HNRNPK	heterogeneous nuclear ribonucleoprotein K(HNRNPK)	0	0	0	0	0	0	0	0	0	0	0	0	1	0	1	0	0	0	0	0	0	0	0	0	0	0	0	0	0	0	0	0	0	1	0	1	4
ENSP00000410354	HMGB3	high mobility group box 3(HMGB3)	0	0	0	0	0	0	0	0	0	0	0	0	0	0	0	0	0	0	0	0	0	0	0	0	0	0	0	1	0	1	1	0	1	0	0	0	4
ENSP00000410464	PFN2	profilin 2(PFN2)	0	0	0	0	0	0	0	0	0	0	0	0	0	0	0	0	0	0	0	1	0	0	0	0	0	0	0	0	0	0	0	0	0	1	1	1	4
ENSP00000410643	DNAJB6	DnaJ heat shock protein family (Hsp40) member B6(DNAJB6)	0	0	0	0	0	0	0	0	0	0	0	0	0	0	0	0	0	0	0	2	0	0	0	0	0	0	0	0	0	0	0	0	0	0	0	2	4
ENSP00000413625	FNBP1	formin binding protein 1(FNBP1)	0	0	0	0	0	0	0	0	0	0	0	0	0	0	0	0	0	0	0	0	0	0	0	0	0	0	0	0	2	0	0	2	0	0	0	0	4
ENSP00000417085	SLC15A2	solute carrier family 15 member 2(SLC15A2)	0	0	0	0	0	0	0	0	0	0	0	0	0	0	0	0	0	0	0	2	2	0	0	0	0	0	0	0	0	0	0	0	0	0	0	0	4
ENSP00000422473	TMEM33	transmembrane protein 33(TMEM33)	0	0	0	0	0	0	0	0	0	0	0	0	1	0	0	0	0	0	0	0	0	0	0	0	0	0	0	0	0	0	0	0	0	1	2	0	4
ENSP00000428702	COX6C	cytochrome c oxidase subunit 6C(COX6C)	0	0	0	0	0	0	0	0	0	0	0	0	0	0	0	0	0	0	0	0	0	0	0	0	0	0	0	0	0	0	0	0	0	0	1	3	4
ENSP00000430737	CA1	carbonic anhydrase 1(CA1)	1	0	1	0	0	0	1	1	0	0	0	0	0	0	0	0	0	0	0	0	0	0	0	0	0	0	0	0	0	0	0	0	0	0	0	0	4
ENSP00000437165	CCDC81	coiled-coil domain containing 81(CCDC81)	0	0	0	4	0	0	0	0	0	0	0	0	0	0	0	0	0	0	0	0	0	0	0	0	0	0	0	0	0	0	0	0	0	0	0	0	4
ENSP00000448598	BACC1	BPTF associated chromatin complex component 1(BACC1)	0	0	0	0	0	0	0	0	0	0	0	0	0	0	0	0	0	0	0	0	0	0	0	0	0	0	0	1	0	0	1	1	1	0	0	0	4
ENSP00000448998	CYP4F12	cytochrome P450 family 4 subfamily F member 12(CYP4F12)	0	0	0	0	0	0	0	0	0	2	0	2	0	0	0	0	0	0	0	0	0	0	0	0	0	0	0	0	0	0	0	0	0	0	0	0	4
ENSP00000449409	SARNP	SAP domain containing ribonucleoprotein(SARNP)	0	0	0	0	0	0	0	0	0	0	0	0	0	0	0	0	0	0	0	0	0	0	0	0	0	0	0	0	0	0	0	2	2	0	0	0	4
ENSP00000450842	TMEM30B	transmembrane protein 30B(TMEM30B)	0	0	0	0	0	0	0	0	0	0	0	0	0	0	0	0	0	0	2	0	2	0	0	0	0	0	0	0	0	0	0	0	0	0	0	0	4
ENSP00000453186	B2M	beta-2-microglobulin(B2M)	0	0	0	0	0	0	0	0	0	0	0	0	0	0	0	0	0	0	2	1	1	0	0	0	0	0	0	0	0	0	0	0	0	0	0	0	4
ENSP00000454837	RPS2	ribosomal protein S2(RPS2)	0	0	0	0	0	0	0	0	0	0	0	0	0	0	0	0	0	0	0	0	2	0	0	0	0	2	0	0	0	0	0	0	0	0	0	0	4
ENSP00000458181	SHBG	sex hormone binding globulin(SHBG)	0	0	0	0	2	0	0	0	0	0	0	0	0	0	0	0	0	0	0	0	0	0	0	0	0	0	2	0	0	0	0	0	0	0	0	0	4
ENSP00000462500	MPDU1	mannose-P-dolichol utilization defect 1(MPDU1)	0	0	0	0	0	0	0	0	0	0	0	0	1	1	0	0	0	0	0	0	0	0	0	0	0	0	0	0	0	0	0	0	0	0	1	1	4
ENSP00000463067	EIF4A1	eukaryotic translation initiation factor 4A1(EIF4A1)	0	0	0	0	0	0	0	0	0	0	0	0	0	0	0	0	0	0	0	0	0	0	0	0	0	0	0	0	0	0	0	4	0	0	0	0	4
ENSP00000464321	NHERF1	NHERF family PDZ scaffold protein 1(NHERF1)	0	0	0	0	0	0	0	0	0	0	0	0	0	0	0	0	0	0	0	0	0	0	0	0	0	0	0	0	0	0	0	0	0	0	0	4	4
ENSP00000466204	SYNGR2	synaptogyrin 2(SYNGR2)	0	0	0	0	0	0	0	0	0	0	0	0	0	0	0	0	0	0	0	0	0	0	0	0	0	0	0	0	0	0	0	0	0	0	0	4	4
ENSP00000466321	EIF1	eukaryotic translation initiation factor 1(EIF1)	0	0	0	0	0	0	0	0	0	0	0	0	0	0	0	0	0	0	0	0	0	0	0	0	0	0	0	0	0	0	2	2	0	0	0	0	4
ENSP00000467444	ENO3	enolase 3(ENO3)	0	0	0	0	0	0	0	0	0	0	0	0	0	0	0	0	0	0	0	0	4	0	0	0	0	0	0	0	0	0	0	0	0	0	0	0	4
ENSP00000472384	MIA	MIA SH3 domain containing(MIA)	0	0	0	0	0	0	0	0	0	0	0	0	0	0	0	0	0	0	1	0	2	0	0	0	0	0	1	0	0	0	0	0	0	0	0	0	4
ENSP00000473430	DPP7	dipeptidyl peptidase 7(DPP7)	0	0	0	0	0	0	0	0	0	0	0	0	0	0	0	0	0	0	0	0	0	0	0	0	0	0	0	0	1	0	0	0	1	0	0	2	4
ENSP00000474172	ANKRD13A	ankyrin repeat domain 13A(ANKRD13A)	0	0	0	0	0	0	0	0	0	0	0	0	1	1	0	0	0	0	0	0	0	0	0	0	0	0	0	0	0	0	0	0	1	1	0	0	4
ENSP00000481114	FOLR3	folate receptor gamma(FOLR3)	0	0	0	0	0	0	0	0	0	0	0	0	4	0	0	0	0	0	0	0	0	0	0	0	0	0	0	0	0	0	0	0	0	0	0	0	4
ENSP00000488887	n/a	RNA-binding protein 8A (A0A0J9YW13_HUMAN)	0	0	0	0	0	0	0	0	0	0	0	0	0	0	0	0	0	0	0	0	0	0	0	0	0	0	0	0	0	0	3	0	1	0	0	0	4
ENSP00000489048	ADPRHL1	ADP-ribosylhydrolase like 1(ADPRHL1)	0	0	0	0	0	0	0	0	0	0	0	0	0	0	0	0	0	0	0	0	0	4	0	0	0	0	0	0	0	0	0	0	0	0	0	0	4
ENSP00000490911	EPB41	erythrocyte membrane protein band 4.1(EPB41)	0	1	1	0	0	0	1	0	1	0	0	0	0	0	0	0	0	0	0	0	0	0	0	0	0	0	0	0	0	0	0	0	0	0	0	0	4
ENSP00000007516	NDUFAB1	NADH:ubiquinone oxidoreductase subunit AB1(NDUFAB1)	0	0	0	0	0	0	0	0	0	0	0	0	0	0	0	0	0	0	0	0	0	0	0	0	0	0	0	0	0	0	0	0	0	3	0	0	3
ENSP00000181383	CPB2	carboxypeptidase B2(CPB2)	0	0	0	0	0	0	0	0	0	0	0	0	0	0	0	0	0	0	0	0	0	0	3	0	0	0	0	0	0	0	0	0	0	0	0	0	3
ENSP00000217958	PSMD10	proteasome 26S subunit, non-ATPase 10(PSMD10)	0	0	0	0	0	0	0	0	0	0	0	0	0	0	0	0	0	0	0	0	0	0	0	0	0	0	0	0	0	0	1	1	1	0	0	0	3
ENSP00000218099	F9	coagulation factor IX(F9)	0	0	0	2	1	0	0	0	0	0	0	0	0	0	0	0	0	0	0	0	0	0	0	0	0	0	0	0	0	0	0	0	0	0	0	0	3
ENSP00000227525	TMEM109	transmembrane protein 109(TMEM109)	0	0	0	0	0	0	0	0	0	0	0	0	0	1	0	0	0	0	0	0	0	0	0	0	0	0	0	0	0	0	0	0	0	0	1	1	3
ENSP00000229340	RAB35	RAB35, member RAS oncogene family(RAB35)	0	0	0	0	0	0	0	0	0	0	0	1	0	1	0	0	0	0	0	0	0	0	0	0	0	0	0	0	0	0	0	0	0	0	1	0	3
ENSP00000229795	MAPK14	mitogen-activated protein kinase 14(MAPK14)	0	0	0	0	0	0	0	0	0	0	0	0	0	0	0	0	0	0	0	0	0	0	0	0	0	0	0	0	0	0	3	0	0	0	0	0	3
ENSP00000229922	CAP2	cyclase associated actin cytoskeleton regulatory protein 2(CAP2)	0	0	0	0	0	0	0	0	0	0	0	0	0	0	0	0	0	0	0	0	2	0	0	0	0	0	0	0	0	0	0	0	0	1	0	0	3
ENSP00000230173	ADGRG6	adhesion G protein-coupled receptor G6(ADGRG6)	0	0	0	0	0	0	0	0	0	0	0	0	0	0	0	0	0	0	0	0	0	1	1	1	0	0	0	0	0	0	0	0	0	0	0	0	3
ENSP00000244291	CEACAM1	CEA cell adhesion molecule 1(CEACAM1)	1	0	0	0	0	0	0	0	0	0	0	0	0	0	0	0	0	0	0	0	0	0	0	1	0	0	1	0	0	0	0	0	0	0	0	0	3
ENSP00000245503	MYH2	myosin heavy chain 2(MYH2)	0	0	0	0	0	0	0	0	0	0	0	0	0	0	0	0	0	0	0	0	0	0	3	0	0	0	0	0	0	0	0	0	0	0	0	0	3
ENSP00000253251	UBE4B	ubiquitination factor E4B(UBE4B)	0	0	0	0	0	0	0	0	0	0	0	0	0	0	0	0	0	0	0	0	0	0	0	0	0	0	3	0	0	0	0	0	0	0	0	0	3
ENSP00000254630	PTCD3	pentatricopeptide repeat domain 3(PTCD3)	0	0	0	0	0	0	0	0	0	0	0	0	0	0	0	0	0	0	0	0	0	0	0	0	3	0	0	0	0	0	0	0	0	0	0	0	3
ENSP00000256854	NARS1	asparaginyl-tRNA synthetase 1(NARS1)	0	0	0	0	0	0	0	0	0	0	0	0	0	0	0	1	1	0	0	0	0	0	0	0	0	0	0	0	0	0	1	0	0	0	0	0	3
ENSP00000257549	SDS	serine dehydratase(SDS)	0	0	0	0	0	0	0	0	0	0	0	0	0	0	0	0	1	0	0	0	0	0	0	0	0	0	0	0	0	0	0	0	0	0	2	0	3
ENSP00000257860	PRPH	peripherin(PRPH)	0	0	0	0	1	0	0	0	0	0	0	0	0	0	0	0	0	0	0	0	0	0	0	0	0	0	0	0	0	0	0	1	1	0	0	0	3
ENSP00000257974	KRT82	keratin 82(KRT82)	0	0	0	0	0	0	0	0	0	0	0	0	0	0	0	0	1	0	0	0	0	0	0	0	0	0	1	0	0	0	0	0	1	0	0	0	3
ENSP00000258123	USP15	ubiquitin specific peptidase 15(USP15)	0	0	2	0	0	0	0	0	0	0	0	0	0	0	0	0	0	0	0	0	0	0	0	0	0	0	0	0	0	0	0	1	0	0	0	0	3
ENSP00000258173	TMEM231	transmembrane protein 231(TMEM231)	0	0	0	0	0	0	0	0	0	0	0	0	0	0	0	0	0	0	0	0	0	0	0	0	0	0	0	0	0	0	0	0	0	1	1	1	3
ENSP00000260665	LRPPRC	leucine rich pentatricopeptide repeat containing(LRPPRC)	0	0	0	0	0	0	0	0	0	0	0	0	0	0	0	0	0	0	0	0	0	0	0	0	0	0	0	0	0	0	0	0	0	0	3	0	3
ENSP00000261681	PALS1	protein associated with LIN7 1, MAGUK p55 family member(PALS1)	0	0	0	0	0	0	0	0	0	0	0	0	0	0	0	0	0	0	0	0	0	0	0	0	0	0	0	0	3	0	0	0	0	0	0	0	3
ENSP00000262803	UPF1	UPF1 RNA helicase and ATPase(UPF1)	0	0	0	0	0	0	0	0	0	0	0	0	1	1	0	0	0	0	0	0	0	0	0	0	0	0	0	0	0	0	0	0	0	1	0	0	3
ENSP00000262971	PIAS4	protein inhibitor of activated STAT 4(PIAS4)	0	0	0	0	0	0	0	0	0	0	0	0	0	0	0	0	0	0	0	0	0	0	0	0	0	0	0	0	1	0	0	0	0	0	2	0	3
ENSP00000267015	GPR84	G protein-coupled receptor 84(GPR84)	0	0	0	0	0	0	0	0	0	0	0	0	0	1	2	0	0	0	0	0	0	0	0	0	0	0	0	0	0	0	0	0	0	0	0	0	3
ENSP00000267814	SORD	sorbitol dehydrogenase(SORD)	0	0	0	0	0	0	0	0	0	0	0	0	0	0	0	1	0	1	0	0	0	0	0	0	0	0	0	0	1	0	0	0	0	0	0	0	3
ENSP00000271324	CD53	CD53 molecule(CD53)	0	0	0	0	0	0	0	0	0	0	0	0	0	3	0	0	0	0	0	0	0	0	0	0	0	0	0	0	0	0	0	0	0	0	0	0	3
ENSP00000275428	GGCT	gamma-glutamylcyclotransferase(GGCT)	0	0	0	0	0	0	0	0	0	0	0	0	0	0	3	0	0	0	0	0	0	0	0	0	0	0	0	0	0	0	0	0	0	0	0	0	3
ENSP00000280020	KIAA1328	KIAA1328(KIAA1328)	0	0	0	0	0	0	0	0	0	0	0	0	0	0	0	0	0	0	0	0	0	0	0	0	0	0	0	0	0	0	0	0	0	0	3	0	3
ENSP00000280665	DCP1B	decapping mRNA 1B(DCP1B)	0	0	0	0	0	0	0	0	0	0	0	0	0	0	0	0	0	0	3	0	0	0	0	0	0	0	0	0	0	0	0	0	0	0	0	0	3
ENSP00000289228	ACTR1B	actin related protein 1B(ACTR1B)	0	0	0	0	0	0	0	0	0	0	0	0	0	1	0	0	0	0	0	0	0	0	0	0	0	0	0	0	0	0	0	2	0	0	0	0	3
ENSP00000290299	ATP5PO	ATP synthase peripheral stalk subunit OSCP(ATP5PO)	0	0	0	0	0	0	0	0	0	0	0	0	0	0	0	0	0	0	0	0	0	0	2	0	0	0	0	0	0	0	0	1	0	0	0	0	3
ENSP00000292246	ANO10	anoctamin 10(ANO10)	0	0	0	0	0	0	0	0	0	0	0	0	0	0	0	0	0	0	0	0	0	0	0	0	0	0	0	0	0	0	0	0	0	3	0	0	3
ENSP00000293217	ACOX1	acyl-CoA oxidase 1(ACOX1)	0	0	0	0	0	0	0	0	0	0	0	0	1	1	0	0	0	1	0	0	0	0	0	0	0	0	0	0	0	0	0	0	0	0	0	0	3
ENSP00000294435	RBP7	retinol binding protein 7(RBP7)	0	0	0	0	0	0	0	0	0	0	0	0	0	0	0	0	0	0	0	0	0	0	0	0	0	0	0	0	0	2	0	0	1	0	0	0	3
ENSP00000296452	BSN	bassoon presynaptic cytomatrix protein(BSN)	0	0	0	0	0	0	0	0	0	0	0	0	0	0	0	0	0	0	0	0	0	0	0	3	0	0	0	0	0	0	0	0	0	0	0	0	3
ENSP00000299633	HDGFL3	HDGF like 3(HDGFL3)	0	0	0	0	0	0	0	0	0	0	0	0	0	0	0	0	0	0	0	0	0	0	0	0	0	0	0	0	1	1	0	0	1	0	0	0	3
ENSP00000300291	NUDT21	nudix hydrolase 21(NUDT21)	0	0	0	0	0	0	0	0	0	0	0	0	2	0	0	0	0	0	0	0	0	0	0	0	0	0	0	0	0	0	0	0	0	1	0	0	3
ENSP00000300571	GPRC5B	G protein-coupled receptor class C group 5 member B(GPRC5B)	0	0	0	0	0	0	0	0	0	0	0	0	0	0	0	1	0	0	1	1	0	0	0	0	0	0	0	0	0	0	0	0	0	0	0	0	3
ENSP00000303356	DCXR	dicarbonyl and L-xylulose reductase(DCXR)	0	0	0	0	0	0	0	0	0	0	0	0	0	0	0	0	0	0	0	0	0	0	0	1	0	0	0	0	0	0	0	0	2	0	0	0	3
ENSP00000308606	AGR3	anterior gradient 3, protein disulphide isomerase family member(AGR3)	0	0	0	0	1	0	0	0	0	0	0	0	0	0	0	0	0	0	0	0	0	0	0	0	0	0	0	0	0	0	0	0	0	0	1	1	3
ENSP00000317382	SLC36A4	solute carrier family 36 member 4(SLC36A4)	0	0	0	3	0	0	0	0	0	0	0	0	0	0	0	0	0	0	0	0	0	0	0	0	0	0	0	0	0	0	0	0	0	0	0	0	3
ENSP00000317955	EEA1	early endosome antigen 1(EEA1)	0	0	0	0	0	0	0	0	0	0	0	0	0	0	0	0	1	0	0	0	0	0	0	0	0	0	0	0	0	0	0	1	1	0	0	0	3
ENSP00000318066	ENPP4	ectonucleotide pyrophosphatase/phosphodiesterase 4(ENPP4)	0	0	0	0	0	0	0	0	0	0	0	0	1	0	0	0	0	0	0	0	0	0	0	0	0	0	0	0	0	0	0	0	0	1	1	0	3
ENSP00000320043	LYPLA1	lysophospholipase 1(LYPLA1)	0	0	0	0	0	0	0	0	0	0	0	0	0	0	0	0	0	1	0	0	0	0	0	1	0	0	0	0	0	0	0	1	0	0	0	0	3
ENSP00000320709	ADIPOQ	adiponectin, C1Q and collagen domain containing(ADIPOQ)	0	0	0	2	1	0	0	0	0	0	0	0	0	0	0	0	0	0	0	0	0	0	0	0	0	0	0	0	0	0	0	0	0	0	0	0	3
ENSP00000324205	CHMP4A	charged multivesicular body protein 4A(CHMP4A)	0	0	3	0	0	0	0	0	0	0	0	0	0	0	0	0	0	0	0	0	0	0	0	0	0	0	0	0	0	0	0	0	0	0	0	0	3
ENSP00000324287	ACAP2	ArfGAP with coiled-coil, ankyrin repeat and PH domains 2(ACAP2)	0	0	0	0	0	0	0	0	0	0	0	0	0	0	0	0	0	0	0	0	0	0	0	0	0	0	0	0	0	2	1	0	0	0	0	0	3
ENSP00000327116	EHD3	EH domain containing 3(EHD3)	0	0	0	0	0	0	0	0	0	0	0	0	0	0	0	0	2	0	0	0	0	1	0	0	0	0	0	0	0	0	0	0	0	0	0	0	3
ENSP00000334063	PRDX2	peroxiredoxin 2(PRDX2)	0	2	1	0	0	0	0	0	0	0	0	0	0	0	0	0	0	0	0	0	0	0	0	0	0	0	0	0	0	0	0	0	0	0	0	0	3
ENSP00000337330	HOPX	HOP homeobox(HOPX)	0	0	0	0	0	0	0	0	0	0	0	0	0	0	0	1	1	0	0	0	0	1	0	0	0	0	0	0	0	0	0	0	0	0	0	0	3
ENSP00000337354	LIPA	lipase A, lysosomal acid type(LIPA)	0	0	0	0	0	0	0	0	0	0	0	0	0	0	0	0	0	0	1	0	2	0	0	0	0	0	0	0	0	0	0	0	0	0	0	0	3
ENSP00000338643	NSFL1C	NSFL1 cofactor(NSFL1C)	0	0	0	0	0	0	0	0	0	0	0	0	0	0	0	0	2	0	0	0	0	0	0	0	0	0	0	0	1	0	0	0	0	0	0	0	3
ENSP00000339720	NDUFA4	NDUFA4 mitochondrial complex associated(NDUFA4)	0	0	0	0	0	0	0	0	0	0	0	0	0	3	0	0	0	0	0	0	0	0	0	0	0	0	0	0	0	0	0	0	0	0	0	0	3
ENSP00000339795	RPL7	ribosomal protein L7(RPL7)	0	0	0	0	0	0	0	0	0	0	0	0	0	0	0	0	0	0	0	0	0	0	3	0	0	0	0	0	0	0	0	0	0	0	0	0	3
ENSP00000340761	BRI3BP	BRI3 binding protein(BRI3BP)	0	0	0	0	0	0	0	0	0	0	0	0	0	0	1	0	0	0	0	0	0	0	0	0	0	0	0	0	0	0	0	0	0	1	1	0	3
ENSP00000341214	H1-6	H1.6 linker histone, cluster member(H1-6)	0	0	1	0	0	0	0	0	0	0	0	0	0	0	0	0	0	0	0	0	0	0	0	0	0	0	0	0	0	1	1	0	0	0	0	0	3
ENSP00000341368	C6orf132	chromosome 6 open reading frame 132(C6orf132)	0	0	0	0	0	0	0	0	0	0	0	0	0	0	0	0	0	0	0	3	0	0	0	0	0	0	0	0	0	0	0	0	0	0	0	0	3
ENSP00000342278	OAS2	2'-5'-oligoadenylate synthetase 2(OAS2)	0	0	0	0	0	0	0	0	0	0	0	0	0	0	0	0	0	0	0	0	0	0	0	0	0	0	0	0	0	0	0	0	0	1	2	0	3
ENSP00000343027	GNAI1	G protein subunit alpha i1(GNAI1)	0	0	0	0	0	0	0	0	0	0	0	0	0	0	0	0	0	0	0	0	0	0	0	0	0	0	0	0	0	0	0	0	1	0	1	1	3
ENSP00000345083	MAP2K3	mitogen-activated protein kinase kinase 3(MAP2K3)	0	0	0	0	0	0	0	0	0	0	0	0	0	0	0	0	0	0	0	0	0	0	0	0	0	0	0	0	0	0	0	1	0	1	0	1	3
ENSP00000345236	RHOC	ras homolog family member C(RHOC)	0	0	0	0	0	0	0	0	0	3	0	0	0	0	0	0	0	0	0	0	0	0	0	0	0	0	0	0	0	0	0	0	0	0	0	0	3
ENSP00000346300	CRKL	CRK like proto-oncogene, adaptor protein(CRKL)	0	0	0	0	0	0	0	0	0	0	0	0	0	0	0	0	0	0	0	0	0	0	0	0	0	0	0	0	0	0	1	0	2	0	0	0	3
ENSP00000346643	HKDC1	hexokinase domain containing 1(HKDC1)	0	0	0	0	0	0	0	0	0	1	0	0	0	0	0	0	0	0	0	0	0	2	0	0	0	0	0	0	0	0	0	0	0	0	0	0	3
ENSP00000348349	MYO9A	myosin IXA(MYO9A)	0	0	0	0	0	0	0	0	0	0	0	0	0	0	0	0	0	0	0	0	0	0	0	0	0	0	0	0	0	0	0	3	0	0	0	0	3
ENSP00000348849	RPS26	ribosomal protein S26(RPS26)	0	0	0	0	0	0	0	0	0	0	0	0	0	0	0	0	1	1	0	0	0	0	1	0	0	0	0	0	0	0	0	0	0	0	0	0	3
ENSP00000349727	DOK3	docking protein 3(DOK3)	0	0	0	0	0	0	0	0	0	0	0	0	0	1	0	0	0	0	0	0	0	0	0	0	0	0	0	0	0	0	2	0	0	0	0	0	3
ENSP00000352248	ANXA10	annexin A10(ANXA10)	0	0	0	0	0	0	0	0	0	0	0	0	0	0	0	0	0	0	0	0	0	0	0	0	0	0	0	0	0	0	2	0	0	1	0	0	3
ENSP00000352447	C1orf116	chromosome 1 open reading frame 116(C1orf116)	0	0	0	0	0	0	0	0	0	0	0	0	0	0	0	0	1	0	0	0	0	0	0	0	0	0	0	0	2	0	0	0	0	0	0	0	3
ENSP00000352656	HLA-B	major histocompatibility complex, class I, B(HLA-B)	0	0	0	0	0	0	0	0	0	0	0	0	0	0	0	0	0	0	0	0	0	1	0	0	0	0	0	1	0	0	0	0	0	0	0	1	3
ENSP00000353660	PEA15	proliferation and apoptosis adaptor protein 15(PEA15)	0	0	0	0	0	0	0	0	0	0	0	0	0	0	0	1	2	0	0	0	0	0	0	0	0	0	0	0	0	0	0	0	0	0	0	0	3
ENSP00000354739	RPL12	ribosomal protein L12(RPL12)	0	0	0	0	0	0	0	0	0	0	0	0	0	0	0	1	0	0	0	0	0	0	2	0	0	0	0	0	0	0	0	0	0	0	0	0	3
[truncated: 774 more rows]

## Sheet: Table_S3
Table S3: Differentially abundant proteins in TB vs. non-TB sputa, regardless of CP. Abbreviations: FC: fold change. n/a: gene symbol not available.
Ensembl ID	Official gene symbol	Protein name	log2FC	AveExpr	t	p-value	adjusted p-value
ENSP00000485659	MUC5AC	mucin 5AC, oligomeric mucus/gel-forming (MUC5AC)	3.09935	11.0447	4.78036	2.75e-05	0.00124167
ENSP00000380950	ITGB2	integrin subunit beta 2 (ITGB2)	2.75785	9.1544	5.15507	8.63e-06	0.000540763
ENSP00000236671	CTSD	cathepsin D (CTSD)	2.53874	8.2685	3.76511	0.000575688	0.00536273
ENSP00000478870	IGHA2	immunoglobulin heavy constant alpha 2 (A2m marker) (IGHA2)	2.40693	9.2424	3.89268	0.000397332	0.00460859
ENSP00000374855	IGLC1	immunoglobulin lambda constant 1 (IGLC1)	2.35832	11.0544	3.73321	0.000631203	0.00539391
ENSP00000268182	IQGAP1	IQ motif containing GTPase activating protein 1 (IQGAP1)	2.20893	9.81413	4.26099	0.000133401	0.00270819
ENSP00000346550	ANXA6	annexin A6 (ANXA6)	2.16532	9.67062	3.80005	0.000520298	0.00514821
ENSP00000361841	VCL	vinculin (VCL)	2.16437	8.83853	3.84896	0.00045137	0.00471431
ENSP00000236826	MMP8	matrix metallopeptidase 8 (MMP8)	2.16063	9.119	3.45336	0.00139808	0.00884444
ENSP00000369317	KRT6A	keratin 6A (KRT6A)	2.06865	10.9582	2.61998	0.0126592	0.0383861
ENSP00000320866	CALR	calreticulin (CALR)	2.03719	8.77242	3.64012	0.00082443	0.00620503
ENSP00000394842	GCA	grancalcin (GCA)	1.96334	9.23579	4.23673	0.000143467	0.00270819
ENSP00000362108	LCN2	lipocalin 2 (LCN2)	1.93262	11.687	4.14433	0.000189066	0.00323131
ENSP00000252699	ACTN4	actinin alpha 4 (ACTN4)	1.90787	10.117	3.33385	0.00194897	0.0118196
ENSP00000357123	MNDA	myeloid cell nuclear differentiation antigen (MNDA)	1.88542	9.08563	4.03438	0.000261985	0.00365506
ENSP00000216181	MYH9	myosin heavy chain 9 (MYH9)	1.8747	11.8065	2.92684	0.00581239	0.0227652
ENSP00000287497	n/a	n/a	1.84901	9.90117	3.28906	0.00220467	0.0119776
ENSP00000353467	FLNA	filamin A (FLNA)	1.81287	10.0655	2.45052	0.0190909	0.0498485
ENSP00000228811	PRR4	proline rich 4 (PRR4)	1.76975	11.9776	2.65404	0.0116361	0.0364596
ENSP00000361405	MMP9	matrix metallopeptidase 9 (MMP9)	1.75849	10.2243	2.8614	0.00688612	0.024896
ENSP00000228740	LTA4H	leukotriene A4 hydrolase (LTA4H)	1.7003	9.15302	3.45267	0.00140079	0.00884444
ENSP00000264908	ANXA3	annexin A3 (ANXA3)	1.68654	10.396	2.99863	0.00481604	0.0210562
ENSP00000448220	KRT4	keratin 4 (KRT4)	1.68271	11.4908	3.23398	0.00256299	0.0130228
ENSP00000405573	GPI	glucose-6-phosphate isomerase (GPI)	1.658	9.76919	2.51602	0.0163154	0.0444535
ENSP00000381581	LCP1	lymphocyte cytosolic protein 1 (LCP1)	1.65377	11.5919	2.9565	0.00537924	0.0220884
ENSP00000225275	MPO	myeloperoxidase (MPO)	1.6279	12.566	2.45724	0.0187875	0.0497473
ENSP00000300026	PPIB	peptidylprolyl isomerase B (PPIB)	1.62319	8.98408	4.37544	9.45e-05	0.00270819
ENSP00000217423	CST4	cystatin S (CST4)	1.62238	9.29591	2.90495	0.00615268	0.0231341
ENSP00000356574	QSOX1	quiescin sulfhydryl oxidase 1 (QSOX1)	1.61609	9.15017	4.23537	0.000144052	0.00270819
ENSP00000348888	PIGR	polymeric immunoglobulin receptor (PIGR)	1.61482	13.4496	6.0042	6.09e-07	0.000114546
ENSP00000327137	ARPC2	actin related protein 2/3 complex subunit 2 (ARPC2)	1.6031	9.42937	3.58564	0.000962815	0.00696189
ENSP00000299767	HSP90B1	heat shock protein 90 beta family member 1 (HSP90B1)	1.59513	9.08112	3.29733	0.00215518	0.0119776
ENSP00000222553	NAMPT	nicotinamide phosphoribosyltransferase (NAMPT)	1.53525	9.26622	3.27205	0.00230989	0.0120628
ENSP00000374981	IGHA2	immunoglobulin heavy constant alpha 2 (A2m marker) (IGHA2)	1.53419	10.215	2.58751	0.013711	0.040276
ENSP00000263867	CAPG	capping actin protein, gelsolin like (CAPG)	1.50287	8.80717	3.31917	0.00202948	0.0119232
ENSP00000427594	MUC7	mucin 7, secreted (MUC7)	1.48551	9.94434	2.57471	0.0141472	0.0409181
ENSP00000257264	TCN1	transcobalamin 1 (TCN1)	1.4786	9.71421	3.64445	0.00081429	0.00620503
ENSP00000216336	CTSG	cathepsin G (CTSG)	1.4733	10.4458	2.51972	0.0161701	0.0444535
ENSP00000424063	CANX	calnexin (CANX)	1.41346	9.06618	2.88744	0.00643837	0.0237336
ENSP00000342210	DMBT1	deleted in malignant brain tumors 1 (DMBT1)	1.39128	12.4213	5.26367	6.16e-06	0.000540763
ENSP00000379342	ANXA2	annexin A2 (ANXA2)	1.37376	10.7322	2.55768	0.0147475	0.042008
ENSP00000361883	CAP1	cyclase associated actin cytoskeleton regulatory protein 1 (CAP1)	1.31487	9.76152	3.10166	0.00366356	0.0172187
ENSP00000338934	EZR	ezrin (EZR)	1.28095	10.5262	2.95471	0.00540461	0.0220884
ENSP00000364562	BPIFA1	BPI fold containing family A member 1 (BPIFA1)	1.26523	10.9511	3.63982	0.000825137	0.00620503
ENSP00000452780	n/a	n/a	1.25473	9.46416	2.52862	0.0158259	0.044407
ENSP00000370115	SERPINB1	serpin family B member 1 (SERPINB1)	1.20117	11.5805	2.65936	0.0114834	0.0364596
ENSP00000319281	BASP1	brain abundant membrane attached signal protein 1 (BASP1)	1.19888	9.17556	2.68516	0.0107687	0.0349053
ENSP00000417773	TKT	transketolase (TKT)	1.19289	11.0931	2.82657	0.00753054	0.0267121
ENSP00000253354	BPIFB1	BPI fold containing family B member 1 (BPIFB1)	1.1714	14.1583	4.34389	0.000103961	0.00270819
ENSP00000262776	LGALS3BP	galectin 3 binding protein (LGALS3BP)	1.15731	10.2165	2.61326	0.0128705	0.0384073
ENSP00000342026	PRDX6	peroxiredoxin 6 (PRDX6)	-1.05852	10.0778	-3.75135	0.000599028	0.00536273
ENSP00000269576	KRT10	keratin 10 (KRT10)	-1.21511	10.2257	-3.12362	0.00345428	0.0170069
ENSP00000390299	SERPINA1	serpin family A member 1 (SERPINA1)	-1.35	14.433	-3.90151	0.000387198	0.00460859
ENSP00000241052	CAT	catalase (CAT)	-1.39757	11.287	-3.87635	0.000416734	0.00460859
ENSP00000252244	KRT1	keratin 1 (KRT1)	-1.49386	10.7415	-4.07447	0.000232675	0.00364524
ENSP00000323929	A2M	alpha-2-macroglobulin (A2M)	-1.52386	13.1931	-3.06602	0.004029	0.0180346
ENSP00000259396	ORM1	orosomucoid 1 (ORM1)	-1.56149	11.7602	-2.62814	0.0124068	0.0382374
ENSP00000364469	APOA1	apolipoprotein A1 (APOA1)	-1.67125	11.9804	-2.90656	0.00612702	0.0231341
ENSP00000306361	n/a	n/a	-2.22991	11.5019	-4.72071	3.3e-05	0.00124167
ENSP00000266041	ITIH4	inter-alpha-trypsin inhibitor heavy chain 4 (ITIH4)	-2.34885	10.2362	-4.02145	0.000272185	0.00365506
ENSP00000348170	HP	haptoglobin (HP)	-2.60041	11.4679	-2.46895	0.0182693	0.049066
ENSP00000333994	HBB	hemoglobin subunit beta (HBB)	-3.41226	13.815	-3.11574	0.00352803	0.0170069
ENSP00000322421	HBA1	hemoglobin subunit alpha 1 (HBA1)	-3.51438	13.511	-3.07841	0.00389829	0.0178751
ENSP00000430656	CA1	carbonic anhydrase 1 (CA1)	-4.61493	9.47349	-3.44999	0.00141135	0.00884444

## Sheet: Table_S4
Table S4: Gene Ontology enrichment analysis of DAPs in TB vs. non-TB sputa, regardless of CP. Abbreviations: DAPs: differentially abundant proteins. FDR: false discovery rate. BP: biological process. CC: cellular component. MF: molecular function.
Category	ID	Term	Genes	FDR
CC	GO:0070062	extracellular exosome	ENSP00000253354, ENSP00000357123, ENSP00000374855, ENSP00000333994, ENSP00000427594, ENSP00000348170, ENSP00000269576, ENSP00000348888, ENSP00000379342, ENSP00000300026, ENSP00000342026, ENSP00000320866, ENSP00000262776, ENSP00000338934, ENSP00000405573, ENSP00000263867, ENSP00000327137, ENSP00000319281, ENSP00000241052, ENSP00000222553, ENSP00000380950, ENSP00000346550, ENSP00000252699, ENSP0000…	1.67996e-44
CC	GO:0005576	extracellular region	ENSP00000323929, ENSP00000361883, ENSP00000252244, ENSP00000394842, ENSP00000253354, ENSP00000357123, ENSP00000356574, ENSP00000228811, ENSP00000259396, ENSP00000374855, ENSP00000333994, ENSP00000370115, ENSP00000236671, ENSP00000485659, ENSP00000348170, ENSP00000269576, ENSP00000361405, ENSP00000379342, ENSP00000266041, ENSP00000342026, ENSP00000361841, ENSP00000320866, ENSP00000225275, ENSP0000…	1.16891e-21
CC	GO:0005615	extracellular space	ENSP00000323929, ENSP00000252244, ENSP00000253354, ENSP00000356574, ENSP00000228811, ENSP00000259396, ENSP00000374855, ENSP00000333994, ENSP00000370115, ENSP00000236671, ENSP00000485659, ENSP00000348170, ENSP00000269576, ENSP00000348888, ENSP00000361405, ENSP00000379342, ENSP00000342026, ENSP00000320866, ENSP00000381581, ENSP00000225275, ENSP00000262776, ENSP00000390299, ENSP00000364562, ENSP0000…	2.40974e-20
CC	GO:0062023	collagen-containing extracellular matrix	ENSP00000323929, ENSP00000320866, ENSP00000252244, ENSP00000262776, ENSP00000390299, ENSP00000259396, ENSP00000236671, ENSP00000370115, ENSP00000478870, ENSP00000299767, ENSP00000374981, ENSP00000346550, ENSP00000361405, ENSP00000216336, ENSP00000379342, ENSP00000266041, ENSP00000364469, ENSP00000236826	3.58705e-13
CC	GO:1904724	tertiary granule lumen	ENSP00000228740, ENSP00000356574, ENSP00000259396, ENSP00000333994, ENSP00000361405, ENSP00000236671, ENSP00000257264, ENSP00000348170, ENSP00000236826	1.17242e-10
CC	GO:0072562	blood microparticle	ENSP00000323929, ENSP00000478870, ENSP00000252244, ENSP00000262776, ENSP00000374981, ENSP00000259396, ENSP00000374855, ENSP00000333994, ENSP00000266041, ENSP00000364469, ENSP00000348170, ENSP00000322421	3.38617e-10
CC	GO:0005925	focal adhesion	ENSP00000320866, ENSP00000361883, ENSP00000381581, ENSP00000338934, ENSP00000216181, ENSP00000353467, ENSP00000327137, ENSP00000241052, ENSP00000380950, ENSP00000299767, ENSP00000346550, ENSP00000252699, ENSP00000268182, ENSP00000300026, ENSP00000361841	3.38617e-10
CC	GO:1904813	ficolin-1-rich granule lumen	ENSP00000241052, ENSP00000252244, ENSP00000228740, ENSP00000390299, ENSP00000357123, ENSP00000333994, ENSP00000361405, ENSP00000236671, ENSP00000405573, ENSP00000361841	1.79544e-09
CC	GO:0035580	specific granule lumen	ENSP00000356574, ENSP00000259396, ENSP00000362108, ENSP00000236671, ENSP00000257264, ENSP00000361841, ENSP00000348170, ENSP00000236826	9.96204e-09
CC	GO:0071682	endocytic vesicle lumen	ENSP00000320866, ENSP00000299767, ENSP00000333994, ENSP00000364469, ENSP00000348170, ENSP00000322421	4.15244e-08
CC	GO:0035578	azurophil granule lumen	ENSP00000361883, ENSP00000225275, ENSP00000394842, ENSP00000357123, ENSP00000216336, ENSP00000379342, ENSP00000342026	3.61593e-06
CC	GO:0031093	platelet alpha granule lumen	ENSP00000323929, ENSP00000478870, ENSP00000390299, ENSP00000374981, ENSP00000252699, ENSP00000356574, ENSP00000259396	2.09693e-05
MF	GO:0051015	actin filament binding	ENSP00000353467, ENSP00000327137, ENSP00000381581, ENSP00000252699, ENSP00000338934, ENSP00000268182, ENSP00000263867, ENSP00000361841, ENSP00000216181	5.66907e-05
BP	GO:0006953	acute-phase response	ENSP00000323929, ENSP00000478870, ENSP00000390299, ENSP00000374981, ENSP00000259396, ENSP00000266041, ENSP00000348170	6.53518e-05
CC	GO:0042470	melanosome	ENSP00000299767, ENSP00000346550, ENSP00000236671, ENSP00000379342, ENSP00000263867, ENSP00000300026	0.000143696
CC	GO:0015629	actin cytoskeleton	ENSP00000353467, ENSP00000327137, ENSP00000381581, ENSP00000252699, ENSP00000338934, ENSP00000268182, ENSP00000263867, ENSP00000216181	0.000228863
MF	GO:0048306	calcium-dependent protein binding	ENSP00000323929, ENSP00000264908, ENSP00000478870, ENSP00000346550, ENSP00000374981, ENSP00000342210, ENSP00000379342	0.000473791
MF	GO:0004867	serine-type endopeptidase inhibitor activity	ENSP00000323929, ENSP00000478870, ENSP00000390299, ENSP00000374981, ENSP00000370115, ENSP00000379342, ENSP00000266041	0.00132714
CC	GO:0001726	ruffle	ENSP00000381581, ENSP00000338934, ENSP00000268182, ENSP00000263867, ENSP00000216181	0.00214727
CC	GO:0005788	endoplasmic reticulum lumen	ENSP00000320866, ENSP00000299767, ENSP00000390299, ENSP00000424063, ENSP00000356574, ENSP00000300026, ENSP00000364469	0.0031109
MF	GO:0005509	calcium ion binding	ENSP00000320866, ENSP00000264908, ENSP00000381581, ENSP00000299767, ENSP00000394842, ENSP00000346550, ENSP00000252699, ENSP00000424063, ENSP00000268182, ENSP00000379342, ENSP00000417773	0.00341719
CC	GO:0034774	secretory granule lumen	ENSP00000241052, ENSP00000370115, ENSP00000405573, ENSP00000361841, ENSP00000364469	0.00371073
MF	GO:0004601	peroxidase activity	ENSP00000225275, ENSP00000333994, ENSP00000342026, ENSP00000322421	0.00584358
MF	GO:0030280	structural constituent of skin epidermis	ENSP00000369317, ENSP00000269576, ENSP00000252244, ENSP00000448220	0.00584358
MF	GO:0008233	peptidase activity	ENSP00000228740, ENSP00000361405, ENSP00000236671, ENSP00000216336, ENSP00000236826	0.00584358
MF	GO:0043120	tumor necrosis factor binding	ENSP00000323929, ENSP00000478870, ENSP00000374981, ENSP00000236826	0.00584358
CC	GO:0031838	haptoglobin-hemoglobin complex	ENSP00000333994, ENSP00000348170, ENSP00000322421	0.00593471
CC	GO:0005903	brush border	ENSP00000353467, ENSP00000338934, ENSP00000361841, ENSP00000216181	0.00593471
CC	GO:0005829	cytosol	ENSP00000252244, ENSP00000394842, ENSP00000357123, ENSP00000333994, ENSP00000236671, ENSP00000269576, ENSP00000379342, ENSP00000268182, ENSP00000300026, ENSP00000342026, ENSP00000361841, ENSP00000369317, ENSP00000320866, ENSP00000381581, ENSP00000448220, ENSP00000430656, ENSP00000228740, ENSP00000338934, ENSP00000405573, ENSP00000216181, ENSP00000353467, ENSP00000327137, ENSP00000241052, ENSP0000…	0.00735793
MF	GO:0045296	cadherin binding	ENSP00000353467, ENSP00000338934, ENSP00000268182, ENSP00000263867, ENSP00000342026, ENSP00000361841, ENSP00000216181	0.00864287
CC	GO:0048471	perinuclear region of cytoplasm	ENSP00000353467, ENSP00000320866, ENSP00000381581, ENSP00000299767, ENSP00000346550, ENSP00000252699, ENSP00000338934, ENSP00000300026, ENSP00000342026	0.00985401
CC	GO:0031982	vesicle	ENSP00000319281, ENSP00000217423, ENSP00000338934, ENSP00000379342, ENSP00000417773	0.00985401
MF	GO:0003779	actin binding	ENSP00000327137, ENSP00000361883, ENSP00000381581, ENSP00000252699, ENSP00000338934, ENSP00000361841, ENSP00000216181	0.0124792
MF	GO:0044548	S100 protein binding	ENSP00000338934, ENSP00000268182, ENSP00000379342	0.0136496
CC	GO:0005790	smooth endoplasmic reticulum	ENSP00000320866, ENSP00000299767, ENSP00000300026	0.0177173
CC	GO:0045095	keratin filament	ENSP00000369317, ENSP00000269576, ENSP00000252244, ENSP00000448220	0.0206627
CC	GO:0005884	actin filament	ENSP00000353467, ENSP00000381581, ENSP00000338934, ENSP00000268182	0.0206627
BP	GO:0042744	hydrogen peroxide catabolic process	ENSP00000241052, ENSP00000225275, ENSP00000333994, ENSP00000322421	0.0213317
MF	GO:0005178	integrin binding	ENSP00000320866, ENSP00000381581, ENSP00000380950, ENSP00000252699, ENSP00000216181	0.0223482
BP	GO:0035987	endodermal cell differentiation	ENSP00000380950, ENSP00000361405, ENSP00000216181, ENSP00000236826	0.0256491
BP	GO:0042542	response to hydrogen peroxide	ENSP00000241052, ENSP00000333994, ENSP00000348170, ENSP00000322421	0.026891
BP	GO:1900026	positive regulation of substrate adhesion-dependent cell spreading	ENSP00000353467, ENSP00000327137, ENSP00000320866, ENSP00000364469	0.0322698
BP	GO:0022617	extracellular matrix disassembly	ENSP00000381581, ENSP00000361405, ENSP00000216336, ENSP00000236826	0.0322698
BP	GO:0070527	platelet aggregation	ENSP00000353467, ENSP00000333994, ENSP00000361841, ENSP00000216181	0.0322698
BP	GO:0034975	protein folding in endoplasmic reticulum	ENSP00000320866, ENSP00000299767, ENSP00000424063	0.0322698
MF	GO:0042802	identical protein binding	ENSP00000323929, ENSP00000381581, ENSP00000390299, ENSP00000338934, ENSP00000216181, ENSP00000241052, ENSP00000478870, ENSP00000222553, ENSP00000374981, ENSP00000346550, ENSP00000362108, ENSP00000361405, ENSP00000379342, ENSP00000364469, ENSP00000342026	0.0338741
CC	GO:0012506	vesicle membrane	ENSP00000264908, ENSP00000346550, ENSP00000379342	0.0358688
CC	GO:0002102	podosome	ENSP00000353467, ENSP00000381581, ENSP00000361841	0.0419971

## Sheet: Table_S5
Table S5: KEGG pathway enrichment analysis of DAPs in TB vs. non-TB sputa, regardless of CP. Abbreviations: DAPs: differentially abundant proteins. FDR: false discovery rate.
ID	Term	Genes	FDR
hsa04810	Regulation of actin cytoskeleton	ENSP00000327137, ENSP00000380950, ENSP00000252699, ENSP00000338934, ENSP00000268182, ENSP00000361841, ENSP00000216181	0.0304349

## Sheet: Table_S6
Table S6: Differentially abundant proteins in TB vs. non-TB sputa with low CP. Abbreviations: FC: fold change. n/a: gene symbol not available.
Ensembl ID	Official gene symbol	Protein name	log2FC	AveExpr	t	p-value	adjusted p-value
ENSP00000369317	KRT6A	keratin 6A (KRT6A)	6.05777	10.8115	4.56599	6.03e-05	0.000211948
ENSP00000370867	TGM3	transglutaminase 3 (TGM3)	4.96799	8.63853	3.26127	0.00249418	0.00528908
ENSP00000268182	IQGAP1	IQ motif containing GTPase activating protein 1 (IQGAP1)	4.59529	9.66743	9.7182	2e-11	2.55e-09
ENSP00000252699	ACTN4	actinin alpha 4 (ACTN4)	4.59044	9.97031	6.25632	3.72e-07	3.09e-06
ENSP00000305731	CST1	cystatin SN (CST1)	4.58242	8.33502	6.92519	5.05e-08	5.82e-07
ENSP00000306261	KRT78	keratin 78 (KRT78)	4.57307	8.00669	3.47829	0.00138097	0.00317623
ENSP00000295367	SPRR3	small proline rich protein 3 (SPRR3)	4.53555	7.8427	4.89814	2.23e-05	9.28e-05
ENSP00000264908	ANXA3	annexin A3 (ANXA3)	4.38009	10.2493	9.34304	5.41e-11	4.04e-09
ENSP00000216336	CTSG	cathepsin G (CTSG)	4.34252	10.2991	6.6678	1.09e-07	1.12e-06
ENSP00000361405	MMP9	matrix metallopeptidase 9 (MMP9)	4.17171	10.0776	5.83464	1.32e-06	8.8e-06
ENSP00000216181	MYH9	myosin heavy chain 9 (MYH9)	4.12779	11.6598	6.92469	5.06e-08	5.82e-07
ENSP00000225275	MPO	myeloperoxidase (MPO)	4.01422	12.4193	6.3775	2.58e-07	2.21e-06
ENSP00000380950	ITGB2	integrin subunit beta 2 (ITGB2)	3.98192	9.00769	4.5606	6.12e-05	0.00021286
ENSP00000271835	CRNN	cornulin (CRNN)	3.95286	8.5786	3.28219	0.00235755	0.00510803
ENSP00000222553	NAMPT	nicotinamide phosphoribosyltransferase (NAMPT)	3.9148	9.11952	10.921	9.25e-13	2.76e-10
ENSP00000426090	PROM1	prominin 1 (PROM1)	3.898	8.16307	7.57914	7.45e-09	1.48e-07
ENSP00000301420	KLK1	kallikrein 1 (KLK1)	3.8471	8.0544	3.90771	0.000412594	0.00114227
ENSP00000287497	n/a	n/a	3.76611	9.75447	5.64979	2.32e-06	1.44e-05
ENSP00000228740	LTA4H	leukotriene A4 hydrolase (LTA4H)	3.71777	9.00631	6.98158	4.28e-08	5.54e-07
ENSP00000327801	P4HB	prolyl 4-hydroxylase subunit beta (P4HB)	3.70668	10.2048	7.45612	1.06e-08	1.99e-07
ENSP00000362108	LCN2	lipocalin 2 (LCN2)	3.66063	11.5403	7.61651	6.68e-09	1.43e-07
ENSP00000334983	PKM	pyruvate kinase M1/2 (PKM)	3.645	10.4496	6.56423	1.48e-07	1.41e-06
ENSP00000233997	AZU1	azurocidin 1 (AZU1)	3.61883	9.84038	5.95888	9.1e-07	6.19e-06
ENSP00000394842	GCA	grancalcin (GCA)	3.6021	9.08908	9.13852	9.38e-11	4.68e-09
ENSP00000381008	MUC16	mucin 16, cell surface associated (MUC16)	3.55888	7.8035	5.34649	5.79e-06	2.99e-05
ENSP00000327137	ARPC2	actin related protein 2/3 complex subunit 2 (ARPC2)	3.55722	9.28266	8.8726	1.94e-10	6.43e-09
ENSP00000346550	ANXA6	annexin A6 (ANXA6)	3.50174	9.52391	4.5904	5.6e-05	0.000199465
ENSP00000424063	CANX	calnexin (CANX)	3.4943	8.91948	6.87237	5.91e-08	6.54e-07
ENSP00000262865	BPI	bactericidal permeability increasing protein (BPI)	3.45859	8.82491	3.85665	0.000477433	0.00126504
ENSP00000427594	MUC7	mucin 7, secreted (MUC7)	3.33706	9.79763	3.73658	0.000671406	0.00171582
ENSP00000301653	KRT16	keratin 16 (KRT16)	3.30479	7.92181	2.48331	0.0180123	0.0307753
ENSP00000377192	G6PD	glucose-6-phosphate dehydrogenase (G6PD)	3.23912	9.10107	3.37244	0.0018459	0.00408832
ENSP00000246635	KRT13	keratin 13 (KRT13)	3.22682	12.7614	3.84436	0.000494466	0.00127453
ENSP00000466090	ELANE	elastase, neutrophil expressed (ELANE)	3.17892	10.9523	5.41097	4.77e-06	2.5e-05
ENSP00000270776	PGD	phosphogluconate dehydrogenase (PGD)	3.17552	10.1118	8.35871	8.06e-10	2.01e-08
ENSP00000357123	MNDA	myeloid cell nuclear differentiation antigen (MNDA)	3.14454	8.93892	5.23009	8.23e-06	4.03e-05
ENSP00000381581	LCP1	lymphocyte cytosolic protein 1 (LCP1)	3.13343	11.4452	6.14308	5.23e-07	3.91e-06
ENSP00000353467	FLNA	filamin A (FLNA)	3.11776	9.91879	3.5425	0.00115626	0.00279996
ENSP00000272102	ARF1	ARF GTPase 1 (ARF1)	3.08341	8.38959	6.58237	1.4e-07	1.4e-06
ENSP00000366662	CA6	carbonic anhydrase 6 (CA6)	3.06423	9.41399	3.10921	0.00373977	0.00771167
ENSP00000265062	RAB7A	RAB7A, member RAS oncogene family (RAB7A)	3.04852	8.24638	6.00996	7.8e-07	5.69e-06
ENSP00000236671	CTSD	cathepsin D (CTSD)	3.00489	8.1218	3.48583	0.00135257	0.00313501
ENSP00000361305	ANXA11	annexin A11 (ANXA11)	2.96595	8.44328	4.95972	1.86e-05	8.17e-05
ENSP00000405573	GPI	glucose-6-phosphate isomerase (GPI)	2.96593	9.62248	2.3521	0.0244873	0.0406762
ENSP00000367263	AHNAK	AHNAK nucleoprotein (AHNAK)	2.96525	8.60493	2.58136	0.0142405	0.0251947
ENSP00000300026	PPIB	peptidylprolyl isomerase B (PPIB)	2.95009	8.83737	7.13569	2.72e-08	4.06e-07
ENSP00000348888	PIGR	polymeric immunoglobulin receptor (PIGR)	2.94198	13.3029	9.23961	7.14e-11	4.27e-09
ENSP00000263238	ACTR3	actin related protein 3 (ACTR3)	2.90552	8.61227	5.56747	2.97e-06	1.81e-05
ENSP00000374855	IGLC1	immunoglobulin lambda constant 1 (IGLC1)	2.90476	10.9077	3.39228	0.0017486	0.00390172
ENSP00000462171	MYL12A	myosin light chain 12A (MYL12A)	2.901	8.86812	7.31015	1.63e-08	2.86e-07
ENSP00000361883	CAP1	cyclase associated actin cytoskeleton regulatory protein 1 (CAP1)	2.86891	9.61481	5.97646	8.63e-07	6e-06
ENSP00000359100	AMY1A	amylase alpha 1A (AMY1A)	2.8677	13.3036	3.15909	0.00327738	0.00680511
ENSP00000300060	ANPEP	alanyl aminopeptidase, membrane (ANPEP)	2.86198	7.84322	4.52688	6.77e-05	0.000232559
ENSP00000167586	KRT14	keratin 14 (KRT14)	2.84263	8.74711	2.33056	0.025732	0.042043
ENSP00000364286	CAPZB	capping actin protein of muscle Z-line subunit beta (CAPZB)	2.83584	8.29013	4.41862	9.32e-05	0.000299703
ENSP00000378394	PSAP	prosaposin (PSAP)	2.83555	8.57049	6.83853	6.53e-08	6.98e-07
ENSP00000446955	MYL6	myosin light chain 6 (MYL6)	2.8211	9.49097	6.96837	4.45e-08	5.54e-07
ENSP00000320866	CALR	calreticulin (CALR)	2.81732	8.62571	3.27001	0.00243622	0.00520307
ENSP00000263867	CAPG	capping actin protein, gelsolin like (CAPG)	2.77727	8.66047	4.4779	7.82e-05	0.000259917
ENSP00000307940	EEF2	eukaryotic translation elongation factor 2 (EEF2)	2.76982	8.47231	4.01366	0.000304251	0.00086639
ENSP00000219022	OLFM4	olfactomedin 4 (OLFM4)	2.7542	8.67325	2.93277	0.00592136	0.0111351
ENSP00000253362	BPIFA2	BPI fold containing family A member 2 (BPIFA2)	2.70712	8.5819	2.83729	0.00755475	0.0139436
ENSP00000347872	VAT1	vesicle amine transport 1 (VAT1)	2.65879	8.30191	4.08867	0.0002449	0.000710922
ENSP00000361841	VCL	vinculin (VCL)	2.64816	8.69183	3.58622	0.00102389	0.00253012
ENSP00000328069	C6orf58	chromosome 6 open reading frame 58 (C6orf58)	2.63175	10.4456	4.28325	0.000138832	0.000432405
ENSP00000282050	ATP5F1A	ATP synthase F1 subunit alpha (ATP5F1A)	2.60473	7.03489	2.86979	0.0069565	0.013
ENSP00000370115	SERPINB1	serpin family B member 1 (SERPINB1)	2.57166	11.4338	6.52053	1.68e-07	1.53e-06
ENSP00000231751	LTF	lactotransferrin (LTF)	2.55228	14.0358	6.48059	1.9e-07	1.67e-06
ENSP00000367851	CYBB	cytochrome b-245 beta chain (CYBB)	2.54576	8.36599	3.93771	0.000378584	0.00105791
ENSP00000338934	EZR	ezrin (EZR)	2.53743	10.3795	4.22527	0.000164521	0.000507133
ENSP00000464636	LPO	lactoperoxidase (LPO)	2.52425	8.25096	2.26273	0.0300343	0.048281
ENSP00000257264	TCN1	transcobalamin 1 (TCN1)	2.48397	9.5675	4.12958	0.000217466	0.000643785
ENSP00000374981	IGHA2	immunoglobulin heavy constant alpha 2 (A2m marker) (IGHA2)	2.47927	10.0682	2.52347	0.0163686	0.0282903
ENSP00000331514	n/a	n/a	2.46127	13.3484	3.86251	0.000469524	0.00126475
ENSP00000359991	PGAM1	phosphoglycerate mutase 1 (PGAM1)	2.45983	8.46784	3.59888	0.000988375	0.0024627
ENSP00000264474	CSTA	cystatin A (CSTA)	2.45124	9.37578	3.69571	0.00075344	0.00190914
ENSP00000417773	TKT	transketolase (TKT)	2.43847	10.9464	5.54219	3.21e-06	1.88e-05
ENSP00000286713	STOM	stomatin (STOM)	2.43399	9.70316	3.54097	0.00116119	0.00279996
ENSP00000219150	CORO1A	coronin 1A (CORO1A)	2.41965	9.19145	4.16785	0.00019454	0.000586379
ENSP00000315299	CALML3	calmodulin like 3 (CALML3)	2.40706	7.40299	2.4754	0.0183533	0.0311798
ENSP00000299767	HSP90B1	heat shock protein 90 beta family member 1 (HSP90B1)	2.39698	8.93441	2.99375	0.00505853	0.00988563
ENSP00000296435	CAMP	cathelicidin antimicrobial peptide (CAMP)	2.37545	8.29123	3.41482	0.00164408	0.0037241
ENSP00000236826	MMP8	matrix metallopeptidase 8 (MMP8)	2.3664	8.97229	2.96952	0.00538614	0.0101928
ENSP00000452780	n/a	n/a	2.36458	9.31745	4.42561	9.13e-05	0.000296768
ENSP00000292432	HK3	hexokinase 3 (HK3)	2.30241	8.35194	4.10922	0.000230718	0.00067632
ENSP00000485659	MUC5AC	mucin 5AC, oligomeric mucus/gel-forming (MUC5AC)	2.29994	10.898	2.98113	0.00522668	0.0100824
ENSP00000356574	QSOX1	quiescin sulfhydryl oxidase 1 (QSOX1)	2.28292	9.00346	4.68834	4.19e-05	0.000156458
ENSP00000319281	BASP1	brain abundant membrane attached signal protein 1 (BASP1)	2.26584	9.02885	3.50187	0.00129395	0.00304638
ENSP00000228945	ARHGDIB	Rho GDP dissociation inhibitor beta (ARHGDIB)	2.19442	9.47993	3.09098	0.00392373	0.00798092
ENSP00000369538	GDI2	GDP dissociation inhibitor 2 (GDI2)	2.16205	9.50485	4.9017	2.21e-05	9.28e-05
ENSP00000316029	TLN1	talin 1 (TLN1)	2.13891	8.83996	2.78903	0.0085325	0.0154619
ENSP00000330074	H1-5	H1.5 linker histone, cluster member (H1-5)	2.10719	9.54359	3.56546	0.0010848	0.00265866
ENSP00000478870	IGHA2	immunoglobulin heavy constant alpha 2 (A2m marker) (IGHA2)	2.1009	9.09569	2.98231	0.00521073	0.0100824
ENSP00000300289	PDIA3	protein disulfide isomerase family A member 3 (PDIA3)	2.04292	9.35666	3.34715	0.00197738	0.00431559
ENSP00000260641	ACTR2	actin related protein 2 (ACTR2)	2.0251	8.45404	3.84484	0.000493791	0.00127453
ENSP00000342210	DMBT1	deleted in malignant brain tumors 1 (DMBT1)	1.99396	12.2746	5.98946	8.3e-07	5.91e-06
ENSP00000381448	CST3	cystatin C (CST3)	1.9904	8.70179	4.82959	2.74e-05	0.000110887
HIP000046027.1	n/a	n/a	1.97508	13.6531	2.82315	0.00782974	0.0142749
ENSP00000429150	CYRIB	CYFIP related Rac1 interactor B (CYRIB)	1.97066	7.69407	3.20972	0.00286387	0.00603026
ENSP00000357726	S100A12	S100 calcium binding protein A12 (S100A12)	1.91604	10.2827	3.01334	0.0048075	0.00946198
ENSP00000324173	HSPA5	heat shock protein family A (Hsp70) member 5 (HSPA5)	1.91289	9.75627	3.17455	0.00314539	0.00657673
ENSP00000364562	BPIFA1	BPI fold containing family A member 1 (BPIFA1)	1.89546	10.8044	3.85617	0.000478091	0.00126504
ENSP00000371715	ZG16B	zymogen granule protein 16B (ZG16B)	1.88475	10.9792	3.27606	0.00239681	0.00515572
ENSP00000364940	CLIC1	chloride intracellular channel 1 (CLIC1)	1.87895	8.94568	3.48957	0.00133869	0.00312711
ENSP00000379342	ANXA2	annexin A2 (ANXA2)	1.83945	10.5855	2.41805	0.0210071	0.0352872
ENSP00000253354	BPIFB1	BPI fold containing family B member 1 (BPIFB1)	1.82742	14.0116	5.02093	1.55e-05	6.9e-05
ENSP00000353408	MSN	moesin (MSN)	1.81862	10.1477	3.40961	0.00166772	0.00374925
ENSP00000296503	HMGB2	high mobility group box 2 (HMGB2)	1.798	8.55572	2.29747	0.0277561	0.0451037
ENSP00000376763	CLTC	clathrin heavy chain (CLTC)	1.75898	9.38498	3.86684	0.00046375	0.00126056
ENSP00000261267	LYZ	lysozyme (LYZ)	1.74606	12.4927	5.51559	3.47e-06	1.96e-05
ENSP00000342082	SLPI	secretory leukocyte peptidase inhibitor (SLPI)	1.71851	8.9242	3.51822	0.00123674	0.0029348
ENSP00000351777	VCP	valosin containing protein (VCP)	1.71808	8.99547	3.01812	0.00474799	0.00946198
ENSP00000261366	LMNB1	lamin B1 (LMNB1)	1.69348	8.26111	2.59061	0.0139247	0.0249311
ENSP00000193403	ACTN1	actinin alpha 1 (ACTN1)	1.53249	10.8041	2.61343	0.0131741	0.0237292
ENSP00000364802	HSPA1A	heat shock protein family A (Hsp70) member 1A (HSPA1A)	1.52226	10.5601	3.0939	0.00389369	0.00797405
ENSP00000254801	JCHAIN	joining chain of multimeric IgA and IgM (JCHAIN)	1.46363	10.941	2.27018	0.0295318	0.0477298
ENSP00000395337	LDHA	lactate dehydrogenase A (LDHA)	1.44719	10.2531	4.0017	0.000314927	0.000888333
ENSP00000234590	ENO1	enolase 1 (ENO1)	1.42735	11.283	5.33646	5.97e-06	3.02e-05
ENSP00000224237	VIM	vimentin (VIM)	1.37624	11.3484	3.84544	0.000492948	0.00127453
ENSP00000257497	ANXA1	annexin A1 (ANXA1)	1.35784	12.2047	3.67197	0.000805457	0.0020238
ENSP00000321259	TALDO1	transaldolase 1 (TALDO1)	1.27446	9.9255	3.01972	0.00472836	0.00946198
ENSP00000357727	S100A9	S100 calcium binding protein A9 (S100A9)	1.1876	13.7669	3.3554	0.00193353	0.00425093
ENSP00000296511	ANXA5	annexin A5 (ANXA5)	1.16737	10.0584	2.54338	0.0156057	0.0272872
ENSP00000225655	PFN1	profilin 1 (PFN1)	1.10832	11.022	3.42042	0.00161906	0.00369542
ENSP00000374989	IGHA1	immunoglobulin heavy constant alpha 1 (IGHA1)	1.09398	14.2471	5.20364	8.91e-06	4.3e-05
ENSP00000291009	PIP	prolactin induced protein (PIP)	1.08971	11.7751	3.01313	0.00481011	0.00946198
ENSP00000357721	S100A8	S100 calcium binding protein A8 (S100A8)	1.047	13.0269	3.08342	0.0040025	0.00808614
ENSP00000379386	LDHB	lactate dehydrogenase B (LDHB)	-1.22543	9.65881	-4.01721	0.000301149	0.000865804
ENSP00000245907	C3	complement C3 (C3)	-1.27558	13.8555	-5.48431	3.82e-06	2.08e-05
ENSP00000410815	n/a	Complement factor B (B4E1Z4_HUMAN)	-1.30888	9.20602	-2.39539	0.0221489	0.0369974
ENSP00000310861	KRT2	keratin 2 (KRT2)	-1.40044	8.99149	-2.25881	0.0303014	0.0484498
ENSP00000237014	TTR	transthyretin (TTR)	-1.4173	10.8856	-4.7935	3.06e-05	0.000120288
ENSP00000295897	ALB	albumin (ALB)	-1.42317	16.0586	-4.45717	8.32e-05	0.000273317
ENSP00000342026	PRDX6	peroxiredoxin 6 (PRDX6)	-1.46195	9.9311	-4.16509	0.000196113	0.000586379
ENSP00000226218	VTN	vitronectin (VTN)	-1.46339	8.94357	-2.97514	0.00530841	0.0101225
ENSP00000356399	CFH	complement factor H (CFH)	-1.46365	10.2091	-4.67647	4.34e-05	0.000160094
ENSP00000447566	KRT8	keratin 8 (KRT8)	-1.53801	9.14686	-2.86012	0.00712972	0.0132409
ENSP00000356671	SERPINC1	serpin family C member 1 (SERPINC1)	-1.58064	11.2561	-6.15668	5.02e-07	3.87e-06
ENSP00000278407	SERPING1	serpin family G member 1 (SERPING1)	-1.61811	11.2178	-6.18825	4.56e-07	3.69e-06
ENSP00000374987	IGHG2	immunoglobulin heavy constant gamma 2 (G2m marker) (IGHG2)	-1.7126	12.0385	-5.05114	1.41e-05	6.39e-05
ENSP00000376795	SERPINA3	serpin family A member 3 (SERPINA3)	-1.7792	12.5241	-4.93033	2.03e-05	8.79e-05
ENSP00000308938	PLG	plasminogen (PLG)	-1.88936	7.83367	-2.34287	0.0250138	0.0410941
ENSP00000265983	HPX	hemopexin (HPX)	-2.05386	11.7471	-7.69868	5.27e-09	1.21e-07
ENSP00000355627	AGT	angiotensinogen (AGT)	-2.08841	9.07866	-4.90112	2.21e-05	9.28e-05
ENSP00000252486	APOE	apolipoprotein E (APOE)	-2.1611	8.34305	-4.50542	7.21e-05	0.000242264
ENSP00000394423	FN1	fibronectin 1 (FN1)	-2.1678	10.0196	-2.43594	0.0201442	0.0340288
ENSP00000241052	CAT	catalase (CAT)	-2.19442	11.1403	-4.84752	2.6e-05	0.00010653
ENSP00000394936	ORM2	orosomucoid 2 (ORM2)	-2.3261	10.1564	-5.55554	3.08e-06	1.84e-05
ENSP00000263100	A1BG	alpha-1-B glycoprotein (A1BG)	-2.33626	10.2949	-8.87615	1.92e-10	6.43e-09
ENSP00000223642	C5	complement C5 (C5)	-2.41051	7.79217	-2.53305	0.0159971	0.027809
ENSP00000226355	AFM	afamin (AFM)	-2.47047	7.25156	-3.52695	0.00120721	0.00288764
ENSP00000232003	HRG	histidine rich glycoprotein (HRG)	-2.50461	9.49674	-5.81015	1.43e-06	9.27e-06
ENSP00000364469	APOA1	apolipoprotein A1 (APOA1)	-2.52418	11.8337	-4.51616	6.99e-05	0.000237345
ENSP00000393887	AHSG	alpha 2-HS glycoprotein (AHSG)	-2.59413	8.47893	-4.76644	3.32e-05	0.000128736
ENSP00000356037	C4BPA	complement component 4 binding protein alpha (C4BPA)	-2.71315	8.75521	-4.73865	3.6e-05	0.000137585
ENSP00000390299	SERPINA1	serpin family A member 1 (SERPINA1)	-2.75285	14.2863	-9.62453	2.56e-11	2.55e-09
ENSP00000302621	LRG1	leucine rich alpha-2-glycoprotein 1 (LRG1)	-2.82862	9.83765	-8.91073	1.74e-10	6.43e-09
ENSP00000215727	SERPIND1	serpin family D member 1 (SERPIND1)	-2.92136	7.83172	-4.38882	0.000101784	0.000323759
ENSP00000465883	CAPS	calcyphosine (CAPS)	-2.93074	8.20436	-5.10503	1.2e-05	5.6e-05
ENSP00000259396	ORM1	orosomucoid 1 (ORM1)	-3.0566	11.6135	-5.45047	4.23e-06	2.26e-05
ENSP00000351190	ITIH2	inter-alpha-trypsin inhibitor heavy chain 2 (ITIH2)	-3.14356	8.78914	-6.15448	5.05e-07	3.87e-06
ENSP00000323929	A2M	alpha-2-macroglobulin (A2M)	-3.40279	13.0464	-7.1955	2.28e-08	3.59e-07
ENSP00000273283	ITIH1	inter-alpha-trypsin inhibitor heavy chain 1 (ITIH1)	-3.54021	8.26507	-5.11865	1.15e-05	5.46e-05
ENSP00000356969	APOA2	apolipoprotein A2 (APOA2)	-3.57796	8.10827	-5.77819	1.57e-06	9.99e-06
ENSP00000266718	LUM	lumican (LUM)	-3.57805	7.00108	-7.11695	2.87e-08	4.09e-07
HIP000046082.1	n/a	n/a	-3.5899	10.5215	-4.62409	5.07e-05	0.000182619
ENSP00000306361	n/a	n/a	-3.74056	11.3552	-8.8147	2.27e-10	6.7e-09
ENSP00000371493	SERPINF2	serpin family F member 2 (SERPINF2)	-3.94412	6.887	-8.78474	2.47e-10	6.7e-09
ENSP00000266041	ITIH4	inter-alpha-trypsin inhibitor heavy chain 4 (ITIH4)	-4.18623	10.0895	-7.2689	1.84e-08	3.05e-07
ENSP00000348170	HP	haptoglobin (HP)	-4.24734	11.3212	-3.89315	0.000430151	0.00117996
ENSP00000301522	PRDX2	peroxiredoxin 2 (PRDX2)	-4.44111	9.65222	-4.73562	3.64e-05	0.000137585
ENSP00000490253	IGHM	immunoglobulin heavy constant mu (IGHM)	-4.65253	10.6451	-2.97465	0.00531516	0.0101225
ENSP00000263368	BLVRB	biliverdin reductase B (BLVRB)	-4.70422	7.88112	-4.34762	0.000114917	0.000361685
ENSP00000380899	HBA1	hemoglobin subunit alpha 1 (HBA1)	-5.01338	8.16214	-5.29482	6.77e-06	3.37e-05
ENSP00000285379	CA2	carbonic anhydrase 2 (CA2)	-5.03682	8.7669	-5.05783	1.38e-05	6.36e-05
ENSP00000479637	n/a	n/a	-5.35535	6.64767	-7.02065	3.81e-08	5.18e-07
ENSP00000333994	HBB	hemoglobin subunit beta (HBB)	-6.15564	13.6683	-5.53357	3.29e-06	1.89e-05
ENSP00000292901	HBD	hemoglobin subunit delta (HBD)	-6.2427	7.28241	-6.5583	1.5e-07	1.41e-06
ENSP00000369654	n/a	n/a	-6.26731	8.79885	-4.66992	4.42e-05	0.000161259
ENSP00000322421	HBA1	hemoglobin subunit alpha 1 (HBA1)	-6.57695	13.3643	-5.48495	3.81e-06	2.08e-05
ENSP00000430656	CA1	carbonic anhydrase 1 (CA1)	-7.35674	9.32678	-4.80095	2.99e-05	0.000119206

## Sheet: Table_S7
Table S7: Gene Ontology enrichment analysis of DAPs in TB vs. non-TB sputa with low CP. Abbreviations: DAPs: differentially abundant proteins. FDR: false discovery rate. BP: biological process. CC: cellular component. MF: molecular function.
Category	ID	Term	Genes	FDR
CC	GO:0070062	extracellular exosome	ENSP00000394423, ENSP00000356671, ENSP00000260641, ENSP00000357123, ENSP00000356399, ENSP00000263238, ENSP00000226218, ENSP00000351777, ENSP00000234590, ENSP00000447566, ENSP00000273283, ENSP00000300060, ENSP00000376795, ENSP00000348888, ENSP00000254801, ENSP00000379386, ENSP00000342026, ENSP00000466090, ENSP00000320866, ENSP00000364286, ENSP00000225655, ENSP00000263867, ENSP00000355627, ENSP0000…	5.12715e-130
CC	GO:0005576	extracellular region	ENSP00000394423, ENSP00000356671, ENSP00000260641, ENSP00000357123, ENSP00000356399, ENSP00000356037, ENSP00000226218, ENSP00000351777, ENSP00000273283, ENSP00000376795, ENSP00000254801, ENSP00000342026, ENSP00000466090, ENSP00000320866, ENSP00000364562, ENSP00000355627, ENSP00000371493, ENSP00000296435, ENSP00000241052, ENSP00000263100, ENSP00000252699, ENSP00000236826, ENSP00000307940, ENSP0000…	1.45414e-50
CC	GO:0005615	extracellular space	ENSP00000262865, ENSP00000359100, ENSP00000394423, ENSP00000253354, ENSP00000356671, ENSP00000286713, ENSP00000356399, ENSP00000374855, ENSP00000333994, ENSP00000356037, ENSP00000357721, ENSP00000226218, ENSP00000234590, ENSP00000348170, ENSP00000357727, ENSP00000300060, ENSP00000376795, ENSP00000348888, ENSP00000254801, ENSP00000379342, ENSP00000193403, ENSP00000342026, ENSP00000466090, ENSP0000…	1.87618e-50
CC	GO:0072562	blood microparticle	ENSP00000323929, ENSP00000252486, ENSP00000490253, ENSP00000356671, ENSP00000394423, ENSP00000226355, ENSP00000286713, ENSP00000259396, ENSP00000356399, ENSP00000374855, ENSP00000333994, ENSP00000356037, ENSP00000245907, ENSP00000226218, ENSP00000348170, ENSP00000273283, ENSP00000295897, ENSP00000376795, ENSP00000254801, ENSP00000292901, ENSP00000266041, ENSP00000351190, ENSP00000232003, ENSP0000…	1.64842e-48
CC	GO:0062023	collagen-containing extracellular matrix	ENSP00000323929, ENSP00000257497, ENSP00000252486, ENSP00000356671, ENSP00000394423, ENSP00000259396, ENSP00000334983, ENSP00000370115, ENSP00000236671, ENSP00000357721, ENSP00000226218, ENSP00000273283, ENSP00000357727, ENSP00000342082, ENSP00000376795, ENSP00000361305, ENSP00000378394, ENSP00000361405, ENSP00000379342, ENSP00000266041, ENSP00000466090, ENSP00000351190, ENSP00000232003, ENSP0000…	5.98324e-31
CC	GO:0031093	platelet alpha granule lumen	ENSP00000232003, ENSP00000323929, ENSP00000393887, ENSP00000394423, ENSP00000390299, ENSP00000356574, ENSP00000259396, ENSP00000394936, ENSP00000371493, ENSP00000295897, ENSP00000263100, ENSP00000478870, ENSP00000374981, ENSP00000376795, ENSP00000429150, ENSP00000308938, ENSP00000252699, ENSP00000278407, ENSP00000193403	1.81681e-19
CC	GO:0005925	focal adhesion	ENSP00000257497, ENSP00000361883, ENSP00000260641, ENSP00000263238, ENSP00000367263, ENSP00000224237, ENSP00000324173, ENSP00000193403, ENSP00000268182, ENSP00000300026, ENSP00000327801, ENSP00000300289, ENSP00000361841, ENSP00000369538, ENSP00000320866, ENSP00000381581, ENSP00000338934, ENSP00000225655, ENSP00000353408, ENSP00000216181, ENSP00000316029, ENSP00000353467, ENSP00000376763, ENSP0000…	5.40229e-19
CC	GO:0035578	azurophil granule lumen	ENSP00000369538, ENSP00000233997, ENSP00000361883, ENSP00000262865, ENSP00000225275, ENSP00000394842, ENSP00000261267, ENSP00000357123, ENSP00000260641, ENSP00000237014, ENSP00000245907, ENSP00000351777, ENSP00000394936, ENSP00000347872, ENSP00000376795, ENSP00000216336, ENSP00000379342, ENSP00000342026, ENSP00000466090	8.98946e-19
CC	GO:0035580	specific granule lumen	ENSP00000231751, ENSP00000262865, ENSP00000261267, ENSP00000356574, ENSP00000259396, ENSP00000236671, ENSP00000257264, ENSP00000348170, ENSP00000394936, ENSP00000302621, ENSP00000296435, ENSP00000342082, ENSP00000219022, ENSP00000362108, ENSP00000361841, ENSP00000466090, ENSP00000236826	1.36903e-18
CC	GO:1904813	ficolin-1-rich granule lumen	ENSP00000359991, ENSP00000357123, ENSP00000228740, ENSP00000260641, ENSP00000390299, ENSP00000334983, ENSP00000333994, ENSP00000236671, ENSP00000405573, ENSP00000351777, ENSP00000302621, ENSP00000241052, ENSP00000292432, ENSP00000263100, ENSP00000361405, ENSP00000361841, ENSP00000364802, ENSP00000381448, ENSP00000307940	3.27628e-16
CC	GO:1904724	tertiary granule lumen	ENSP00000231751, ENSP00000261267, ENSP00000228740, ENSP00000356574, ENSP00000259396, ENSP00000333994, ENSP00000236671, ENSP00000257264, ENSP00000348170, ENSP00000302621, ENSP00000296435, ENSP00000219022, ENSP00000361405, ENSP00000236826, ENSP00000381448	3.27628e-16
CC	GO:0034774	secretory granule lumen	ENSP00000369538, ENSP00000393887, ENSP00000359991, ENSP00000334983, ENSP00000370115, ENSP00000357721, ENSP00000245907, ENSP00000405573, ENSP00000351777, ENSP00000357726, ENSP00000357727, ENSP00000241052, ENSP00000292432, ENSP00000263100, ENSP00000376795, ENSP00000364469, ENSP00000361841, ENSP00000307940	1.94863e-15
CC	GO:0031982	vesicle	ENSP00000369538, ENSP00000364940, ENSP00000257497, ENSP00000286713, ENSP00000465883, ENSP00000334983, ENSP00000338934, ENSP00000446955, ENSP00000367263, ENSP00000353408, ENSP00000296435, ENSP00000319281, ENSP00000426090, ENSP00000379342, ENSP00000364802, ENSP00000381008, ENSP00000417773, ENSP00000305731, ENSP00000381448	3.19628e-14
MF	GO:0004867	serine-type endopeptidase inhibitor activity	ENSP00000232003, ENSP00000323929, ENSP00000215727, ENSP00000356671, ENSP00000390299, ENSP00000370115, ENSP00000355627, ENSP00000273283, ENSP00000371493, ENSP00000342082, ENSP00000478870, ENSP00000374981, ENSP00000376795, ENSP00000278407, ENSP00000379342, ENSP00000266041, ENSP00000351190	1.43686e-11
CC	GO:0005788	endoplasmic reticulum lumen	ENSP00000320866, ENSP00000215727, ENSP00000393887, ENSP00000252486, ENSP00000356671, ENSP00000394423, ENSP00000390299, ENSP00000356574, ENSP00000424063, ENSP00000245907, ENSP00000295897, ENSP00000356969, ENSP00000299767, ENSP00000324173, ENSP00000278407, ENSP00000300026, ENSP00000327801, ENSP00000300289, ENSP00000364469, ENSP00000351190, ENSP00000381448	3.13605e-11
MF	GO:0004866	endopeptidase inhibitor activity	ENSP00000371493, ENSP00000323929, ENSP00000215727, ENSP00000393887, ENSP00000342082, ENSP00000478870, ENSP00000223642, ENSP00000374981, ENSP00000245907, ENSP00000266041, ENSP00000351190, ENSP00000381448	6.6345e-10
CC	GO:0042470	melanosome	ENSP00000252486, ENSP00000286713, ENSP00000236671, ENSP00000263867, ENSP00000376763, ENSP00000299767, ENSP00000324173, ENSP00000346550, ENSP00000361305, ENSP00000379342, ENSP00000300026, ENSP00000327801, ENSP00000300289	7.09083e-10
BP	GO:0006953	acute-phase response	ENSP00000371493, ENSP00000323929, ENSP00000393887, ENSP00000478870, ENSP00000394423, ENSP00000390299, ENSP00000374981, ENSP00000376795, ENSP00000259396, ENSP00000266041, ENSP00000348170, ENSP00000394936	1.30347e-09
CC	GO:0071682	endocytic vesicle lumen	ENSP00000380899, ENSP00000320866, ENSP00000252486, ENSP00000265983, ENSP00000299767, ENSP00000333994, ENSP00000364469, ENSP00000348170, ENSP00000322421	2.35864e-09
MF	GO:0045296	cadherin binding	ENSP00000364940, ENSP00000364286, ENSP00000334983, ENSP00000338934, ENSP00000395337, ENSP00000225655, ENSP00000367263, ENSP00000263867, ENSP00000234590, ENSP00000216181, ENSP00000316029, ENSP00000353467, ENSP00000426090, ENSP00000219022, ENSP00000324173, ENSP00000268182, ENSP00000342026, ENSP00000361841, ENSP00000364802, ENSP00000307940	6.21531e-09
MF	GO:0048306	calcium-dependent protein binding	ENSP00000323929, ENSP00000264908, ENSP00000257497, ENSP00000357721, ENSP00000357726, ENSP00000357727, ENSP00000478870, ENSP00000346550, ENSP00000374981, ENSP00000361305, ENSP00000342210, ENSP00000379342, ENSP00000271835	1.16903e-08
MF	GO:0002020	protease binding	ENSP00000323929, ENSP00000356671, ENSP00000394423, ENSP00000390299, ENSP00000371493, ENSP00000264474, ENSP00000478870, ENSP00000374981, ENSP00000308938, ENSP00000378394, ENSP00000282050, ENSP00000379342, ENSP00000466090, ENSP00000381448	1.94438e-08
BP	GO:0019731	antibacterial humoral response	ENSP00000231751, ENSP00000233997, ENSP00000262865, ENSP00000490253, ENSP00000364562, ENSP00000374987, ENSP00000374989, ENSP00000296435, ENSP00000342082, ENSP00000478870, ENSP00000374981, ENSP00000254801, ENSP00000216336	2.74226e-08
MF	GO:0005509	calcium ion binding	ENSP00000257497, ENSP00000264908, ENSP00000394842, ENSP00000359100, ENSP00000424063, ENSP00000446955, ENSP00000357721, ENSP00000273283, ENSP00000357726, ENSP00000357727, ENSP00000324173, ENSP00000361305, ENSP00000193403, ENSP00000379342, ENSP00000268182, ENSP00000315299, ENSP00000320866, ENSP00000462171, ENSP00000381581, ENSP00000465883, ENSP00000370867, ENSP00000296511, ENSP00000299767, ENSP0000…	8.47182e-08
MF	GO:0051015	actin filament binding	ENSP00000364286, ENSP00000381581, ENSP00000260641, ENSP00000219150, ENSP00000338934, ENSP00000263238, ENSP00000263867, ENSP00000216181, ENSP00000316029, ENSP00000353467, ENSP00000327137, ENSP00000252699, ENSP00000193403, ENSP00000268182, ENSP00000361841	3.67159e-07
CC	GO:0005903	brush border	ENSP00000353467, ENSP00000364940, ENSP00000364286, ENSP00000338934, ENSP00000263238, ENSP00000446955, ENSP00000193403, ENSP00000361841, ENSP00000216181	3.82131e-07
CC	GO:0005829	cytosol	ENSP00000286713, ENSP00000357123, ENSP00000260641, ENSP00000333994, ENSP00000446955, ENSP00000263238, ENSP00000357721, ENSP00000224237, ENSP00000351777, ENSP00000234590, ENSP00000447566, ENSP00000357726, ENSP00000357727, ENSP00000270776, ENSP00000361305, ENSP00000379342, ENSP00000193403, ENSP00000379386, ENSP00000300026, ENSP00000342026, ENSP00000466090, ENSP00000369538, ENSP00000320866, ENSP0000…	5.04331e-07
BP	GO:0006958	complement activation, classical pathway	ENSP00000478870, ENSP00000223642, ENSP00000490253, ENSP00000374981, ENSP00000410815, ENSP00000374987, ENSP00000356037, ENSP00000278407, ENSP00000245907, ENSP00000374989	2.28308e-06
MF	GO:0005200	structural constituent of cytoskeleton	ENSP00000327137, ENSP00000369317, ENSP00000260641, ENSP00000261366, ENSP00000263238, ENSP00000353408, ENSP00000224237, ENSP00000301653, ENSP00000167586, ENSP00000316029, ENSP00000310861	2.46848e-06
CC	GO:0005856	cytoskeleton	ENSP00000364286, ENSP00000286713, ENSP00000260641, ENSP00000219150, ENSP00000338934, ENSP00000263238, ENSP00000225655, ENSP00000357721, ENSP00000353408, ENSP00000224237, ENSP00000228945, ENSP00000167586, ENSP00000316029, ENSP00000357726, ENSP00000357727, ENSP00000319281, ENSP00000246635, ENSP00000327801, ENSP00000361841, ENSP00000301653	5.6056e-06
BP	GO:0034975	protein folding in endoplasmic reticulum	ENSP00000320866, ENSP00000299767, ENSP00000324173, ENSP00000424063, ENSP00000327801, ENSP00000300289	5.67023e-06
MF	GO:0003779	actin binding	ENSP00000361883, ENSP00000364286, ENSP00000381581, ENSP00000260641, ENSP00000219150, ENSP00000338934, ENSP00000263238, ENSP00000225655, ENSP00000353408, ENSP00000216181, ENSP00000327137, ENSP00000252699, ENSP00000291009, ENSP00000193403, ENSP00000327801, ENSP00000361841	1.74291e-05
MF	GO:0008201	heparin binding	ENSP00000231751, ENSP00000232003, ENSP00000233997, ENSP00000215727, ENSP00000252486, ENSP00000225275, ENSP00000356671, ENSP00000394423, ENSP00000356399, ENSP00000216336, ENSP00000226218, ENSP00000466090	1.77872e-05
MF	GO:0005515	protein binding	ENSP00000394423, ENSP00000356671, ENSP00000260641, ENSP00000357123, ENSP00000356399, ENSP00000263238, ENSP00000356037, ENSP00000226218, ENSP00000351777, ENSP00000234590, ENSP00000447566, ENSP00000273283, ENSP00000376795, ENSP00000379386, ENSP00000342026, ENSP00000466090, ENSP00000320866, ENSP00000364286, ENSP00000364562, ENSP00000225655, ENSP00000263867, ENSP00000355627, ENSP00000327137, ENSP0000…	2.19759e-05
BP	GO:0045087	innate immune response	ENSP00000231751, ENSP00000257497, ENSP00000367851, ENSP00000262865, ENSP00000490253, ENSP00000364562, ENSP00000219150, ENSP00000410815, ENSP00000356037, ENSP00000357721, ENSP00000357726, ENSP00000296503, ENSP00000357727, ENSP00000296435, ENSP00000342082, ENSP00000223642, ENSP00000254801, ENSP00000362108, ENSP00000278407, ENSP00000342210, ENSP00000301653	2.28682e-05
BP	GO:0042744	hydrogen peroxide catabolic process	ENSP00000380899, ENSP00000464636, ENSP00000241052, ENSP00000225275, ENSP00000333994, ENSP00000292901, ENSP00000301522, ENSP00000322421	2.28682e-05
MF	GO:0016209	antioxidant activity	ENSP00000295897, ENSP00000357727, ENSP00000241052, ENSP00000252486, ENSP00000301522, ENSP00000348170	2.47509e-05
BP	GO:0070527	platelet aggregation	ENSP00000353467, ENSP00000364940, ENSP00000462171, ENSP00000333994, ENSP00000361841, ENSP00000300289, ENSP00000216181, ENSP00000316029	3.1923e-05
BP	GO:0098869	cellular oxidant detoxification	ENSP00000380899, ENSP00000295897, ENSP00000357727, ENSP00000464636, ENSP00000252486, ENSP00000333994, ENSP00000292901, ENSP00000342026, ENSP00000348170, ENSP00000322421	3.48503e-05
BP	GO:0042742	defense response to bacterium	ENSP00000357726, ENSP00000357727, ENSP00000296435, ENSP00000264908, ENSP00000253362, ENSP00000464636, ENSP00000225275, ENSP00000261267, ENSP00000362108, ENSP00000357721, ENSP00000466090, ENSP00000348170	3.48503e-05
CC	GO:0042581	specific granule	ENSP00000231751, ENSP00000296435, ENSP00000264908, ENSP00000219022, ENSP00000361305	3.59419e-05
CC	GO:0032991	protein-containing complex	ENSP00000231751, ENSP00000219150, ENSP00000338934, ENSP00000245907, ENSP00000351777, ENSP00000370867, ENSP00000216181, ENSP00000296503, ENSP00000376763, ENSP00000295897, ENSP00000241052, ENSP00000219022, ENSP00000299767, ENSP00000272102, ENSP00000324173, ENSP00000252699, ENSP00000300026, ENSP00000327801, ENSP00000361841, ENSP00000364802	4.73104e-05
CC	GO:0015629	actin cytoskeleton	ENSP00000364286, ENSP00000381581, ENSP00000260641, ENSP00000338934, ENSP00000263238, ENSP00000367263, ENSP00000263867, ENSP00000216181, ENSP00000353467, ENSP00000327137, ENSP00000252699, ENSP00000193403, ENSP00000268182	5.69577e-05
CC	GO:0071751	secretory IgA immunoglobulin complex	ENSP00000478870, ENSP00000374981, ENSP00000348888, ENSP00000254801, ENSP00000374989	5.69577e-05
CC	GO:0005737	cytoplasm	ENSP00000262865, ENSP00000260641, ENSP00000263238, ENSP00000357721, ENSP00000224237, ENSP00000351777, ENSP00000234590, ENSP00000447566, ENSP00000357726, ENSP00000357727, ENSP00000300060, ENSP00000361305, ENSP00000379342, ENSP00000193403, ENSP00000379386, ENSP00000300026, ENSP00000342026, ENSP00000466090, ENSP00000369538, ENSP00000320866, ENSP00000219150, ENSP00000338934, ENSP00000225655, ENSP0000…	7.95644e-05
CC	GO:0009986	cell surface	ENSP00000231751, ENSP00000232003, ENSP00000320866, ENSP00000257497, ENSP00000490253, ENSP00000245907, ENSP00000353408, ENSP00000234590, ENSP00000216181, ENSP00000316029, ENSP00000371493, ENSP00000426090, ENSP00000380950, ENSP00000324173, ENSP00000308938, ENSP00000282050, ENSP00000379342, ENSP00000300289, ENSP00000466090	8.43501e-05
CC	GO:0001533	cornified envelope	ENSP00000295367, ENSP00000264474, ENSP00000257497, ENSP00000379342, ENSP00000301653, ENSP00000167586, ENSP00000310861	9.01743e-05
CC	GO:0012506	vesicle membrane	ENSP00000264908, ENSP00000296511, ENSP00000257497, ENSP00000346550, ENSP00000361305, ENSP00000379342	0.000127058
MF	GO:0044548	S100 protein binding	ENSP00000361305, ENSP00000338934, ENSP00000367263, ENSP00000268182, ENSP00000379342	0.000137166
CC	GO:0005882	intermediate filament	ENSP00000369317, ENSP00000246635, ENSP00000261366, ENSP00000306261, ENSP00000224237, ENSP00000301653, ENSP00000167586, ENSP00000310861, ENSP00000447566	0.00014451
CC	GO:0045335	phagocytic vesicle	ENSP00000367851, ENSP00000361305, ENSP00000219150, ENSP00000224237, ENSP00000265062, ENSP00000300289, ENSP00000466090	0.000272212
MF	GO:0005178	integrin binding	ENSP00000320866, ENSP00000381581, ENSP00000380950, ENSP00000394423, ENSP00000252699, ENSP00000193403, ENSP00000226218, ENSP00000327801, ENSP00000216181, ENSP00000316029	0.000284844
MF	GO:0001786	phosphatidylserine binding	ENSP00000264908, ENSP00000296511, ENSP00000257497, ENSP00000346550, ENSP00000361305, ENSP00000379342, ENSP00000316029	0.000284844
BP	GO:0061844	antimicrobial humoral immune response mediated by antimicrobial peptide	ENSP00000231751, ENSP00000357726, ENSP00000357727, ENSP00000232003, ENSP00000296435, ENSP00000369317, ENSP00000262865, ENSP00000364562, ENSP00000342210, ENSP00000427594	0.000293747
MF	GO:0004601	peroxidase activity	ENSP00000380899, ENSP00000225275, ENSP00000333994, ENSP00000292901, ENSP00000301522, ENSP00000342026, ENSP00000322421	0.00030917
BP	GO:0050829	defense response to Gram-negative bacterium	ENSP00000231751, ENSP00000296503, ENSP00000296435, ENSP00000233997, ENSP00000262865, ENSP00000490253, ENSP00000261267, ENSP00000216336, ENSP00000342210	0.000313495
MF	GO:0004869	cysteine-type endopeptidase inhibitor activity	ENSP00000231751, ENSP00000232003, ENSP00000264474, ENSP00000393887, ENSP00000305731, ENSP00000381448	0.000334073
MF	GO:0008289	lipid binding	ENSP00000295897, ENSP00000356969, ENSP00000253362, ENSP00000257497, ENSP00000252486, ENSP00000262865, ENSP00000253354, ENSP00000364562, ENSP00000346550, ENSP00000351777, ENSP00000364469	0.000351146
MF	GO:0034987	immunoglobulin receptor binding	ENSP00000478870, ENSP00000490253, ENSP00000374981, ENSP00000254801, ENSP00000374987, ENSP00000374989	0.000351146
MF	GO:0019904	protein domain specific binding	ENSP00000296503, ENSP00000319281, ENSP00000272102, ENSP00000308938, ENSP00000324173, ENSP00000338934, ENSP00000268182, ENSP00000263867, ENSP00000224237, ENSP00000351777, ENSP00000216181	0.000377068
MF	GO:0042802	identical protein binding	ENSP00000323929, ENSP00000252486, ENSP00000356671, ENSP00000394423, ENSP00000286713, ENSP00000356399, ENSP00000395337, ENSP00000367263, ENSP00000224237, ENSP00000226218, ENSP00000351777, ENSP00000357726, ENSP00000295897, ENSP00000378394, ENSP00000361405, ENSP00000379386, ENSP00000379342, ENSP00000300289, ENSP00000342026, ENSP00000381581, ENSP00000390299, ENSP00000261267, ENSP00000237014, ENSP0000…	0.000436294
CC	GO:0042571	immunoglobulin complex, circulating	ENSP00000478870, ENSP00000490253, ENSP00000374981, ENSP00000374987, ENSP00000374989	0.00050844
CC	GO:0034663	endoplasmic reticulum chaperone complex	ENSP00000299767, ENSP00000324173, ENSP00000300026, ENSP00000327801	0.000672488
MF	GO:0004252	serine-type endopeptidase activity	ENSP00000231751, ENSP00000233997, ENSP00000308938, ENSP00000410815, ENSP00000361405, ENSP00000216336, ENSP00000466090, ENSP00000348170, ENSP00000236826, ENSP00000301420	0.000775846
MF	GO:0048018	receptor ligand activity	ENSP00000356969, ENSP00000252486, ENSP00000394423, ENSP00000216336, ENSP00000245907, ENSP00000355627, ENSP00000364469, ENSP00000364802	0.000858122
BP	GO:0035987	endodermal cell differentiation	ENSP00000380950, ENSP00000394423, ENSP00000361405, ENSP00000226218, ENSP00000216181, ENSP00000236826	0.000970464
CC	GO:0031838	haptoglobin-hemoglobin complex	ENSP00000380899, ENSP00000333994, ENSP00000292901, ENSP00000348170, ENSP00000322421	0.0011157
CC	GO:0045095	keratin filament	ENSP00000369317, ENSP00000246635, ENSP00000306261, ENSP00000301653, ENSP00000167586, ENSP00000310861, ENSP00000447566	0.00118704
CC	GO:0001726	ruffle	ENSP00000381581, ENSP00000338934, ENSP00000193403, ENSP00000268182, ENSP00000263867, ENSP00000216181, ENSP00000316029	0.00118704
BP	GO:0050832	defense response to fungus	ENSP00000357726, ENSP00000357727, ENSP00000232003, ENSP00000225275, ENSP00000216336, ENSP00000357721	0.00119699
CC	GO:0005884	actin filament	ENSP00000353467, ENSP00000257497, ENSP00000381581, ENSP00000219150, ENSP00000338934, ENSP00000193403, ENSP00000268182	0.00121852
MF	GO:0003723	RNA binding	ENSP00000424063, ENSP00000334983, ENSP00000356037, ENSP00000367263, ENSP00000224237, ENSP00000351777, ENSP00000234590, ENSP00000296503, ENSP00000361305, ENSP00000282050, ENSP00000379342, ENSP00000300026, ENSP00000327801, ENSP00000300289, ENSP00000369538, ENSP00000320866, ENSP00000330074, ENSP00000228740, ENSP00000219150, ENSP00000338934, ENSP00000225655, ENSP00000216181, ENSP00000353467, ENSP0000…	0.00132246
MF	GO:0005544	calcium-dependent phospholipid binding	ENSP00000264908, ENSP00000296511, ENSP00000257497, ENSP00000346550, ENSP00000361305, ENSP00000379342	0.0013333
MF	GO:0050786	RAGE receptor binding	ENSP00000357726, ENSP00000296503, ENSP00000357727, ENSP00000357721	0.0013333
CC	GO:0071752	secretory dimeric IgA immunoglobulin complex	ENSP00000478870, ENSP00000374981, ENSP00000254801, ENSP00000374989	0.00136022
BP	GO:0042730	fibrinolysis	ENSP00000371493, ENSP00000232003, ENSP00000308938, ENSP00000278407, ENSP00000379342	0.00153098
CC	GO:0042383	sarcolemma	ENSP00000296511, ENSP00000257497, ENSP00000346550, ENSP00000367263, ENSP00000379342, ENSP00000361841, ENSP00000447566	0.00158441
BP	GO:0006954	inflammatory response	ENSP00000233997, ENSP00000257497, ENSP00000367851, ENSP00000261267, ENSP00000259396, ENSP00000357721, ENSP00000245907, ENSP00000357726, ENSP00000296503, ENSP00000357727, ENSP00000380950, ENSP00000222553, ENSP00000223642, ENSP00000376795, ENSP00000301653	0.00174043
CC	GO:0043231	intracellular membrane-bounded organelle	ENSP00000233997, ENSP00000225275, ENSP00000286713, ENSP00000357123, ENSP00000390299, ENSP00000263368, ENSP00000356574, ENSP00000334983, ENSP00000263867, ENSP00000351777, ENSP00000226218, ENSP00000376763, ENSP00000302621, ENSP00000241052, ENSP00000324173, ENSP00000361305, ENSP00000378394, ENSP00000300026, ENSP00000265062, ENSP00000377192, ENSP00000466090	0.0017436
MF	GO:0005102	signaling receptor binding	ENSP00000232003, ENSP00000323929, ENSP00000257497, ENSP00000252486, ENSP00000394423, ENSP00000245907, ENSP00000353408, ENSP00000356969, ENSP00000478870, ENSP00000223642, ENSP00000374981, ENSP00000308938, ENSP00000364469, ENSP00000364802	0.00188505
BP	GO:0045109	intermediate filament organization	ENSP00000369317, ENSP00000246635, ENSP00000306261, ENSP00000224237, ENSP00000301653, ENSP00000167586, ENSP00000310861	0.00233216
BP	GO:0018149	peptide cross-linking	ENSP00000264474, ENSP00000257497, ENSP00000394423, ENSP00000310861, ENSP00000370867	0.00233216
BP	GO:1900026	positive regulation of substrate adhesion-dependent cell spreading	ENSP00000353467, ENSP00000327137, ENSP00000320866, ENSP00000219022, ENSP00000327801, ENSP00000364469	0.00235628
CC	GO:0071748	monomeric IgA immunoglobulin complex	ENSP00000478870, ENSP00000374981, ENSP00000254801, ENSP00000374989	0.00249766
CC	GO:0048471	perinuclear region of cytoplasm	ENSP00000320866, ENSP00000364940, ENSP00000381581, ENSP00000286713, ENSP00000338934, ENSP00000353408, ENSP00000351777, ENSP00000353467, ENSP00000296503, ENSP00000295367, ENSP00000219022, ENSP00000299767, ENSP00000346550, ENSP00000252699, ENSP00000300026, ENSP00000342026, ENSP00000364802	0.00275339
CC	GO:0005886	plasma membrane	ENSP00000394423, ENSP00000356671, ENSP00000286713, ENSP00000374855, ENSP00000356037, ENSP00000427594, ENSP00000357721, ENSP00000224237, ENSP00000234590, ENSP00000357726, ENSP00000357727, ENSP00000300060, ENSP00000348888, ENSP00000361305, ENSP00000379342, ENSP00000193403, ENSP00000219150, ENSP00000338934, ENSP00000353408, ENSP00000319281, ENSP00000263100, ENSP00000219022, ENSP00000380950, ENSP0000…	0.00275339
MF	GO:0008233	peptidase activity	ENSP00000233997, ENSP00000228740, ENSP00000361405, ENSP00000236671, ENSP00000216336, ENSP00000466090, ENSP00000236826	0.00284252
BP	GO:0022617	extracellular matrix disassembly	ENSP00000381581, ENSP00000308938, ENSP00000361405, ENSP00000216336, ENSP00000466090, ENSP00000236826	0.00293627
BP	GO:1905920	positive regulation of CoA-transferase activity	ENSP00000356969, ENSP00000252486, ENSP00000355627, ENSP00000364469	0.00293627
BP	GO:0006096	glycolytic process	ENSP00000292432, ENSP00000359991, ENSP00000334983, ENSP00000395337, ENSP00000405573, ENSP00000234590	0.00378028
MF	GO:0042803	protein homodimerization activity	ENSP00000252486, ENSP00000394842, ENSP00000286713, ENSP00000219150, ENSP00000334983, ENSP00000234590, ENSP00000216181, ENSP00000353467, ENSP00000371493, ENSP00000356969, ENSP00000241052, ENSP00000252699, ENSP00000254801, ENSP00000378394, ENSP00000193403, ENSP00000377192, ENSP00000364469, ENSP00000417773	0.0040046
CC	GO:0030670	phagocytic vesicle membrane	ENSP00000320866, ENSP00000264908, ENSP00000367851, ENSP00000219150, ENSP00000342210, ENSP00000265062	0.00413312
MF	GO:0001530	lipopolysaccharide binding	ENSP00000231751, ENSP00000296435, ENSP00000253362, ENSP00000262865, ENSP00000342210	0.00480251
MF	GO:0019834	phospholipase A2 inhibitor activity	ENSP00000264908, ENSP00000257497, ENSP00000379342	0.00480251
MF	GO:0020037	heme binding	ENSP00000380899, ENSP00000232003, ENSP00000464636, ENSP00000241052, ENSP00000367851, ENSP00000225275, ENSP00000333994, ENSP00000292901, ENSP00000322421	0.00480251
MF	GO:0019899	enzyme binding	ENSP00000323929, ENSP00000252486, ENSP00000353408, ENSP00000356969, ENSP00000342082, ENSP00000241052, ENSP00000478870, ENSP00000374981, ENSP00000308938, ENSP00000324173, ENSP00000327801, ENSP00000364469, ENSP00000364802	0.00496094
CC	GO:0045111	intermediate filament cytoskeleton	ENSP00000246635, ENSP00000357721, ENSP00000224237, ENSP00000310861, ENSP00000447566	0.00530757
MF	GO:0043395	heparan sulfate proteoglycan binding	ENSP00000232003, ENSP00000233997, ENSP00000252486, ENSP00000356399	0.00568619
CC	GO:0030141	secretory granule	ENSP00000231751, ENSP00000253362, ENSP00000225275, ENSP00000216336, ENSP00000466090, ENSP00000301420	0.00590105
BP	GO:0006098	pentose-phosphate shunt	ENSP00000270776, ENSP00000321259, ENSP00000377192, ENSP00000417773	0.00685984
BP	GO:0030036	actin cytoskeleton organization	ENSP00000353467, ENSP00000257497, ENSP00000364286, ENSP00000252699, ENSP00000219150, ENSP00000338934, ENSP00000225655, ENSP00000193403, ENSP00000216181, ENSP00000316029	0.00709952
CC	GO:0030864	cortical actin cytoskeleton	ENSP00000361883, ENSP00000252699, ENSP00000219150, ENSP00000193403, ENSP00000268182	0.00711936
CC	GO:0071745	IgA immunoglobulin complex	ENSP00000478870, ENSP00000374981, ENSP00000374855, ENSP00000374989	0.00729263
BP	GO:0050853	B cell receptor signaling pathway	ENSP00000478870, ENSP00000490253, ENSP00000374981, ENSP00000357123, ENSP00000374855, ENSP00000374987, ENSP00000374989	0.00734515
BP	GO:0051918	negative regulation of fibrinolysis	ENSP00000371493, ENSP00000232003, ENSP00000308938, ENSP00000226218	0.00779827
BP	GO:0008360	regulation of cell shape	ENSP00000257497, ENSP00000462171, ENSP00000380950, ENSP00000394423, ENSP00000219150, ENSP00000338934, ENSP00000353408, ENSP00000216181	0.00818921
BP	GO:0002523	leukocyte migration involved in inflammatory response	ENSP00000357727, ENSP00000380950, ENSP00000357721, ENSP00000466090	0.00880591
BP	GO:0015670	carbon dioxide transport	ENSP00000380899, ENSP00000285379, ENSP00000333994, ENSP00000292901, ENSP00000322421	0.00880591
BP	GO:0001869	negative regulation of complement activation, lectin pathway	ENSP00000323929, ENSP00000478870, ENSP00000374981, ENSP00000278407	0.00881697
CC	GO:0045121	membrane raft	ENSP00000380950, ENSP00000286713, ENSP00000282050, ENSP00000236671, ENSP00000367263, ENSP00000379386, ENSP00000379342, ENSP00000361841	0.00939262
BP	GO:0007596	blood coagulation	ENSP00000232003, ENSP00000215727, ENSP00000296511, ENSP00000356671, ENSP00000390299, ENSP00000308938, ENSP00000278407	0.0102182
BP	GO:0030216	keratinocyte differentiation	ENSP00000295367, ENSP00000264474, ENSP00000257497, ENSP00000301653, ENSP00000167586, ENSP00000370867	0.0103814
MF	GO:0060228	phosphatidylcholine-sterol O-acyltransferase activator activity	ENSP00000356969, ENSP00000252486, ENSP00000364469	0.0106813
CC	GO:0031012	extracellular matrix	ENSP00000393887, ENSP00000252486, ENSP00000394423, ENSP00000361405, ENSP00000342210, ENSP00000485659, ENSP00000236826, ENSP00000266718	0.0125739
BP	GO:0001580	detection of chemical stimulus involved in sensory perception of bitter taste	ENSP00000464636, ENSP00000366662, ENSP00000348888, ENSP00000291009, ENSP00000305731	0.0136506
BP	GO:0006909	phagocytosis	ENSP00000264908, ENSP00000257497, ENSP00000380950, ENSP00000361305, ENSP00000219150, ENSP00000466090	0.0136506
BP	GO:0043542	endothelial cell migration	ENSP00000357726, ENSP00000357727, ENSP00000380950, ENSP00000394423, ENSP00000357721	0.0142208
CC	GO:0008180	COP9 signalosome	ENSP00000319281, ENSP00000324173, ENSP00000216181, ENSP00000364802	0.0146136
BP	GO:0034374	low-density lipoprotein particle remodeling	ENSP00000356969, ENSP00000252486, ENSP00000225275, ENSP00000355627	0.0151204
BP	GO:0031424	keratinization	ENSP00000369317, ENSP00000295367, ENSP00000306261, ENSP00000301653, ENSP00000310861, ENSP00000370867	0.0151204
CC	GO:0005938	cell cortex	ENSP00000260641, ENSP00000219150, ENSP00000338934, ENSP00000225655, ENSP00000268182, ENSP00000234590, ENSP00000216181	0.0154869
CC	GO:0005885	Arp2/3 protein complex	ENSP00000327137, ENSP00000260641, ENSP00000263238	0.0165363
CC	GO:0042582	azurophil granule	ENSP00000233997, ENSP00000225275, ENSP00000361305	0.0165363
MF	GO:0005198	structural molecule activity	ENSP00000376763, ENSP00000295367, ENSP00000246635, ENSP00000219022, ENSP00000252486, ENSP00000361841, ENSP00000301653, ENSP00000370867	0.0181532
MF	GO:0031072	heat shock protein binding	ENSP00000356969, ENSP00000380950, ENSP00000324173, ENSP00000364469, ENSP00000364802	0.0181532
MF	GO:0043120	tumor necrosis factor binding	ENSP00000323929, ENSP00000478870, ENSP00000374981, ENSP00000236826	0.0181532
BP	GO:0051092	positive regulation of NF-kappaB transcription factor activity	ENSP00000231751, ENSP00000357726, ENSP00000357727, ENSP00000357721, ENSP00000271835, ENSP00000355627, ENSP00000364802	0.0187828
CC	GO:0005793	endoplasmic reticulum-Golgi intermediate compartment	ENSP00000426090, ENSP00000300060, ENSP00000394423, ENSP00000324173, ENSP00000327801	0.0196137
CC	GO:0005912	adherens junction	ENSP00000257497, ENSP00000338934, ENSP00000379342, ENSP00000353408, ENSP00000361841, ENSP00000216181, ENSP00000316029	0.0208322
CC	GO:0001931	uropod	ENSP00000338934, ENSP00000353408, ENSP00000216181	0.0215439
CC	GO:0071735	IgG immunoglobulin complex	ENSP00000374855, ENSP00000374987, ENSP00000374989	0.0215439
BP	GO:0035821	modulation of process of another organism	ENSP00000357727, ENSP00000296435, ENSP00000342082	0.0215509
BP	GO:0071402	cellular response to lipoprotein particle stimulus	ENSP00000356969, ENSP00000252486, ENSP00000364469	0.0215509
BP	GO:0061621	canonical glycolysis	ENSP00000292432, ENSP00000359991, ENSP00000334983, ENSP00000234590	0.0215509
CC	GO:0001725	stress fiber	ENSP00000381581, ENSP00000462171, ENSP00000252699, ENSP00000193403, ENSP00000216181	0.0235807
BP	GO:0002009	morphogenesis of an epithelium	ENSP00000369317, ENSP00000285379, ENSP00000361841, ENSP00000301653	0.0240991
BP	GO:0006508	proteolysis	ENSP00000231751, ENSP00000233997, ENSP00000228740, ENSP00000356399, ENSP00000410815, ENSP00000236671, ENSP00000348170, ENSP00000300060, ENSP00000308938, ENSP00000291009, ENSP00000361405, ENSP00000216336, ENSP00000466090, ENSP00000236826, ENSP00000301420	0.0240991
CC	GO:0042627	chylomicron	ENSP00000356969, ENSP00000252486, ENSP00000364469	0.024138
MF	GO:0031720	haptoglobin binding	ENSP00000380899, ENSP00000333994, ENSP00000292901, ENSP00000322421	0.0271986
MF	GO:0004859	phospholipase inhibitor activity	ENSP00000264908, ENSP00000296511, ENSP00000379342	0.0271986
MF	GO:0005518	collagen binding	ENSP00000394423, ENSP00000361405, ENSP00000300026, ENSP00000226218, ENSP00000266718	0.0271986
CC	GO:0005833	hemoglobin complex	ENSP00000380899, ENSP00000333994, ENSP00000292901, ENSP00000322421	0.0272332
BP	GO:0051546	keratinocyte migration	ENSP00000302621, ENSP00000301653, ENSP00000310861	0.0292314
MF	GO:0043177	organic acid binding	ENSP00000380899, ENSP00000333994, ENSP00000292901, ENSP00000322421	0.0317082
MF	GO:0051020	GTPase binding	ENSP00000353467, ENSP00000381581, ENSP00000462171, ENSP00000234590	0.0321149
BP	GO:0031640	killing of cells of another organism	ENSP00000231751, ENSP00000357726, ENSP00000369317, ENSP00000223642, ENSP00000261267, ENSP00000427594	0.0329222
BP	GO:0050766	positive regulation of phagocytosis	ENSP00000356969, ENSP00000233997, ENSP00000320866, ENSP00000393887, ENSP00000364469	0.0329705
BP	GO:0050821	protein stabilization	ENSP00000353467, ENSP00000356969, ENSP00000320866, ENSP00000330074, ENSP00000226355, ENSP00000225655, ENSP00000300026, ENSP00000364469, ENSP00000364802	0.033011
BP	GO:0050830	defense response to Gram-positive bacterium	ENSP00000231751, ENSP00000296503, ENSP00000296435, ENSP00000369317, ENSP00000261267, ENSP00000216336, ENSP00000342210	0.033011
BP	GO:0071222	cellular response to lipopolysaccharide	ENSP00000296503, ENSP00000296435, ENSP00000233997, ENSP00000262865, ENSP00000361405, ENSP00000216336, ENSP00000224237, ENSP00000236826	0.0332207
MF	GO:0019825	oxygen binding	ENSP00000380899, ENSP00000295897, ENSP00000333994, ENSP00000292901, ENSP00000322421	0.0338578
BP	GO:0060267	positive regulation of respiratory burst	ENSP00000478870, ENSP00000374981, ENSP00000254801, ENSP00000374989	0.0343102
BP	GO:0002438	acute inflammatory response to antigenic stimulus	ENSP00000323929, ENSP00000478870, ENSP00000374981, ENSP00000466090	0.0343102
BP	GO:0034384	high-density lipoprotein particle clearance	ENSP00000356969, ENSP00000252486, ENSP00000364469	0.0343102
BP	GO:0030593	neutrophil chemotaxis	ENSP00000357726, ENSP00000357727, ENSP00000380950, ENSP00000357721, ENSP00000300026	0.0367244
BP	GO:0043066	negative regulation of apoptotic process	ENSP00000231751, ENSP00000233997, ENSP00000257497, ENSP00000225275, ENSP00000405573, ENSP00000353467, ENSP00000241052, ENSP00000296511, ENSP00000299767, ENSP00000324173, ENSP00000361405, ENSP00000301522, ENSP00000364802	0.0367244
CC	GO:0043034	costamere	ENSP00000367263, ENSP00000361841, ENSP00000447566	0.0377702
CC	GO:0031143	pseudopodium	ENSP00000252699, ENSP00000193403, ENSP00000353408	0.0377702
CC	GO:1903561	extracellular vesicle	ENSP00000376763, ENSP00000380950, ENSP00000252486, ENSP00000334983, ENSP00000361841, ENSP00000364469	0.0387711
CC	GO:0042995	cell projection	ENSP00000296435, ENSP00000260641, ENSP00000252699, ENSP00000338934, ENSP00000263238, ENSP00000193403, ENSP00000361841	0.0391342
MF	GO:0051082	unfolded protein binding	ENSP00000320866, ENSP00000299767, ENSP00000324173, ENSP00000424063, ENSP00000300026, ENSP00000364802	0.0417409
MF	GO:0005543	phospholipid binding	ENSP00000356969, ENSP00000296511, ENSP00000257497, ENSP00000252486, ENSP00000378394, ENSP00000364469	0.0421721
BP	GO:0030212	hyaluronan metabolic process	ENSP00000266041, ENSP00000351190, ENSP00000273283	0.0429622
CC	GO:0031252	cell leading edge	ENSP00000327137, ENSP00000272102, ENSP00000224237, ENSP00000216181	0.0435499
CC	GO:0042589	zymogen granule membrane	ENSP00000296511, ENSP00000346550, ENSP00000342210	0.0435499
CC	GO:0005796	Golgi lumen	ENSP00000427594, ENSP00000226218, ENSP00000485659, ENSP00000381008, ENSP00000266718	0.0460294
CC	GO:0035577	azurophil granule membrane	ENSP00000233997, ENSP00000286713, ENSP00000348888, ENSP00000378394	0.0460294
BP	GO:0007010	cytoskeleton organization	ENSP00000246635, ENSP00000361883, ENSP00000364286, ENSP00000252486, ENSP00000261366, ENSP00000353408, ENSP00000301653	0.0486801
CC	GO:0030863	cortical cytoskeleton	ENSP00000353467, ENSP00000364286, ENSP00000338934	0.0493486
CC	GO:0034361	very-low-density lipoprotein particle	ENSP00000356969, ENSP00000252486, ENSP00000364469	0.0493486

## Sheet: Table_S8
Table S8: KEGG pathway enrichment analysis of DAPs in TB vs. non-TB sputa with low CP. Abbreviations: DAPs: differentially abundant proteins. FDR: false discovery rate.
ID	Term	Genes	FDR
hsa04610	Complement and coagulation cascades	ENSP00000323929, ENSP00000215727, ENSP00000356671, ENSP00000390299, ENSP00000356399, ENSP00000356037, ENSP00000245907, ENSP00000226218, ENSP00000371493, ENSP00000380950, ENSP00000223642, ENSP00000308938, ENSP00000278407	1.2289e-07
hsa04810	Regulation of actin cytoskeleton	ENSP00000462171, ENSP00000394423, ENSP00000260641, ENSP00000338934, ENSP00000263238, ENSP00000225655, ENSP00000353408, ENSP00000216181, ENSP00000327137, ENSP00000380950, ENSP00000223642, ENSP00000429150, ENSP00000252699, ENSP00000193403, ENSP00000268182, ENSP00000361841	1.39593e-05
hsa04970	Salivary secretion	ENSP00000296435, ENSP00000315299, ENSP00000464636, ENSP00000359100, ENSP00000261267, ENSP00000342210, ENSP00000427594, ENSP00000485659, ENSP00000305731, ENSP00000381448	0.000170291
hsa01200	Carbon metabolism	ENSP00000270776, ENSP00000292432, ENSP00000241052, ENSP00000359991, ENSP00000334983, ENSP00000405573, ENSP00000234590, ENSP00000321259, ENSP00000377192, ENSP00000417773	0.000559243
hsa05150	Staphylococcus aureus infection	ENSP00000296435, ENSP00000246635, ENSP00000223642, ENSP00000380950, ENSP00000308938, ENSP00000356399, ENSP00000245907, ENSP00000301653, ENSP00000167586	0.00127321
hsa04670	Leukocyte transendothelial migration	ENSP00000367851, ENSP00000462171, ENSP00000380950, ENSP00000252699, ENSP00000338934, ENSP00000361405, ENSP00000193403, ENSP00000353408, ENSP00000361841	0.00265973
hsa00010	Glycolysis / Gluconeogenesis	ENSP00000292432, ENSP00000359991, ENSP00000334983, ENSP00000395337, ENSP00000379386, ENSP00000405573, ENSP00000234590	0.00424364
hsa04530	Tight junction	ENSP00000327137, ENSP00000462171, ENSP00000260641, ENSP00000252699, ENSP00000338934, ENSP00000263238, ENSP00000446955, ENSP00000193403, ENSP00000353408, ENSP00000216181	0.00515112
hsa05131	Shigellosis	ENSP00000327137, ENSP00000292432, ENSP00000462171, ENSP00000272102, ENSP00000260641, ENSP00000252699, ENSP00000263238, ENSP00000225655, ENSP00000193403, ENSP00000245907, ENSP00000361841, ENSP00000316029	0.00515112
hsa00030	Pentose phosphate pathway	ENSP00000270776, ENSP00000405573, ENSP00000321259, ENSP00000377192, ENSP00000417773	0.00928811
hsa05132	Salmonella infection	ENSP00000353467, ENSP00000327137, ENSP00000462171, ENSP00000299767, ENSP00000272102, ENSP00000260641, ENSP00000263238, ENSP00000225655, ENSP00000367263, ENSP00000379342, ENSP00000265062	0.0173247
hsa04915	Estrogen signaling pathway	ENSP00000315299, ENSP00000246635, ENSP00000299767, ENSP00000361405, ENSP00000236671, ENSP00000301653, ENSP00000167586, ENSP00000364802	0.0223167
hsa05146	Amoebiasis	ENSP00000380950, ENSP00000394423, ENSP00000252699, ENSP00000216336, ENSP00000193403, ENSP00000265062, ENSP00000361841	0.0223167
hsa05230	Central carbon metabolism in cancer	ENSP00000292432, ENSP00000359991, ENSP00000334983, ENSP00000395337, ENSP00000379386, ENSP00000377192	0.0223167
hsa04614	Renin-angiotensin system	ENSP00000300060, ENSP00000216336, ENSP00000355627, ENSP00000301420	0.0262656
hsa04613	Neutrophil extracellular trap formation	ENSP00000296435, ENSP00000233997, ENSP00000367851, ENSP00000223642, ENSP00000380950, ENSP00000225275, ENSP00000216336, ENSP00000245907, ENSP00000466090	0.0262656
hsa05133	Pertussis	ENSP00000315299, ENSP00000223642, ENSP00000380950, ENSP00000356037, ENSP00000278407, ENSP00000245907	0.0262656
hsa05100	Bacterial invasion of epithelial cells	ENSP00000376763, ENSP00000327137, ENSP00000394423, ENSP00000260641, ENSP00000263238, ENSP00000361841	0.0262656
hsa04145	Phagosome	ENSP00000320866, ENSP00000367851, ENSP00000380950, ENSP00000225275, ENSP00000424063, ENSP00000219150, ENSP00000245907, ENSP00000265062	0.0323755
hsa05134	Legionellosis	ENSP00000380950, ENSP00000272102, ENSP00000245907, ENSP00000351777, ENSP00000364802	0.0422057
hsa04141	Protein processing in endoplasmic reticulum	ENSP00000320866, ENSP00000299767, ENSP00000324173, ENSP00000424063, ENSP00000351777, ENSP00000327801, ENSP00000300289, ENSP00000364802	0.0422057
hsa04657	IL-17 signaling pathway	ENSP00000357727, ENSP00000299767, ENSP00000362108, ENSP00000361405, ENSP00000357721, ENSP00000485659	0.0498965

## Sheet: Table_S9
Table S9: Differentially abundant proteins in non-TB sputa with high CP vs. non-TB sputa with low CP. Abbreviations: FC: fold change. n/a: gene symbol not available.
Ensembl ID	Official gene symbol	Protein name	log2FC	AveExpr	t	p-value	adjusted p-value
ENSP00000225275	MPO	myeloperoxidase (MPO)	4.75655	12.4286	8.34782	6.83e-10	1.87e-08
ENSP00000264908	ANXA3	annexin A3 (ANXA3)	4.59546	10.2581	10.4763	2.09e-12	1.97e-10
ENSP00000216336	CTSG	cathepsin G (CTSG)	4.56799	10.2944	6.83191	5.86e-08	5.03e-07
ENSP00000361405	MMP9	matrix metallopeptidase 9 (MMP9)	4.42171	9.9655	5.11862	1.08e-05	3.98e-05
ENSP00000216181	MYH9	myosin heavy chain 9 (MYH9)	4.37716	11.6563	7.92758	2.29e-09	4.05e-08
ENSP00000369317	KRT6A	keratin 6A (KRT6A)	4.32853	10.8475	2.98743	0.0050761	0.00977235
ENSP00000268182	IQGAP1	IQ motif containing GTPase activating protein 1 (IQGAP1)	4.25415	9.61073	7.41384	1.03e-08	1.12e-07
ENSP00000252699	ACTN4	actinin alpha 4 (ACTN4)	4.21008	9.92567	5.17727	9.05e-06	3.41e-05
ENSP00000233997	AZU1	azurocidin 1 (AZU1)	4.11943	9.83095	6.66976	9.56e-08	7.12e-07
ENSP00000466090	ELANE	elastase, neutrophil expressed (ELANE)	4.04632	10.956	7.21968	1.84e-08	1.79e-07
ENSP00000327801	P4HB	prolyl 4-hydroxylase subunit beta (P4HB)	3.98237	10.1853	8.04952	1.61e-09	3.09e-08
ENSP00000353467	FLNA	filamin A (FLNA)	3.93152	9.81109	4.05498	0.000261371	0.000684889
ENSP00000222553	NAMPT	nicotinamide phosphoribosyltransferase (NAMPT)	3.88424	9.03401	7.44678	9.37e-09	1.06e-07
ENSP00000287497	n/a	n/a	3.83448	9.74743	5.74843	1.58e-06	7.21e-06
ENSP00000334983	PKM	pyruvate kinase M1/2 (PKM)	3.79861	10.43	6.76633	7.14e-08	5.77e-07
ENSP00000424063	CANX	calnexin (CANX)	3.69195	8.91751	7.19471	1.98e-08	1.87e-07
ENSP00000228740	LTA4H	leukotriene A4 hydrolase (LTA4H)	3.62885	8.92396	5.59117	2.56e-06	1.12e-05
ENSP00000381581	LCP1	lymphocyte cytosolic protein 1 (LCP1)	3.61661	11.4419	7.46261	8.94e-09	1.06e-07
ENSP00000394842	GCA	grancalcin (GCA)	3.54478	9.08241	9.06074	9.21e-11	4.34e-09
ENSP00000327137	ARPC2	actin related protein 2/3 complex subunit 2 (ARPC2)	3.44365	9.25713	8.42551	5.47e-10	1.87e-08
ENSP00000357726	S100A12	S100 calcium binding protein A12 (S100A12)	3.40301	10.2829	5.44714	3.97e-06	1.63e-05
ENSP00000234347	PRTN3	proteinase 3 (PRTN3)	3.37406	10.1432	2.36681	0.0235216	0.0403039
ENSP00000270776	PGD	phosphogluconate dehydrogenase (PGD)	3.30844	9.99871	5.171	9.22e-06	3.43e-05
ENSP00000260641	ACTR2	actin related protein 2 (ACTR2)	3.27462	8.38702	6.71701	8.29e-08	6.34e-07
ENSP00000219150	CORO1A	coronin 1A (CORO1A)	3.24607	9.18193	5.55766	2.83e-06	1.21e-05
ENSP00000346550	ANXA6	annexin A6 (ANXA6)	3.24568	9.52997	4.17955	0.000181464	0.000503474
ENSP00000462171	MYL12A	myosin light chain 12A (MYL12A)	3.18907	8.8541	8.28774	8.11e-10	1.91e-08
ENSP00000262865	BPI	bactericidal permeability increasing protein (BPI)	3.18278	8.82558	3.26776	0.00240968	0.00501978
ENSP00000362108	LCN2	lipocalin 2 (LCN2)	3.15741	11.5436	6.99545	3.59e-08	3.28e-07
ENSP00000446955	MYL6	myosin light chain 6 (MYL6)	3.15186	9.49794	8.04274	1.64e-09	3.09e-08
ENSP00000263238	ACTR3	actin related protein 3 (ACTR3)	3.13102	8.58488	6.03613	6.56e-07	3.5e-06
ENSP00000380950	ITGB2	integrin subunit beta 2 (ITGB2)	3.01571	8.9253	3.02735	0.0045733	0.00892582
ENSP00000320866	CALR	calreticulin (CALR)	2.99628	8.59795	3.4638	0.0014083	0.00318839
ENSP00000361841	VCL	vinculin (VCL)	2.98234	8.6827	4.08683	0.000238159	0.000629898
ENSP00000370115	SERPINB1	serpin family B member 1 (SERPINB1)	2.97359	11.4309	8.33156	7.15e-10	1.87e-08
ENSP00000377192	G6PD	glucose-6-phosphate dehydrogenase (G6PD)	2.9414	9.09407	2.85525	0.00713789	0.0133776
ENSP00000357123	MNDA	myeloid cell nuclear differentiation antigen (MNDA)	2.78911	8.90246	4.18131	0.00018053	0.000503474
ENSP00000263867	CAPG	capping actin protein, gelsolin like (CAPG)	2.76339	8.63175	4.35001	0.000109659	0.000333693
ENSP00000228945	ARHGDIB	Rho GDP dissociation inhibitor beta (ARHGDIB)	2.72223	9.48051	3.67031	0.000789874	0.00192702
ENSP00000364597	PADI4	peptidyl arginine deiminase 4 (PADI4)	2.71516	8.24731	3.31438	0.00212311	0.00457287
ENSP00000244336	CEACAM8	CEA cell adhesion molecule 8 (CEACAM8)	2.68225	8.20386	3.19462	0.00293471	0.00597497
ENSP00000236826	MMP8	matrix metallopeptidase 8 (MMP8)	2.68108	8.95538	3.33591	0.00200203	0.00439205
ENSP00000361816	SPTAN1	spectrin alpha, non-erythrocytic 1 (SPTAN1)	2.6695	8.04767	3.47654	0.00135942	0.00312777
ENSP00000292432	HK3	hexokinase 3 (HK3)	2.66743	8.28776	4.75319	3.28e-05	0.000109129
ENSP00000361883	CAP1	cyclase associated actin cytoskeleton regulatory protein 1 (CAP1)	2.62943	9.61165	5.58836	2.58e-06	1.12e-05
ENSP00000240617	PLBD1	phospholipase B domain containing 1 (PLBD1)	2.61166	7.94008	3.55422	0.00109493	0.00256086
ENSP00000331514	n/a	n/a	2.58653	13.3432	4.15996	0.000192217	0.000523053
ENSP00000261366	LMNB1	lamin B1 (LMNB1)	2.57682	8.19945	4.26055	0.000142924	0.000425764
ENSP00000361305	ANXA11	annexin A11 (ANXA11)	2.57678	8.44107	4.29115	0.000130559	0.000393067
ENSP00000357727	S100A9	S100 calcium binding protein A9 (S100A9)	2.52592	13.7602	8.32612	7.27e-10	1.87e-08
ENSP00000272102	ARF1	ARF GTPase 1 (ARF1)	2.51167	8.32436	4.79866	2.86e-05	9.74e-05
ENSP00000349977	MVP	major vault protein (MVP)	2.51107	7.79432	3.65601	0.000822465	0.00194521
ENSP00000330074	H1-5	H1.5 linker histone, cluster member (H1-5)	2.49741	9.5424	4.01172	0.000296474	0.000755875
ENSP00000417773	TKT	transketolase (TKT)	2.47917	10.9549	6.1897	4.1e-07	2.42e-06
ENSP00000339001	TUBB	tubulin beta class I (TUBB)	2.45865	8.80259	2.43532	0.0200365	0.0347872
ENSP00000264474	CSTA	cystatin A (CSTA)	2.44506	9.36114	3.47703	0.00135757	0.00312777
ENSP00000312999	GNAI2	G protein subunit alpha i2 (GNAI2)	2.40491	8.07874	3.27302	0.00237558	0.00501709
ENSP00000347872	VAT1	vesicle amine transport 1 (VAT1)	2.36886	8.23912	3.31269	0.00213293	0.00457287
ENSP00000286713	STOM	stomatin (STOM)	2.34075	9.69755	3.40339	0.00166393	0.00370781
ENSP00000265062	RAB7A	RAB7A, member RAS oncogene family (RAB7A)	2.33918	8.18514	4.20694	0.000167413	0.000478565
ENSP00000219022	OLFM4	olfactomedin 4 (OLFM4)	2.3002	8.60015	2.28452	0.0284273	0.0476031
ENSP00000300026	PPIB	peptidylprolyl isomerase B (PPIB)	2.29864	8.75971	4.47124	7.64e-05	0.000237702
ENSP00000435272	CAPN1	calpain 1 (CAPN1)	2.26023	8.48039	3.32711	0.00205069	0.00446419
ENSP00000193403	ACTN1	actinin alpha 1 (ACTN1)	2.25015	10.8008	4.03292	0.000278729	0.000717095
ENSP00000359991	PGAM1	phosphoglycerate mutase 1 (PGAM1)	2.23759	8.40044	3.12022	0.00357947	0.00713374
ENSP00000353408	MSN	moesin (MSN)	2.16493	10.1116	4.04191	0.000271525	0.000704969
ENSP00000369538	GDI2	GDP dissociation inhibitor 2 (GDI2)	2.15023	9.47314	5.01043	1.5e-05	5.46e-05
ENSP00000238508	SERPINB10	serpin family B member 10 (SERPINB10)	2.14986	7.84776	2.66963	0.0113775	0.02064
ENSP00000378394	PSAP	prosaposin (PSAP)	2.09514	8.50023	4.25213	0.000146524	0.00042765
ENSP00000316029	TLN1	talin 1 (TLN1)	2.04819	8.76222	2.51322	0.0166488	0.0296328
ENSP00000324173	HSPA5	heat shock protein family A (Hsp70) member 5 (HSPA5)	2.01079	9.69711	3.16402	0.00318524	0.00643874
ENSP00000320516	EHD1	EH domain containing 1 (EHD1)	2.00954	7.97189	2.46194	0.0188139	0.0328663
ENSP00000224237	VIM	vimentin (VIM)	1.96549	11.33	5.80351	1.33e-06	6.19e-06
ENSP00000357721	S100A8	S100 calcium binding protein A8 (S100A8)	1.96006	13.0186	6.33064	2.67e-07	1.72e-06
ENSP00000299767	HSP90B1	heat shock protein 90 beta family member 1 (HSP90B1)	1.94856	8.89808	2.3583	0.0239907	0.0406548
ENSP00000319281	BASP1	brain abundant membrane attached signal protein 1 (BASP1)	1.94638	9.03392	2.93149	0.00586889	0.0111469
ENSP00000364286	CAPZB	capping actin protein of muscle Z-line subunit beta (CAPZB)	1.86969	8.22766	2.61684	0.0129541	0.0233504
ENSP00000395337	LDHA	lactate dehydrogenase A (LDHA)	1.78152	10.2446	5.48825	3.5e-06	1.46e-05
ENSP00000234590	ENO1	enolase 1 (ENO1)	1.6588	11.2776	7.30618	1.42e-08	1.44e-07
ENSP00000257497	ANXA1	annexin A1 (ANXA1)	1.63722	12.1926	4.83007	2.6e-05	8.97e-05
ENSP00000300289	PDIA3	protein disulfide isomerase family A member 3 (PDIA3)	1.59733	9.34256	2.55249	0.0151476	0.0271314
ENSP00000376763	CLTC	clathrin heavy chain (CLTC)	1.55979	9.2921	2.86377	0.00698434	0.0131771
ENSP00000364802	HSPA1A	heat shock protein family A (Hsp70) member 1A (HSPA1A)	1.5425	10.5226	3.2012	0.00288336	0.00591298
ENSP00000321259	TALDO1	transaldolase 1 (TALDO1)	1.41886	9.9137	3.66452	0.000802923	0.00194211
ENSP00000231751	LTF	lactotransferrin (LTF)	1.32519	14.0411	3.3753	0.00179747	0.0039741
ENSP00000225655	PFN1	profilin 1 (PFN1)	1.26811	10.9864	4.252	0.00014658	0.00042765
ENSP00000296370	S100P	S100 calcium binding protein P (S100P)	1.25807	9.07524	3.26735	0.00241233	0.00501978
ENSP00000462667	H4C14	H4 clustered histone 14 (H4C14)	1.14607	11.2634	3.08982	0.00387976	0.00767814
ENSP00000379386	LDHB	lactate dehydrogenase B (LDHB)	-1.01112	9.65442	-3.65499	0.000824826	0.00194521
ENSP00000265462	PRDX5	peroxiredoxin 5 (PRDX5)	-1.03858	9.86095	-4.2368	0.000153309	0.000442718
ENSP00000437125	HSPA8	heat shock protein family A (Hsp70) member 8 (HSPA8)	-1.17498	10.7989	-4.75338	3.28e-05	0.000109129
ENSP00000474363	IGHV3OR16-9	immunoglobulin heavy variable 3/OR16-9 (non-functional) (IGHV3OR16-9)	-1.36995	9.91717	-2.36463	0.0236412	0.0403039
ENSP00000342026	PRDX6	peroxiredoxin 6 (PRDX6)	-1.42646	9.96318	-4.1799	0.00018128	0.000503474
ENSP00000262776	LGALS3BP	galectin 3 binding protein (LGALS3BP)	-1.46942	10.0799	-2.71223	0.0102366	0.0189344
ENSP00000264335	YWHAE	tyrosine 3-monooxygenase/tryptophan 5-monooxygenase activation protein epsilon (YWHAE)	-1.47118	9.50149	-3.96963	0.000335019	0.000846521
ENSP00000262746	PRDX1	peroxiredoxin 1 (PRDX1)	-1.54231	9.64833	-2.95196	0.00556627	0.0106436
ENSP00000356671	SERPINC1	serpin family C member 1 (SERPINC1)	-1.76193	11.2718	-6.48574	1.67e-07	1.21e-06
ENSP00000383981	RPS27A	ribosomal protein S27a (RPS27A)	-1.77354	10.1582	-2.46649	0.0186119	0.0327154
ENSP00000374987	IGHG2	immunoglobulin heavy constant gamma 2 (G2m marker) (IGHG2)	-1.77903	12.0641	-4.84058	2.52e-05	8.79e-05
ENSP00000237014	TTR	transthyretin (TTR)	-1.81669	10.9086	-6.07426	5.84e-07	3.18e-06
ENSP00000295897	ALB	albumin (ALB)	-1.86911	16.0753	-5.35272	5.3e-06	2.05e-05
ENSP00000374787	IGKV3-15	immunoglobulin kappa variable 3-15 (IGKV3-15)	-1.88963	8.80855	-3.153	0.00328033	0.00658393
ENSP00000355124	KRT19	keratin 19 (KRT19)	-1.90515	9.87952	-2.39574	0.0219878	0.0379424
ENSP00000376795	SERPINA3	serpin family A member 3 (SERPINA3)	-2.08806	12.54	-5.86745	1.1e-06	5.45e-06
ENSP00000374825	IGLV1-51	immunoglobulin lambda variable 1-51 (IGLV1-51)	-2.12608	8.86616	-3.72389	0.000678528	0.00168442
ENSP00000278407	SERPING1	serpin family G member 1 (SERPING1)	-2.17728	11.2388	-7.66146	4.98e-09	7.42e-08
ENSP00000418649	IGKV3-20	immunoglobulin kappa variable 3-20 (IGKV3-20)	-2.19854	11.1448	-3.29972	0.00220952	0.00470146
ENSP00000245907	C3	complement C3 (C3)	-2.37133	13.8756	-8.81908	1.8e-10	7.29e-09
ENSP00000394423	FN1	fibronectin 1 (FN1)	-2.3961	10.0725	-2.70829	0.0103375	0.0189969
ENSP00000390299	SERPINA1	serpin family A member 1 (SERPINA1)	-2.41293	14.3169	-7.45875	9.04e-09	1.06e-07
ENSP00000217423	CST4	cystatin S (CST4)	-2.47577	9.23996	-2.69232	0.0107559	0.0196382
ENSP00000374805	IGKV3D-20	immunoglobulin kappa variable 3D-20 (IGKV3D-20)	-2.4929	10.1419	-4.56509	5.77e-05	0.000183543
ENSP00000374778	IGKV4-1	immunoglobulin kappa variable 4-1 (IGKV4-1)	-2.50941	9.89864	-4.16956	0.000186877	0.000513457
ENSP00000375016	IGHV3-21	immunoglobulin heavy variable 3-21 (IGHV3-21)	-2.53838	9.42248	-3.65565	0.0008233	0.00194521
ENSP00000374993	IGHG3	immunoglobulin heavy constant gamma 3 (G3m marker) (IGHG3)	-2.60406	10.3698	-6.23398	3.59e-07	2.16e-06
ENSP00000374843	IGLV3-21	immunoglobulin lambda variable 3-21 (IGLV3-21)	-2.68574	9.6773	-4.89243	2.15e-05	7.71e-05
ENSP00000273951	GC	GC vitamin D binding protein (GC)	-2.72319	10.8151	-5.36339	5.13e-06	2.04e-05
ENSP00000265983	HPX	hemopexin (HPX)	-2.78292	11.7774	-9.17683	6.68e-11	3.78e-09
ENSP00000447566	KRT8	keratin 8 (KRT8)	-2.83105	9.12509	-4.68915	3.98e-05	0.00012786
ENSP00000420436	IGKV1-5	immunoglobulin kappa variable 1-5 (IGKV1-5)	-3.00197	10.272	-6.75759	7.33e-08	5.77e-07
ENSP00000306361	n/a	n/a	-3.03684	11.3749	-6.86016	5.39e-08	4.76e-07
ENSP00000301522	PRDX2	peroxiredoxin 2 (PRDX2)	-3.06976	9.73442	-3.87216	0.000443977	0.00111191
HIP000147131.1	n/a	n/a	-3.07902	12.9788	-4.12089	0.000215563	0.000580994
ENSP00000323929	A2M	alpha-2-macroglobulin (A2M)	-3.115	13.0678	-6.41475	2.07e-07	1.39e-06
ENSP00000278282	SCGB1A1	secretoglobin family 1A member 1 (SCGB1A1)	-3.21859	10.9509	-3.7073	0.000711267	0.00175033
ENSP00000479032	n/a	n/a	-3.24635	9.46836	-6.27723	3.14e-07	1.93e-06
ENSP00000374985	IGHG4	immunoglobulin heavy constant gamma 4 (G4m marker) (IGHG4)	-3.2772	9.02946	-3.20761	0.00283416	0.0058545
ENSP00000364469	APOA1	apolipoprotein A1 (APOA1)	-3.34099	11.8775	-5.67632	1.97e-06	8.85e-06
ENSP00000263100	A1BG	alpha-1-B glycoprotein (A1BG)	-3.37746	10.3235	-11.1482	3.79e-13	8.76e-11
ENSP00000259396	ORM1	orosomucoid 1 (ORM1)	-3.47303	11.6603	-6.10807	5.26e-07	2.92e-06
ENSP00000302621	LRG1	leucine rich alpha-2-glycoprotein 1 (LRG1)	-3.50797	9.88293	-9.62166	1.99e-11	1.41e-09
ENSP00000356037	C4BPA	complement component 4 binding protein alpha (C4BPA)	-3.52977	8.79337	-5.41276	4.41e-06	1.78e-05
ENSP00000394936	ORM2	orosomucoid 2 (ORM2)	-3.54498	10.2027	-7.83016	3.04e-09	5.06e-08
ENSP00000228811	PRR4	proline rich 4 (PRR4)	-3.57046	11.8752	-4.87439	2.27e-05	8.04e-05
ENSP00000266041	ITIH4	inter-alpha-trypsin inhibitor heavy chain 4 (ITIH4)	-3.58238	10.1405	-6.15535	4.56e-07	2.58e-06
ENSP00000380899	HBA1	hemoglobin subunit alpha 1 (HBA1)	-3.59491	8.25919	-5.36016	5.18e-06	2.04e-05
ENSP00000297785	ALDH1A1	aldehyde dehydrogenase 1 family member A1 (ALDH1A1)	-3.64941	8.24295	-4.72415	3.58e-05	0.000117737
ENSP00000232003	HRG	histidine rich glycoprotein (HRG)	-3.77323	9.52642	-7.66373	4.95e-09	7.42e-08
ENSP00000374840	IGLV3-25	immunoglobulin lambda variable 3-25 (IGLV3-25)	-3.88387	8.66947	-6.47218	1.74e-07	1.22e-06
ENSP00000420361	IGKV1-6	immunoglobulin kappa variable 1-6 (IGKV1-6)	-3.89756	7.87257	-4.11655	0.000218322	0.000582879
ENSP00000393887	AHSG	alpha 2-HS glycoprotein (AHSG)	-3.91617	8.53688	-6.4657	1.77e-07	1.22e-06
ENSP00000355627	AGT	angiotensinogen (AGT)	-3.9249	9.11229	-7.60045	5.96e-09	8.03e-08
ENSP00000226218	VTN	vitronectin (VTN)	-3.9281	8.96575	-5.8314	1.23e-06	5.88e-06
ENSP00000356399	CFH	complement factor H (CFH)	-4.04305	10.2283	-10.9529	6.19e-13	8.76e-11
ENSP00000223642	C5	complement C5 (C5)	-4.10242	7.82152	-3.42598	0.00156352	0.00351171
ENSP00000263368	BLVRB	biliverdin reductase B (BLVRB)	-4.16118	7.99061	-5.21463	8.07e-06	3.09e-05
ENSP00000465883	CAPS	calcyphosine (CAPS)	-4.26946	8.23233	-6.298	2.95e-07	1.86e-06
ENSP00000285379	CA2	carbonic anhydrase 2 (CA2)	-4.33035	8.8597	-5.93324	8.98e-07	4.62e-06
ENSP00000254722	SERPINF1	serpin family F member 1 (SERPINF1)	-4.46444	8.74555	-5.9129	9.55e-07	4.83e-06
ENSP00000348170	HP	haptoglobin (HP)	-4.91179	11.4056	-4.42994	8.65e-05	0.000265942
ENSP00000374844	IGLV3-19	immunoglobulin lambda variable 3-19 (IGLV3-19)	-4.91733	8.24343	-8.17459	1.12e-09	2.44e-08
ENSP00000315130	CLU	clusterin (CLU)	-4.94421	9.31999	-5.48677	3.52e-06	1.46e-05
ENSP00000414200	C4B	complement C4B (Chido/Rodgers blood group) (C4B)	-4.94945	7.54814	-2.48433	0.0178386	0.031552
ENSP00000333994	HBB	hemoglobin subunit beta (HBB)	-4.95478	13.7779	-4.71317	3.7e-05	0.000120301
ENSP00000252486	APOE	apolipoprotein E (APOE)	-4.98583	8.40811	-6.79254	6.6e-08	5.49e-07
ENSP00000351190	ITIH2	inter-alpha-trypsin inhibitor heavy chain 2 (ITIH2)	-5.00867	8.83847	-7.62097	5.61e-09	7.93e-08
ENSP00000356969	APOA2	apolipoprotein A2 (APOA2)	-5.09217	8.17286	-7.39942	1.08e-08	1.13e-07
ENSP00000322421	HBA1	hemoglobin subunit alpha 1 (HBA1)	-5.10609	13.4886	-4.52324	6.54e-05	0.000205744
ENSP00000273283	ITIH1	inter-alpha-trypsin inhibitor heavy chain 1 (ITIH1)	-5.27609	8.34343	-6.15961	4.5e-07	2.58e-06
ENSP00000292901	HBD	hemoglobin subunit delta (HBD)	-5.368	7.40223	-6.36095	2.44e-07	1.6e-06
ENSP00000369654	n/a	n/a	-5.46335	8.92385	-5.82067	1.27e-06	5.97e-06
ENSP00000430656	CA1	carbonic anhydrase 1 (CA1)	-6.03526	9.47389	-5.84837	1.16e-06	5.68e-06
HIP000046082.1	n/a	n/a	-6.04729	10.6597	-5.93825	8.84e-07	4.62e-06
ENSP00000410815	n/a	Complement factor B (B4E1Z4_HUMAN)	-6.98356	9.27408	-7.48829	8.29e-09	1.06e-07

## Sheet: Table_S10
Table S10: Gene Ontology enrichment analysis of DAPs in non-TB sputa with high CP vs. non-TB sputa with low CP. Abbreviations: DAPs: differentially abundant proteins. FDR: false discovery rate. BP: biological process. CC: cellular component. MF: molecular function.
Category	ID	Term	Genes	adj_pval
CC	GO:0070062	extracellular exosome	ENSP00000320516, ENSP00000394423, ENSP00000356671, ENSP00000260641, ENSP00000357123, ENSP00000356399, ENSP00000263238, ENSP00000226218, ENSP00000234590, ENSP00000447566, ENSP00000273283, ENSP00000376795, ENSP00000349977, ENSP00000379386, ENSP00000342026, ENSP00000466090, ENSP00000320866, ENSP00000364286, ENSP00000262776, ENSP00000225655, ENSP00000263867, ENSP00000355627, ENSP00000327137, ENSP0000…	2.06839e-106
CC	GO:0072562	blood microparticle	ENSP00000323929, ENSP00000252486, ENSP00000356671, ENSP00000394423, ENSP00000286713, ENSP00000259396, ENSP00000356399, ENSP00000333994, ENSP00000374778, ENSP00000356037, ENSP00000245907, ENSP00000226218, ENSP00000348170, ENSP00000273283, ENSP00000295897, ENSP00000374993, ENSP00000376795, ENSP00000474363, ENSP00000292901, ENSP00000266041, ENSP00000351190, ENSP00000232003, ENSP00000393887, ENSP0000…	1.13285e-50
CC	GO:0005576	extracellular region	ENSP00000262865, ENSP00000394423, ENSP00000356671, ENSP00000357123, ENSP00000260641, ENSP00000356399, ENSP00000333994, ENSP00000374778, ENSP00000356037, ENSP00000357721, ENSP00000226218, ENSP00000348170, ENSP00000273283, ENSP00000357726, ENSP00000357727, ENSP00000347872, ENSP00000376795, ENSP00000349977, ENSP00000254722, ENSP00000193403, ENSP00000342026, ENSP00000466090, ENSP00000369538, ENSP0000…	7.53518e-50
CC	GO:0005615	extracellular space	ENSP00000262746, ENSP00000262865, ENSP00000394423, ENSP00000356671, ENSP00000286713, ENSP00000356399, ENSP00000333994, ENSP00000374778, ENSP00000356037, ENSP00000357721, ENSP00000226218, ENSP00000234590, ENSP00000420361, ENSP00000348170, ENSP00000447566, ENSP00000357726, ENSP00000357727, ENSP00000376795, ENSP00000254722, ENSP00000193403, ENSP00000342026, ENSP00000466090, ENSP00000320866, ENSP0000…	2.38852e-41
CC	GO:0062023	collagen-containing extracellular matrix	ENSP00000323929, ENSP00000257497, ENSP00000252486, ENSP00000356671, ENSP00000394423, ENSP00000259396, ENSP00000334983, ENSP00000370115, ENSP00000357721, ENSP00000226218, ENSP00000273283, ENSP00000357727, ENSP00000376795, ENSP00000361305, ENSP00000378394, ENSP00000361405, ENSP00000254722, ENSP00000266041, ENSP00000466090, ENSP00000351190, ENSP00000232003, ENSP00000320866, ENSP00000393887, ENSP0000…	8.48095e-27
CC	GO:0005925	focal adhesion	ENSP00000257497, ENSP00000361883, ENSP00000260641, ENSP00000263238, ENSP00000224237, ENSP00000324173, ENSP00000435272, ENSP00000193403, ENSP00000268182, ENSP00000300026, ENSP00000327801, ENSP00000300289, ENSP00000361841, ENSP00000369538, ENSP00000320866, ENSP00000381581, ENSP00000225655, ENSP00000353408, ENSP00000216181, ENSP00000316029, ENSP00000353467, ENSP00000376763, ENSP00000327137, ENSP0000…	4.62893e-19
CC	GO:0035578	azurophil granule lumen	ENSP00000369538, ENSP00000233997, ENSP00000361883, ENSP00000234347, ENSP00000262865, ENSP00000225275, ENSP00000394842, ENSP00000357123, ENSP00000260641, ENSP00000339001, ENSP00000237014, ENSP00000245907, ENSP00000394936, ENSP00000347872, ENSP00000376795, ENSP00000216336, ENSP00000342026, ENSP00000466090	6.50787e-18
CC	GO:0034774	secretory granule lumen	ENSP00000369538, ENSP00000393887, ENSP00000296370, ENSP00000359991, ENSP00000334983, ENSP00000370115, ENSP00000357721, ENSP00000245907, ENSP00000357726, ENSP00000357727, ENSP00000292432, ENSP00000263100, ENSP00000376795, ENSP00000349977, ENSP00000364469, ENSP00000361841, ENSP00000437125	1.08213e-14
CC	GO:0031093	platelet alpha granule lumen	ENSP00000232003, ENSP00000323929, ENSP00000393887, ENSP00000315130, ENSP00000394423, ENSP00000390299, ENSP00000259396, ENSP00000394936, ENSP00000295897, ENSP00000263100, ENSP00000376795, ENSP00000252699, ENSP00000278407, ENSP00000193403	7.87261e-14
CC	GO:1904813	ficolin-1-rich granule lumen	ENSP00000359991, ENSP00000357123, ENSP00000228740, ENSP00000260641, ENSP00000390299, ENSP00000334983, ENSP00000333994, ENSP00000302621, ENSP00000292432, ENSP00000263100, ENSP00000349977, ENSP00000435272, ENSP00000361405, ENSP00000361841, ENSP00000364802, ENSP00000437125	6.57364e-13
CC	GO:0042470	melanosome	ENSP00000262746, ENSP00000252486, ENSP00000286713, ENSP00000263867, ENSP00000376763, ENSP00000299767, ENSP00000264335, ENSP00000324173, ENSP00000346550, ENSP00000361305, ENSP00000254722, ENSP00000300026, ENSP00000327801, ENSP00000300289, ENSP00000437125	8.787e-13
CC	GO:0035580	specific granule lumen	ENSP00000231751, ENSP00000302621, ENSP00000219022, ENSP00000262865, ENSP00000361816, ENSP00000259396, ENSP00000362108, ENSP00000361841, ENSP00000466090, ENSP00000348170, ENSP00000236826, ENSP00000394936	2.46592e-11
CC	GO:0005829	cytosol	ENSP00000262746, ENSP00000357123, ENSP00000260641, ENSP00000333994, ENSP00000446955, ENSP00000263238, ENSP00000357721, ENSP00000224237, ENSP00000234590, ENSP00000447566, ENSP00000357726, ENSP00000357727, ENSP00000270776, ENSP00000361305, ENSP00000349977, ENSP00000193403, ENSP00000379386, ENSP00000300026, ENSP00000342026, ENSP00000466090, ENSP00000369538, ENSP00000320866, ENSP00000364286, ENSP0000…	1.45956e-10
CC	GO:0005788	endoplasmic reticulum lumen	ENSP00000320866, ENSP00000393887, ENSP00000252486, ENSP00000356671, ENSP00000394423, ENSP00000390299, ENSP00000424063, ENSP00000245907, ENSP00000295897, ENSP00000356969, ENSP00000299767, ENSP00000324173, ENSP00000278407, ENSP00000300026, ENSP00000327801, ENSP00000300289, ENSP00000364469, ENSP00000414200, ENSP00000351190	3.42419e-10
MF	GO:0045296	cadherin binding	ENSP00000320516, ENSP00000262746, ENSP00000364286, ENSP00000296370, ENSP00000334983, ENSP00000395337, ENSP00000225655, ENSP00000263867, ENSP00000234590, ENSP00000216181, ENSP00000316029, ENSP00000353467, ENSP00000219022, ENSP00000361816, ENSP00000264335, ENSP00000324173, ENSP00000268182, ENSP00000342026, ENSP00000361841, ENSP00000364802, ENSP00000437125	6.27039e-10
CC	GO:0071682	endocytic vesicle lumen	ENSP00000380899, ENSP00000320866, ENSP00000252486, ENSP00000265983, ENSP00000299767, ENSP00000333994, ENSP00000364469, ENSP00000348170, ENSP00000322421	1.3143e-09
CC	GO:1904724	tertiary granule lumen	ENSP00000231751, ENSP00000302621, ENSP00000219022, ENSP00000361816, ENSP00000228740, ENSP00000259396, ENSP00000333994, ENSP00000361405, ENSP00000348170, ENSP00000236826	4.84323e-09
MF	GO:0004867	serine-type endopeptidase inhibitor activity	ENSP00000238508, ENSP00000232003, ENSP00000323929, ENSP00000356671, ENSP00000390299, ENSP00000370115, ENSP00000355627, ENSP00000273283, ENSP00000376795, ENSP00000278407, ENSP00000254722, ENSP00000266041, ENSP00000351190	7.92733e-09
MF	GO:0051015	actin filament binding	ENSP00000364286, ENSP00000381581, ENSP00000260641, ENSP00000219150, ENSP00000263238, ENSP00000263867, ENSP00000216181, ENSP00000316029, ENSP00000353467, ENSP00000327137, ENSP00000361816, ENSP00000346550, ENSP00000252699, ENSP00000193403, ENSP00000268182, ENSP00000361841	6.21684e-08
MF	GO:0005509	calcium ion binding	ENSP00000320516, ENSP00000364597, ENSP00000257497, ENSP00000264908, ENSP00000394842, ENSP00000424063, ENSP00000446955, ENSP00000357721, ENSP00000273283, ENSP00000357726, ENSP00000357727, ENSP00000324173, ENSP00000361305, ENSP00000435272, ENSP00000193403, ENSP00000268182, ENSP00000320866, ENSP00000462171, ENSP00000296370, ENSP00000381581, ENSP00000465883, ENSP00000299767, ENSP00000361816, ENSP0000…	6.42651e-08
MF	GO:0003823	antigen binding	ENSP00000420436, ENSP00000374778, ENSP00000374987, ENSP00000374844, ENSP00000374843, ENSP00000374985, ENSP00000374787, ENSP00000374825, ENSP00000374840, ENSP00000375016, ENSP00000374993, ENSP00000418649, ENSP00000474363	1.72005e-07
BP	GO:0006958	complement activation, classical pathway	ENSP00000223642, ENSP00000315130, ENSP00000374993, ENSP00000374987, ENSP00000410815, ENSP00000356037, ENSP00000278407, ENSP00000245907, ENSP00000374985, ENSP00000414200	2.86591e-07
BP	GO:0006953	acute-phase response	ENSP00000323929, ENSP00000393887, ENSP00000394423, ENSP00000390299, ENSP00000376795, ENSP00000259396, ENSP00000266041, ENSP00000348170, ENSP00000394936	4.33131e-07
MF	GO:0005200	structural constituent of cytoskeleton	ENSP00000327137, ENSP00000369317, ENSP00000361816, ENSP00000355124, ENSP00000260641, ENSP00000261366, ENSP00000339001, ENSP00000263238, ENSP00000353408, ENSP00000224237, ENSP00000316029	8.79198e-07
CC	GO:0031982	vesicle	ENSP00000369538, ENSP00000319281, ENSP00000257497, ENSP00000217423, ENSP00000286713, ENSP00000383981, ENSP00000465883, ENSP00000334983, ENSP00000446955, ENSP00000353408, ENSP00000364802, ENSP00000417773	1.49936e-06
CC	GO:0005886	plasma membrane	ENSP00000320516, ENSP00000394423, ENSP00000356671, ENSP00000286713, ENSP00000374778, ENSP00000356037, ENSP00000357721, ENSP00000224237, ENSP00000234590, ENSP00000420361, ENSP00000357726, ENSP00000357727, ENSP00000361305, ENSP00000193403, ENSP00000300026, ENSP00000420436, ENSP00000383981, ENSP00000219150, ENSP00000374844, ENSP00000374843, ENSP00000353408, ENSP00000374805, ENSP00000319281, ENSP0000…	1.54398e-06
BP	GO:0010951	negative regulation of endopeptidase activity	ENSP00000238508, ENSP00000232003, ENSP00000393887, ENSP00000390299, ENSP00000376795, ENSP00000278407, ENSP00000254722, ENSP00000370115, ENSP00000226218	2.22254e-06
CC	GO:0005856	cytoskeleton	ENSP00000364286, ENSP00000315130, ENSP00000286713, ENSP00000339001, ENSP00000219150, ENSP00000225655, ENSP00000357721, ENSP00000353408, ENSP00000224237, ENSP00000228945, ENSP00000316029, ENSP00000357726, ENSP00000357727, ENSP00000319281, ENSP00000355124, ENSP00000349977, ENSP00000327801, ENSP00000361841	4.35718e-06
CC	GO:0019814	immunoglobulin complex	ENSP00000374840, ENSP00000375016, ENSP00000420436, ENSP00000474363, ENSP00000374778, ENSP00000374844, ENSP00000374843, ENSP00000374787, ENSP00000374805, ENSP00000374825, ENSP00000420361	6.29163e-06
MF	GO:0016209	antioxidant activity	ENSP00000265462, ENSP00000295897, ENSP00000357727, ENSP00000252486, ENSP00000301522, ENSP00000348170	9.48342e-06
BP	GO:0002377	immunoglobulin production	ENSP00000374840, ENSP00000418649, ENSP00000420436, ENSP00000374778, ENSP00000374844, ENSP00000374843, ENSP00000374787, ENSP00000374805, ENSP00000374825, ENSP00000420361	9.66992e-06
MF	GO:0048306	calcium-dependent protein binding	ENSP00000357726, ENSP00000357727, ENSP00000323929, ENSP00000264908, ENSP00000257497, ENSP00000296370, ENSP00000346550, ENSP00000361305, ENSP00000357721	9.674e-06
MF	GO:0008201	heparin binding	ENSP00000231751, ENSP00000232003, ENSP00000233997, ENSP00000252486, ENSP00000225275, ENSP00000356671, ENSP00000394423, ENSP00000346550, ENSP00000356399, ENSP00000216336, ENSP00000226218, ENSP00000466090	9.674e-06
BP	GO:0042744	hydrogen peroxide catabolic process	ENSP00000265462, ENSP00000380899, ENSP00000262746, ENSP00000225275, ENSP00000333994, ENSP00000292901, ENSP00000301522, ENSP00000322421	2.01203e-05
BP	GO:0098869	cellular oxidant detoxification	ENSP00000265462, ENSP00000380899, ENSP00000295897, ENSP00000357727, ENSP00000252486, ENSP00000333994, ENSP00000292901, ENSP00000342026, ENSP00000348170, ENSP00000322421	2.25817e-05
CC	GO:0005737	cytoplasm	ENSP00000320516, ENSP00000262746, ENSP00000262865, ENSP00000260641, ENSP00000263238, ENSP00000224237, ENSP00000234590, ENSP00000447566, ENSP00000357726, ENSP00000357727, ENSP00000361305, ENSP00000349977, ENSP00000193403, ENSP00000379386, ENSP00000300026, ENSP00000342026, ENSP00000466090, ENSP00000369538, ENSP00000320866, ENSP00000383981, ENSP00000219150, ENSP00000225655, ENSP00000353408, ENSP0000…	2.31555e-05
BP	GO:0034975	protein folding in endoplasmic reticulum	ENSP00000320866, ENSP00000299767, ENSP00000324173, ENSP00000424063, ENSP00000327801, ENSP00000300289	2.64891e-05
MF	GO:0005515	protein binding	ENSP00000320516, ENSP00000394423, ENSP00000356671, ENSP00000260641, ENSP00000357123, ENSP00000356399, ENSP00000263238, ENSP00000356037, ENSP00000226218, ENSP00000234590, ENSP00000447566, ENSP00000273283, ENSP00000376795, ENSP00000349977, ENSP00000379386, ENSP00000342026, ENSP00000466090, ENSP00000320866, ENSP00000364286, ENSP00000262776, ENSP00000225655, ENSP00000263867, ENSP00000355627, ENSP0000…	3.09331e-05
MF	GO:0004866	endopeptidase inhibitor activity	ENSP00000323929, ENSP00000393887, ENSP00000223642, ENSP00000245907, ENSP00000266041, ENSP00000414200, ENSP00000351190	3.68461e-05
CC	GO:0032991	protein-containing complex	ENSP00000231751, ENSP00000364597, ENSP00000315130, ENSP00000339001, ENSP00000219150, ENSP00000245907, ENSP00000216181, ENSP00000462667, ENSP00000376763, ENSP00000295897, ENSP00000219022, ENSP00000299767, ENSP00000272102, ENSP00000324173, ENSP00000252699, ENSP00000300026, ENSP00000327801, ENSP00000361841, ENSP00000364802	3.95068e-05
CC	GO:0005903	brush border	ENSP00000353467, ENSP00000364286, ENSP00000263238, ENSP00000446955, ENSP00000193403, ENSP00000361841, ENSP00000216181	4.9463e-05
MF	GO:0004601	peroxidase activity	ENSP00000265462, ENSP00000380899, ENSP00000262746, ENSP00000225275, ENSP00000333994, ENSP00000292901, ENSP00000322421	0.000101011
MF	GO:0005178	integrin binding	ENSP00000320866, ENSP00000381581, ENSP00000380950, ENSP00000394423, ENSP00000252699, ENSP00000193403, ENSP00000226218, ENSP00000327801, ENSP00000216181, ENSP00000316029	0.000127152
CC	GO:0048471	perinuclear region of cytoplasm	ENSP00000320516, ENSP00000320866, ENSP00000381581, ENSP00000296370, ENSP00000315130, ENSP00000286713, ENSP00000353408, ENSP00000265462, ENSP00000353467, ENSP00000219022, ENSP00000299767, ENSP00000346550, ENSP00000349977, ENSP00000252699, ENSP00000254722, ENSP00000300026, ENSP00000342026, ENSP00000364802, ENSP00000437125	0.000155146
MF	GO:0005102	signaling receptor binding	ENSP00000232003, ENSP00000323929, ENSP00000257497, ENSP00000234347, ENSP00000252486, ENSP00000315130, ENSP00000394423, ENSP00000245907, ENSP00000353408, ENSP00000265462, ENSP00000356969, ENSP00000223642, ENSP00000364469, ENSP00000364802	0.000156388
BP	GO:0070527	platelet aggregation	ENSP00000353467, ENSP00000462171, ENSP00000333994, ENSP00000361841, ENSP00000300289, ENSP00000216181, ENSP00000316029	0.000325229
MF	GO:0003779	actin binding	ENSP00000361883, ENSP00000364286, ENSP00000381581, ENSP00000361816, ENSP00000273951, ENSP00000252699, ENSP00000219150, ENSP00000225655, ENSP00000353408, ENSP00000361841, ENSP00000327801, ENSP00000216181	0.000347706
CC	GO:0034663	endoplasmic reticulum chaperone complex	ENSP00000299767, ENSP00000324173, ENSP00000300026, ENSP00000327801	0.000645753
BP	GO:0035987	endodermal cell differentiation	ENSP00000380950, ENSP00000394423, ENSP00000361405, ENSP00000226218, ENSP00000216181, ENSP00000236826	0.000831811
BP	GO:0050832	defense response to fungus	ENSP00000357726, ENSP00000357727, ENSP00000232003, ENSP00000225275, ENSP00000216336, ENSP00000357721	0.00100151
CC	GO:0042581	specific granule	ENSP00000231751, ENSP00000264908, ENSP00000219022, ENSP00000361305	0.00106457
CC	GO:0030864	cortical actin cytoskeleton	ENSP00000361883, ENSP00000361816, ENSP00000252699, ENSP00000219150, ENSP00000193403, ENSP00000268182	0.00123637
[truncated: 79 more rows]

[truncated: 8 more sheets: Table_S11, Table_S12, Table_S13, Table_S14, Table_S15, Table_S16, Table_S17, Table_S18]
